# Supplementary material for: Crystal structure and electrochemical properties of [Ni(bztmpen)(CH3CN)](BF4)2 {bztmpen is N-benzyl-N,N′,N′-tris­[(6-methyl­pyridin-2-yl)meth­yl]ethane-1,2-di­amine}
Source: Acta Crystallogr E Crystallogr Commun. 2017 May 9;73(Pt 6):825–8. doi: 10.1107/S2056989017006764 (PMC5458301; doi:10.1107/S2056989017006764)
Supplement: Supplementary file 1 [file e-73-00825-sup1.cif]

##############################################################################
#                                                                            #
# This CIF contains the data in a paper accepted for publication in          #
# Acta Crystallographica Section E. It conforms to the requirements of       #
# Notes for Authors for Acta Crystallographica Section E, and has been       #
# peer reviewed under the auspices of the IUCr Commission on Journals.       #
#                                                                            #
# Full details of the Crystallographic Information File format               #
# are given in the paper "The Crystallographic Information File (CIF):       #
# a New Standard Archive File for Crystallography" by S. R. Hall, F. H.      #
# Allen and I. D. Brown [Acta Cryst. (1991), A47, 655-685].                  #
#                                                                            #
# The current version of the core CIF dictionary is obtainable from          #
# ftp://ftp.iucr.org/pub/cif_core.dic.                                       #
#                                                                            #
# Software is freely available for graphical display of the structure(s)     #
# in this CIF. For information consult the CIF software page                 #
# http://www.iucr.org/resources/cif/software.                                #
#                                                                            #
# This file may be used for bona fide research purposes within the           #
# scientific community so long as proper attribution is given to the journal # 
# article from which it was obtained.                                        #
#                                                                            #
##############################################################################
data_I
_audit_creation_method     'SHELXL-2016/6'
_journal_date_recd_electronic     2017-04-20
_journal_date_accepted     2017-05-05
_journal_name_full     'Acta Crystallographica, Section E'
_journal_year     2017
_journal_volume     73
_journal_issue      6
_journal_page_first     825
_journal_page_last     828
_journal_paper_category     GM
_journal_paper_doi     10.1107/S2056989017006764
_journal_coeditor_code     VN2128
_publ_contact_author_name     'Ge Sang'
_publ_contact_author_address
;
Institute of Materials, China Academy of Engineering Physics, Jiangyou 621908,
People's Republic of China
;
_publ_contact_author_email     'chenlin101101@aliyun.com'
_publ_contact_author_fax     ?
_publ_contact_author_phone     ?
_publ_section_title
;\
Crystal structure and electrochemical properties of
[Ni(bztmpen)(CH~3~CN)](BF~4~)~2~ {bztmpen is
<i>N</i>-benzyl-<i>N</i>,<i>N</i>',<i>N</i>'-tris[(6-methylpyridin-2-yl)\
methyl]ethane-1,2-diamine}
;
loop_
    _publ_author_name
    _publ_author_footnote
    _publ_author_address
    'Chen, Lin' .
;
Science and Technology on Surface Physics and Chemistry Laboratory
Jiangyou 621908
People's Republic of China
;
    'Ren, Gan' .
;
Science and Technology on Surface Physics and Chemistry Laboratory
Jiangyou 621908
People's Republic of China
;
    'Guo, Yakun' .
;
Science and Technology on Surface Physics and Chemistry Laboratory
Jiangyou 621908
People's Republic of China
;
    'Sang, Ge' .
;
Institute of Materials, China Academy of Engineering Physics
Jiangyou 621908
People's Republic of China
;
_publ_section_synopsis
;
The structure and electrochemical properties of a nickel tripyridine--diamine
complex are reported. The complex has two redox couples at -1.50 and -1.80 V
(<i>versus F</i>~c~^+/0^) based on nickel.
;
_chemical_name_systematic
;\
(Acetonitrile-\k<i>N</i>){<i>N</i>-benzyl-<i>N</i>,<i>N</i>',<i>N</i>'-\
Tris[(6-methylpyridin-2-yl)methyl]ethane-1,2-diamine}nickel(II)
bis(tetrafluoridoborate)
;
_chemical_name_common     (bztmpen)Ni
_chemical_formula_moiety     'C32 H38 N6 Ni 2+, 2(B F4 -)'
_chemical_formula_sum     'C32 H38 B2 F8 N6 Ni'
_chemical_formula_iupac     '[Ni (C30 H35 N5) (C2 H3 N)] (B F4)2'
_chemical_formula_weight     739.01
_chemical_melting_point     ?
_shelx_space_group_comment
;
The symmetry employed for this shelxl refinement is uniquely defined
by the following loop, which should always be used as a source of
symmetry information in preference to the above space-group names.
They are only intended as comments.
;
_space_group_crystal_system     monoclinic
_space_group_name_H-M_alt     'C c'
_space_group_name_Hall     'C -2yc'
loop_
    _space_group_symop_operation_xyz
    'x, y, z'
    'x, -y, z+1/2'
    'x+1/2, y+1/2, z'
    'x+1/2, -y+1/2, z+1/2'
_cell_length_a     11.230(3)
_cell_length_b     17.204(5)
_cell_length_c     18.110(6)
_cell_angle_alpha     90
_cell_angle_beta     103.248(7)
_cell_angle_gamma     90
_cell_volume     3405.7(18)
_cell_formula_units_Z     4
_cell_measurement_reflns_used     8509
_cell_measurement_theta_min     2.26
_cell_measurement_theta_max     28.35
_cell_measurement_temperature     298(2)
_exptl_crystal_description     block
_exptl_crystal_colour     blue
_exptl_crystal_size_max     0.300
_exptl_crystal_size_mid     0.200
_exptl_crystal_size_min     0.100
_exptl_crystal_density_diffrn     1.441
_exptl_crystal_density_meas     ?
_exptl_crystal_density_method     none
_exptl_crystal_F_000     1528
_exptl_absorpt_coefficient_mu     0.647
_exptl_absorpt_correction_type     multi-scan
_exptl_absorpt_process_details
;
(SADABS; Bruker, 2016)
;
_shelx_estimated_absorpt_T_min     0.830
_shelx_estimated_absorpt_T_max     0.938
_exptl_absorpt_correction_T_min     0.847
_exptl_absorpt_correction_T_max     0.955
_diffrn_ambient_temperature     298(2)
_diffrn_radiation_type     MoK\a
_diffrn_radiation_wavelength     0.71073
_diffrn_measurement_device_type     'Bruker SMART CCD area detector'
_diffrn_measurement_method     'phi and omega scans'
_diffrn_detector_area_resol_mean     ?
_diffrn_reflns_number     14710
_diffrn_reflns_av_R_equivalents     0.0315
_diffrn_reflns_theta_min     3.492
_diffrn_reflns_theta_max     28.350
_diffrn_reflns_theta_full     25.242
_diffrn_measured_fraction_theta_max     0.978
_diffrn_measured_fraction_theta_full     0.979
_diffrn_reflns_limit_h_min     -14
_diffrn_reflns_limit_h_max     11
_diffrn_reflns_limit_k_min     -22
_diffrn_reflns_limit_k_max     22
_diffrn_reflns_limit_l_min     -24
_diffrn_reflns_limit_l_max     24
_refine_special_details     ?
_reflns_number_total     6476
_reflns_number_gt     6304
_reflns_threshold_expression     'I > 2\s(I)'
_refine_ls_structure_factor_coef     Fsqd
_refine_ls_matrix_type     full
_refine_ls_R_factor_all     0.0358
_refine_ls_R_factor_gt     0.0346
_refine_ls_wR_factor_gt     0.0899
_refine_ls_wR_factor_ref     0.0918
_refine_ls_goodness_of_fit_ref     1.025
_refine_ls_restrained_S_all     1.025
_refine_ls_number_reflns     6476
_refine_ls_number_parameters     520
_refine_ls_number_restraints     2
_refine_ls_hydrogen_treatment     constr
_refine_ls_weighting_scheme     calc
_refine_ls_weighting_details
              'w=1/[\s^2^(Fo^2^)+(0.0600P)^2^+1.7104P] where P=(Fo^2^+2Fc^2^)/3'
_atom_sites_solution_hydrogens     mixed
_atom_sites_solution_primary     ?
_atom_sites_solution_secondary     ?
_refine_ls_shift/su_max     0.001
_refine_ls_shift/su_mean     0.000
_refine_diff_density_max     0.285
_refine_diff_density_min     -0.251
_refine_ls_extinction_method
;
SHELXL2016 (Sheldrick, 2015)
;
_refine_ls_extinction_coef     0.0091(17)
_refine_ls_extinction_expression
                                  'Fc^*^=kFc[1+0.001xFc^2^\l^3^/sin(2\q)]^-1/4^'
_refine_ls_abs_structure_details
;
Classical Flack method preferred over Parsons because s.u. lower.
;
_refine_ls_abs_structure_Flack     -0.017(12)
loop_
    _atom_type_symbol
    _atom_type_description
    _atom_type_scat_dispersion_real
    _atom_type_scat_dispersion_imag
    _atom_type_scat_source
    'C' 'C' 0.0033 0.0016
                         'International Tables Vol C Tables 4.2.6.8 and 6.1.1.4'
    'H' 'H' 0.0000 0.0000
                         'International Tables Vol C Tables 4.2.6.8 and 6.1.1.4'
    'B' 'B' 0.0013 0.0007
                         'International Tables Vol C Tables 4.2.6.8 and 6.1.1.4'
    'N' 'N' 0.0061 0.0033
                         'International Tables Vol C Tables 4.2.6.8 and 6.1.1.4'
    'F' 'F' 0.0171 0.0103
                         'International Tables Vol C Tables 4.2.6.8 and 6.1.1.4'
    'Ni' 'Ni' 0.3393 1.1124
                         'International Tables Vol C Tables 4.2.6.8 and 6.1.1.4'
_computing_data_collection
;
SMART (Bruker, 2016)
;
_computing_cell_refinement
;
SMART (Bruker, 2016)
;
_computing_data_reduction
;
SAINT (Bruker, 2016)
;
_computing_structure_solution
;
SHELXTL (Sheldrick, 2008)
;
_computing_structure_refinement
;
SHELXL2016 (Sheldrick, 2015)
;
_computing_molecular_graphics
;
SHELXTL (Sheldrick, 2008)
;
_computing_publication_material
;
SHELXTL (Sheldrick, 2008)
;
loop_
    _atom_site_type_symbol
    _atom_site_label
    _atom_site_fract_x
    _atom_site_fract_y
    _atom_site_fract_z
    _atom_site_U_iso_or_equiv
    _atom_site_adp_type
    _atom_site_calc_flag
    _atom_site_occupancy
    _atom_site_disorder_assembly
    _atom_site_disorder_group
    Ni Ni1 0.73459(2) -0.19011(2) 0.24468(2) 0.02752(12) Uani d 1 . .
    N N1 0.6542(3) -0.29110(15) 0.18272(14) 0.0333(5) Uani d 1 . .
    N N2 0.5812(3) -0.20749(17) 0.28899(14) 0.0331(5) Uani d 1 . .
    N N3 0.7742(3) -0.09858(14) 0.33073(13) 0.0325(5) Uani d 1 . .
    N N4 0.8969(3) -0.17465(19) 0.21169(18) 0.0395(6) Uani d 1 . .
    N N5 0.8531(3) -0.25827(15) 0.33616(14) 0.0361(5) Uani d 1 . .
    N N6 0.6119(2) -0.11087(13) 0.16863(13) 0.0303(5) Uani d 1 . .
    C C1 0.7455(4) -0.2798(2) 0.0724(2) 0.0515(9) Uani d 1 . .
    H H1A 0.727964 -0.299078 0.021314 0.077 Uiso calc 1 . .
    H H1B 0.830687 -0.287160 0.095248 0.077 Uiso calc 1 . .
    H H1C 0.726121 -0.225425 0.072011 0.077 Uiso calc 1 . .
    C C2 0.6698(3) -0.32319(17) 0.11726(17) 0.0354(6) Uani d 1 . .
    C C3 0.6181(4) -0.3937(2) 0.0906(2) 0.0460(8) Uani d 1 . .
    H H3A 0.631892 -0.414716 0.045975 0.055 Uiso calc 1 . .
    C C4 0.5459(4) -0.4324(2) 0.1306(3) 0.0599(10) Uani d 1 . .
    H H4A 0.510311 -0.479825 0.113295 0.072 Uiso calc 1 . .
    C C5 0.5270(5) -0.3999(2) 0.1971(3) 0.0569(10) Uani d 1 . .
    H H5A 0.478334 -0.425011 0.224961 0.068 Uiso calc 1 . .
    C C6 0.5816(3) -0.32968(18) 0.22115(19) 0.0382(6) Uani d 1 . .
    C C7 0.5658(4) -0.29254(19) 0.29387(19) 0.0421(7) Uani d 1 . .
    H H7A 0.485006 -0.304199 0.301634 0.051 Uiso calc 1 . .
    H H7B 0.626011 -0.313171 0.336524 0.051 Uiso calc 1 . .
    C C8 0.6011(3) -0.1684(2) 0.36392(17) 0.0405(7) Uani d 1 . .
    H H8A 0.653812 -0.200003 0.402342 0.049 Uiso calc 1 . .
    H H8B 0.523544 -0.161637 0.378152 0.049 Uiso calc 1 . .
    C C9 0.6601(3) -0.08985(19) 0.35846(17) 0.0379(6) Uani d 1 . .
    H H9A 0.603190 -0.056630 0.324016 0.046 Uiso calc 1 . .
    H H9B 0.678916 -0.065285 0.407993 0.046 Uiso calc 1 . .
    C C10 0.8122(4) -0.02283(16) 0.30210(16) 0.0376(6) Uani d 1 . .
    H H10A 0.747853 -0.006513 0.259492 0.045 Uiso calc 1 . .
    H H10B 0.884650 -0.032304 0.282792 0.045 Uiso calc 1 . .
    C C11 0.8397(3) 0.04463(17) 0.35776(17) 0.0387(6) Uani d 1 . .
    C C12 0.9533(4) 0.0523(2) 0.4080(2) 0.0506(8) Uani d 1 . .
    H H12A 1.011855 0.013546 0.410691 0.061 Uiso calc 1 . .
    C C13 0.9795(5) 0.1177(3) 0.4540(2) 0.0639(12) Uani d 1 . .
    H H13A 1.055817 0.122176 0.487139 0.077 Uiso calc 1 . .
    C C14 0.8960(6) 0.1749(3) 0.4515(3) 0.0665(15) Uani d 1 . .
    H H14A 0.915001 0.218324 0.482537 0.080 Uiso calc 1 . .
    C C15 0.7850(7) 0.1685(3) 0.4038(4) 0.0741(17) Uani d 1 . .
    H H15A 0.727325 0.207599 0.402322 0.089 Uiso calc 1 . .
    C C16 0.7555(5) 0.1034(2) 0.3562(3) 0.0588(10) Uani d 1 . .
    H H16A 0.678691 0.099906 0.323433 0.071 Uiso calc 1 . .
    C C17 0.8769(5) -0.3819(2) 0.2717(2) 0.0618(11) Uani d 1 . .
    H H17A 0.947332 -0.415222 0.279414 0.093 Uiso calc 1 . .
    H H17B 0.877006 -0.347513 0.229995 0.093 Uiso calc 1 . .
    H H17C 0.803989 -0.412999 0.260617 0.093 Uiso calc 1 . .
    C C18 0.8809(4) -0.3350(2) 0.3424(2) 0.0462(7) Uani d 1 . .
    C C19 0.9179(5) -0.3706(2) 0.4121(3) 0.0648(12) Uani d 1 . .
    H H19A 0.935934 -0.423435 0.414915 0.078 Uiso calc 1 . .
    C C20 0.9283(6) -0.3275(3) 0.4778(3) 0.0703(14) Uani d 1 . .
    H H20A 0.946599 -0.351625 0.525012 0.084 Uiso calc 1 . .
    C C21 0.9112(4) -0.2481(2) 0.4721(2) 0.0530(9) Uani d 1 . .
    H H21A 0.923136 -0.217195 0.515292 0.064 Uiso calc 1 . .
    C C22 0.8758(3) -0.21540(18) 0.40064(17) 0.0374(6) Uani d 1 . .
    C C23 0.8742(3) -0.12851(18) 0.39211(17) 0.0391(6) Uani d 1 . .
    H H23A 0.866918 -0.105272 0.439683 0.047 Uiso calc 1 . .
    H H23B 0.951744 -0.111991 0.382379 0.047 Uiso calc 1 . .
    C C24 0.4730(3) -0.1755(2) 0.23570(19) 0.0376(6) Uani d 1 . .
    H H24A 0.416027 -0.156355 0.264446 0.045 Uiso calc 1 . .
    H H24B 0.432739 -0.217051 0.203176 0.045 Uiso calc 1 . .
    C C25 0.5017(3) -0.11045(16) 0.18656(15) 0.0328(5) Uani d 1 . .
    C C26 0.4120(4) -0.0560(2) 0.1587(2) 0.0485(8) Uani d 1 . .
    H H26A 0.338511 -0.056083 0.174092 0.058 Uiso calc 1 . .
    C C27 0.4340(4) -0.0012(2) 0.1072(3) 0.0581(10) Uani d 1 . .
    H H27A 0.374968 0.035766 0.087176 0.070 Uiso calc 1 . .
    C C28 0.5429(4) -0.00225(18) 0.0866(2) 0.0481(8) Uani d 1 . .
    H H28A 0.557883 0.033626 0.051338 0.058 Uiso calc 1 . .
    C C29 0.6327(3) -0.05676(16) 0.11773(16) 0.0356(6) Uani d 1 . .
    C C30 0.7518(4) -0.0552(2) 0.0947(2) 0.0522(9) Uani d 1 . .
    H H30A 0.749443 -0.015746 0.056818 0.078 Uiso calc 1 . .
    H H30B 0.766266 -0.104850 0.074227 0.078 Uiso calc 1 . .
    H H30C 0.816492 -0.043836 0.138065 0.078 Uiso calc 1 . .
    C C31 0.9942(4) -0.1705(3) 0.2068(2) 0.0524(9) Uani d 1 . .
    C C32 1.1190(6) -0.1620(6) 0.1991(5) 0.116(3) Uani d 1 . .
    H H32A 1.151132 -0.112648 0.219080 0.139 Uiso d 1 . .
    H H32B 1.121102 -0.165218 0.146450 0.139 Uiso d 1 . .
    H H32C 1.167603 -0.203008 0.226670 0.139 Uiso d 1 . .
    B B1 -0.2984(7) 0.1828(4) 0.0952(4) 0.0668(16) Uani d 1 . .
    B B2 0.2397(7) -0.0699(4) 0.3807(4) 0.0734(15) Uani d 1 . .
    F F1 -0.2730(12) 0.1428(8) 0.1633(4) 0.118(4) Uani d 0.71(2) A 1
    F F2 -0.4166(9) 0.1922(5) 0.0757(8) 0.124(5) Uani d 0.71(2) A 1
    F F3 -0.2264(10) 0.2458(7) 0.1037(7) 0.111(4) Uani d 0.71(2) A 1
    F F4 -0.275(2) 0.1337(9) 0.0395(8) 0.093(5) Uani d 0.71(2) A 1
    F F1A -0.233(2) 0.181(2) 0.1638(17) 0.138(11) Uani d 0.29(2) A 2
    F F2A -0.411(3) 0.185(2) 0.111(3) 0.21(2) Uani d 0.29(2) A 2
    F F3A -0.287(4) 0.2622(10) 0.067(2) 0.127(12) Uani d 0.29(2) A 2
    F F4A -0.251(6) 0.1297(18) 0.054(2) 0.098(10) Uani d 0.29(2) A 2
    F F5 0.205(2) -0.1435(7) 0.3810(10) 0.208(10) Uani d 0.611(18) B 1
    F F6 0.1540(9) -0.0300(7) 0.3264(5) 0.122(4) Uani d 0.611(18) B 1
    F F7 0.3403(11) -0.0688(7) 0.3563(10) 0.135(5) Uani d 0.611(18) B 1
    F F8 0.2472(17) -0.0380(11) 0.4477(6) 0.137(6) Uani d 0.611(18) B 1
    F F5A 0.348(2) -0.105(3) 0.414(4) 0.30(2) Uani d 0.389(18) B 2
    F F6A 0.1583(13) -0.1213(13) 0.3817(13) 0.125(8) Uani d 0.389(18) B 2
    F F7A 0.246(7) -0.0368(13) 0.3222(13) 0.30(3) Uani d 0.389(18) B 2
    F F8A 0.2379(16) -0.0186(17) 0.4387(13) 0.126(8) Uani d 0.389(18) B 2
loop_
    _atom_site_aniso_label
    _atom_site_aniso_U_11
    _atom_site_aniso_U_22
    _atom_site_aniso_U_33
    _atom_site_aniso_U_12
    _atom_site_aniso_U_13
    _atom_site_aniso_U_23
    Ni1 0.02251(17) 0.03240(16) 0.02857(16) -0.00093(15) 0.00773(11) 0.00228(14)
    N1 0.0299(13) 0.0365(11) 0.0343(11) -0.0040(11) 0.0090(10) 0.0032(9)
    N2 0.0284(14) 0.0418(11) 0.0315(11) -0.0022(12) 0.0119(10) 0.0037(10)
    N3 0.0326(14) 0.0335(10) 0.0312(10) 0.0008(10) 0.0068(10) 0.0013(9)
    N4 0.0288(15) 0.0488(13) 0.0434(14) -0.0049(13) 0.0132(12) -0.0014(12)
    N5 0.0320(13) 0.0372(12) 0.0362(11) 0.0008(11) 0.0021(10) 0.0009(10)
    N6 0.0281(12) 0.0332(10) 0.0294(10) -0.0016(9) 0.0065(9) 0.0017(8)
    C1 0.066(3) 0.0537(18) 0.0417(15) -0.0160(18) 0.0256(17) -0.0068(14)
    C2 0.0337(16) 0.0370(12) 0.0347(13) -0.0021(12) 0.0060(12) 0.0009(11)
    C3 0.044(2) 0.0420(15) 0.0517(18) -0.0067(15) 0.0094(16) -0.0100(14)
    C4 0.056(3) 0.0379(16) 0.088(3) -0.0169(17) 0.022(2) -0.0129(17)
    C5 0.059(3) 0.0411(16) 0.078(3) -0.0205(17) 0.031(2) -0.0019(17)
    C6 0.0331(16) 0.0349(13) 0.0491(16) -0.0040(12) 0.0147(13) 0.0065(12)
    C7 0.0426(19) 0.0430(14) 0.0469(16) -0.0064(14) 0.0229(15) 0.0086(13)
    C8 0.0397(17) 0.0529(16) 0.0331(13) -0.0016(15) 0.0171(13) 0.0012(12)
    C9 0.0375(16) 0.0451(14) 0.0323(12) 0.0035(13) 0.0104(12) -0.0047(11)
    C10 0.0492(19) 0.0302(12) 0.0334(12) -0.0008(12) 0.0092(12) 0.0013(10)
    C11 0.0458(19) 0.0350(12) 0.0376(13) -0.0027(13) 0.0143(13) -0.0011(11)
    C12 0.055(2) 0.0464(17) 0.0496(17) -0.0074(17) 0.0103(17) -0.0017(14)
    C13 0.076(3) 0.069(2) 0.0478(18) -0.029(2) 0.016(2) -0.0131(17)
    C14 0.093(4) 0.057(2) 0.060(2) -0.020(2) 0.038(3) -0.0246(19)
    C15 0.088(5) 0.053(2) 0.091(4) 0.008(3) 0.041(4) -0.021(3)
    C16 0.059(3) 0.0444(17) 0.074(2) 0.0061(18) 0.016(2) -0.0109(17)
    C17 0.067(3) 0.0478(19) 0.062(2) 0.025(2) -0.003(2) -0.0082(16)
    C18 0.0418(19) 0.0396(14) 0.0519(18) 0.0044(15) -0.0004(15) -0.0004(14)
    C19 0.077(3) 0.0410(18) 0.065(2) 0.011(2) -0.006(2) 0.0104(17)
    C20 0.094(4) 0.057(2) 0.048(2) 0.011(3) -0.008(2) 0.0191(17)
    C21 0.062(3) 0.0508(18) 0.0377(15) 0.0027(18) -0.0049(16) 0.0066(13)
    C22 0.0342(16) 0.0367(13) 0.0366(13) 0.0000(13) -0.0017(12) 0.0033(11)
    C23 0.0385(17) 0.0373(13) 0.0358(13) -0.0018(13) -0.0031(12) -0.0006(11)
    C24 0.0218(14) 0.0504(15) 0.0420(15) -0.0030(12) 0.0104(12) 0.0007(12)
    C25 0.0257(14) 0.0377(13) 0.0330(12) 0.0018(11) 0.0025(10) -0.0031(10)
    C26 0.0308(17) 0.0517(17) 0.0593(19) 0.0097(15) 0.0027(15) 0.0021(15)
    C27 0.048(2) 0.0453(17) 0.071(2) 0.0153(17) -0.0058(18) 0.0078(16)
    C28 0.060(2) 0.0326(13) 0.0449(16) 0.0005(15) -0.0022(16) 0.0093(12)
    C29 0.0428(18) 0.0313(12) 0.0300(11) -0.0028(12) 0.0030(12) 0.0020(10)
    C30 0.055(2) 0.0528(18) 0.0553(19) -0.0033(17) 0.0252(18) 0.0177(16)
    C31 0.038(2) 0.066(2) 0.059(2) -0.0107(18) 0.0219(17) -0.0207(18)
    C32 0.047(3) 0.176(7) 0.139(6) -0.035(4) 0.050(4) -0.083(6)
    B1 0.062(4) 0.071(3) 0.062(3) -0.015(3) 0.004(3) -0.014(2)
    B2 0.081(4) 0.073(3) 0.072(3) 0.004(3) 0.029(3) 0.004(3)
    F1 0.127(8) 0.174(9) 0.049(3) 0.013(6) 0.014(3) 0.000(4)
    F2 0.066(5) 0.090(5) 0.181(10) 0.003(4) -0.044(6) -0.009(5)
    F3 0.106(6) 0.105(6) 0.136(7) -0.057(5) 0.055(5) -0.073(6)
    F4 0.157(13) 0.077(5) 0.052(3) -0.032(6) 0.036(6) -0.014(3)
    F1A 0.069(12) 0.17(3) 0.15(2) 0.006(12) -0.033(12) -0.037(17)
    F2A 0.14(2) 0.20(3) 0.34(5) -0.10(2) 0.18(3) -0.16(3)
    F3A 0.20(3) 0.060(6) 0.17(2) 0.013(11) 0.14(2) 0.025(10)
    F4A 0.135(19) 0.047(8) 0.11(2) -0.006(9) 0.017(18) -0.020(10)
    F5 0.35(3) 0.080(6) 0.159(11) -0.074(10) -0.018(14) 0.039(6)
    F6 0.125(7) 0.170(9) 0.071(4) 0.085(7) 0.020(4) 0.029(4)
    F7 0.098(7) 0.134(8) 0.207(13) 0.026(5) 0.105(9) -0.001(7)
    F8 0.174(13) 0.183(13) 0.053(4) -0.015(9) 0.025(5) 0.006(6)
    F5A 0.087(14) 0.37(5) 0.44(6) 0.09(2) 0.06(3) -0.03(5)
    F6A 0.056(6) 0.179(19) 0.151(13) -0.046(8) 0.047(8) -0.033(12)
    F7A 0.73(8) 0.102(13) 0.113(13) -0.14(3) 0.18(3) -0.021(10)
    F8A 0.061(7) 0.163(15) 0.155(17) -0.008(8) 0.029(9) -0.090(13)
_geom_special_details
;
 All esds (except the esd in the dihedral angle between two l.s. planes)
 are estimated using the full covariance matrix.  The cell esds are taken
 into account individually in the estimation of esds in distances, angles
 and torsion angles; correlations between esds in cell parameters are only
 used when they are defined by crystal symmetry.  An approximate (isotropic)
 treatment of cell esds is used for estimating esds involving l.s. planes.
;
loop_
    _geom_bond_atom_site_label_1
    _geom_bond_atom_site_label_2
    _geom_bond_site_symmetry_2
    _geom_bond_distance
    _geom_bond_publ_flag
    Ni1 N4 . 2.061(3) ?
    Ni1 N2 . 2.082(3) ?
    Ni1 N1 . 2.151(3) ?
    Ni1 N6 . 2.187(3) ?
    Ni1 N3 . 2.188(2) ?
    Ni1 N5 . 2.209(3) ?
    N1 C2 . 1.355(4) ?
    N1 C6 . 1.361(4) ?
    N2 C24 . 1.475(5) ?
    N2 C7 . 1.479(4) ?
    N2 C8 . 1.485(4) ?
    N3 C23 . 1.480(4) ?
    N3 C9 . 1.488(4) ?
    N3 C10 . 1.500(4) ?
    N4 C31 . 1.119(5) ?
    N5 C22 . 1.355(4) ?
    N5 C18 . 1.356(4) ?
    N6 C25 . 1.350(4) ?
    N6 C29 . 1.367(3) ?
    C1 C2 . 1.502(4) ?
    C1 H1A . 0.9600 ?
    C1 H1B . 0.9600 ?
    C1 H1C . 0.9600 ?
    C2 C3 . 1.383(4) ?
    C3 C4 . 1.377(5) ?
    C3 H3A . 0.9300 ?
    C4 C5 . 1.388(6) ?
    C4 H4A . 0.9300 ?
    C5 C6 . 1.380(5) ?
    C5 H5A . 0.9300 ?
    C6 C7 . 1.510(4) ?
    C7 H7A . 0.9700 ?
    C7 H7B . 0.9700 ?
    C8 C9 . 1.519(5) ?
    C8 H8A . 0.9700 ?
    C8 H8B . 0.9700 ?
    C9 H9A . 0.9700 ?
    C9 H9B . 0.9700 ?
    C10 C11 . 1.522(4) ?
    C10 H10A . 0.9700 ?
    C10 H10B . 0.9700 ?
    C11 C16 . 1.380(5) ?
    C11 C12 . 1.392(6) ?
    C12 C13 . 1.391(5) ?
    C12 H12A . 0.9300 ?
    C13 C14 . 1.352(8) ?
    C13 H13A . 0.9300 ?
    C14 C15 . 1.349(9) ?
    C14 H14A . 0.9300 ?
    C15 C16 . 1.405(7) ?
    C15 H15A . 0.9300 ?
    C16 H16A . 0.9300 ?
    C17 C18 . 1.505(5) ?
    C17 H17A . 0.9600 ?
    C17 H17B . 0.9600 ?
    C17 H17C . 0.9600 ?
    C18 C19 . 1.378(6) ?
    C19 C20 . 1.385(7) ?
    C19 H19A . 0.9300 ?
    C20 C21 . 1.381(6) ?
    C20 H20A . 0.9300 ?
    C21 C22 . 1.382(4) ?
    C21 H21A . 0.9300 ?
    C22 C23 . 1.503(4) ?
    C23 H23A . 0.9700 ?
    C23 H23B . 0.9700 ?
    C24 C25 . 1.509(4) ?
    C24 H24A . 0.9700 ?
    C24 H24B . 0.9700 ?
    C25 C26 . 1.384(5) ?
    C26 C27 . 1.386(6) ?
    C26 H26A . 0.9300 ?
    C27 C28 . 1.360(7) ?
    C27 H27A . 0.9300 ?
    C28 C29 . 1.398(5) ?
    C28 H28A . 0.9300 ?
    C29 C30 . 1.490(5) ?
    C30 H30A . 0.9600 ?
    C30 H30B . 0.9600 ?
    C30 H30C . 0.9600 ?
    C31 C32 . 1.448(6) ?
    C32 H32A . 0.9600 ?
    C32 H32B . 0.9600 ?
    C32 H32C . 0.9598 ?
    B1 F1A . 1.29(3) ?
    B1 F2 . 1.303(12) ?
    B1 F3 . 1.339(10) ?
    B1 F4A . 1.36(4) ?
    B1 F2A . 1.36(2) ?
    B1 F1 . 1.384(11) ?
    B1 F4 . 1.385(14) ?
    B1 F3A . 1.470(16) ?
    B2 F7A . 1.219(16) ?
    B2 F6A . 1.276(17) ?
    B2 F7 . 1.305(10) ?
    B2 F8 . 1.317(14) ?
    B2 F5 . 1.324(12) ?
    B2 F5A . 1.36(3) ?
    B2 F8A . 1.38(2) ?
    B2 F6 . 1.389(10) ?
loop_
    _geom_angle_atom_site_label_1
    _geom_angle_atom_site_label_2
    _geom_angle_atom_site_label_3
    _geom_angle_site_symmetry_1
    _geom_angle_site_symmetry_3
    _geom_angle
    _geom_angle_publ_flag
    N4 Ni1 N2 . . 174.24(13) ?
    N4 Ni1 N1 . . 104.24(12) ?
    N2 Ni1 N1 . . 78.45(10) ?
    N4 Ni1 N6 . . 102.02(11) ?
    N2 Ni1 N6 . . 82.81(10) ?
    N1 Ni1 N6 . . 92.67(10) ?
    N4 Ni1 N3 . . 93.70(11) ?
    N2 Ni1 N3 . . 83.11(10) ?
    N1 Ni1 N3 . . 160.94(9) ?
    N6 Ni1 N3 . . 89.77(9) ?
    N4 Ni1 N5 . . 82.24(12) ?
    N2 Ni1 N5 . . 92.54(11) ?
    N1 Ni1 N5 . . 94.07(11) ?
    N6 Ni1 N5 . . 170.89(9) ?
    N3 Ni1 N5 . . 81.87(10) ?
    C2 N1 C6 . . 117.5(3) ?
    C2 N1 Ni1 . . 131.5(2) ?
    C6 N1 Ni1 . . 110.9(2) ?
    C24 N2 C7 . . 108.6(3) ?
    C24 N2 C8 . . 111.0(3) ?
    C7 N2 C8 . . 112.9(2) ?
    C24 N2 Ni1 . . 108.95(18) ?
    C7 N2 Ni1 . . 106.5(2) ?
    C8 N2 Ni1 . . 108.8(2) ?
    C23 N3 C9 . . 110.2(2) ?
    C23 N3 C10 . . 109.6(3) ?
    C9 N3 C10 . . 111.4(2) ?
    C23 N3 Ni1 . . 106.27(18) ?
    C9 N3 Ni1 . . 105.24(19) ?
    C10 N3 Ni1 . . 113.98(16) ?
    C31 N4 Ni1 . . 167.3(4) ?
    C22 N5 C18 . . 117.7(3) ?
    C22 N5 Ni1 . . 108.6(2) ?
    C18 N5 Ni1 . . 131.8(2) ?
    C25 N6 C29 . . 117.8(3) ?
    C25 N6 Ni1 . . 109.39(18) ?
    C29 N6 Ni1 . . 131.9(2) ?
    C2 C1 H1A . . 109.5 ?
    C2 C1 H1B . . 109.5 ?
    H1A C1 H1B . . 109.5 ?
    C2 C1 H1C . . 109.5 ?
    H1A C1 H1C . . 109.5 ?
    H1B C1 H1C . . 109.5 ?
    N1 C2 C3 . . 122.3(3) ?
    N1 C2 C1 . . 118.2(3) ?
    C3 C2 C1 . . 119.4(3) ?
    C4 C3 C2 . . 119.4(3) ?
    C4 C3 H3A . . 120.3 ?
    C2 C3 H3A . . 120.3 ?
    C3 C4 C5 . . 119.2(3) ?
    C3 C4 H4A . . 120.4 ?
    C5 C4 H4A . . 120.4 ?
    C6 C5 C4 . . 118.8(3) ?
    C6 C5 H5A . . 120.6 ?
    C4 C5 H5A . . 120.6 ?
    N1 C6 C5 . . 122.8(3) ?
    N1 C6 C7 . . 116.3(3) ?
    C5 C6 C7 . . 120.9(3) ?
    N2 C7 C6 . . 109.1(2) ?
    N2 C7 H7A . . 109.9 ?
    C6 C7 H7A . . 109.9 ?
    N2 C7 H7B . . 109.9 ?
    C6 C7 H7B . . 109.9 ?
    H7A C7 H7B . . 108.3 ?
    N2 C8 C9 . . 108.6(2) ?
    N2 C8 H8A . . 110.0 ?
    C9 C8 H8A . . 110.0 ?
    N2 C8 H8B . . 110.0 ?
    C9 C8 H8B . . 110.0 ?
    H8A C8 H8B . . 108.3 ?
    N3 C9 C8 . . 110.8(2) ?
    N3 C9 H9A . . 109.5 ?
    C8 C9 H9A . . 109.5 ?
    N3 C9 H9B . . 109.5 ?
    C8 C9 H9B . . 109.5 ?
    H9A C9 H9B . . 108.1 ?
    N3 C10 C11 . . 117.7(2) ?
    N3 C10 H10A . . 107.9 ?
    C11 C10 H10A . . 107.9 ?
    N3 C10 H10B . . 107.9 ?
    C11 C10 H10B . . 107.9 ?
    H10A C10 H10B . . 107.2 ?
    C16 C11 C12 . . 117.7(3) ?
    C16 C11 C10 . . 120.7(4) ?
    C12 C11 C10 . . 121.4(3) ?
    C13 C12 C11 . . 120.3(4) ?
    C13 C12 H12A . . 119.9 ?
    C11 C12 H12A . . 119.9 ?
    C14 C13 C12 . . 121.2(5) ?
    C14 C13 H13A . . 119.4 ?
    C12 C13 H13A . . 119.4 ?
    C15 C14 C13 . . 119.6(4) ?
    C15 C14 H14A . . 120.2 ?
    C13 C14 H14A . . 120.2 ?
    C14 C15 C16 . . 120.7(5) ?
    C14 C15 H15A . . 119.6 ?
    C16 C15 H15A . . 119.6 ?
    C11 C16 C15 . . 120.5(5) ?
    C11 C16 H16A . . 119.8 ?
    C15 C16 H16A . . 119.8 ?
    C18 C17 H17A . . 109.5 ?
    C18 C17 H17B . . 109.5 ?
    H17A C17 H17B . . 109.5 ?
    C18 C17 H17C . . 109.5 ?
    H17A C17 H17C . . 109.5 ?
    H17B C17 H17C . . 109.5 ?
    N5 C18 C19 . . 121.6(3) ?
    N5 C18 C17 . . 119.3(3) ?
    C19 C18 C17 . . 119.0(4) ?
    C18 C19 C20 . . 119.8(4) ?
    C18 C19 H19A . . 120.1 ?
    C20 C19 H19A . . 120.1 ?
    C21 C20 C19 . . 118.8(4) ?
    C21 C20 H20A . . 120.6 ?
    C19 C20 H20A . . 120.6 ?
    C20 C21 C22 . . 118.6(4) ?
    C20 C21 H21A . . 120.7 ?
    C22 C21 H21A . . 120.7 ?
    N5 C22 C21 . . 122.8(3) ?
    N5 C22 C23 . . 117.2(3) ?
    C21 C22 C23 . . 119.7(3) ?
    N3 C23 C22 . . 114.4(3) ?
    N3 C23 H23A . . 108.7 ?
    C22 C23 H23A . . 108.7 ?
    N3 C23 H23B . . 108.7 ?
    C22 C23 H23B . . 108.7 ?
    H23A C23 H23B . . 107.6 ?
    N2 C24 C25 . . 114.0(3) ?
    N2 C24 H24A . . 108.7 ?
    C25 C24 H24A . . 108.7 ?
    N2 C24 H24B . . 108.7 ?
    C25 C24 H24B . . 108.7 ?
    H24A C24 H24B . . 107.6 ?
    N6 C25 C26 . . 123.1(3) ?
    N6 C25 C24 . . 118.0(3) ?
    C26 C25 C24 . . 118.8(3) ?
    C25 C26 C27 . . 118.6(4) ?
    C25 C26 H26A . . 120.7 ?
    C27 C26 H26A . . 120.7 ?
    C28 C27 C26 . . 119.1(3) ?
    C28 C27 H27A . . 120.5 ?
    C26 C27 H27A . . 120.5 ?
    C27 C28 C29 . . 120.6(3) ?
    C27 C28 H28A . . 119.7 ?
    C29 C28 H28A . . 119.7 ?
    N6 C29 C28 . . 120.7(3) ?
    N6 C29 C30 . . 120.3(3) ?
    C28 C29 C30 . . 119.0(3) ?
    C29 C30 H30A . . 109.5 ?
    C29 C30 H30B . . 109.5 ?
    H30A C30 H30B . . 109.5 ?
    C29 C30 H30C . . 109.5 ?
    H30A C30 H30C . . 109.5 ?
    H30B C30 H30C . . 109.5 ?
    N4 C31 C32 . . 177.5(7) ?
    C31 C32 H32A . . 110.0 ?
    C31 C32 H32B . . 109.6 ?
    H32A C32 H32B . . 109.5 ?
    C31 C32 H32C . . 108.8 ?
    H32A C32 H32C . . 109.5 ?
    H32B C32 H32C . . 109.5 ?
    F2 B1 F3 . . 118.9(9) ?
    F1A B1 F4A . . 107(3) ?
    F1A B1 F2A . . 99(2) ?
    F4A B1 F2A . . 129(3) ?
    F2 B1 F1 . . 107.0(9) ?
    F3 B1 F1 . . 107.7(8) ?
    F2 B1 F4 . . 103.1(13) ?
    F3 B1 F4 . . 111.7(10) ?
    F1 B1 F4 . . 108.1(9) ?
    F1A B1 F3A . . 106.1(18) ?
    F4A B1 F3A . . 111.3(18) ?
    F2A B1 F3A . . 102(2) ?
    F7A B2 F6A . . 122(3) ?
    F7 B2 F8 . . 115.4(12) ?
    F7 B2 F5 . . 106.9(13) ?
    F8 B2 F5 . . 110.6(12) ?
    F7A B2 F5A . . 111(3) ?
    F6A B2 F5A . . 105(2) ?
    F7A B2 F8A . . 112.3(16) ?
    F6A B2 F8A . . 107.4(13) ?
    F5A B2 F8A . . 97(2) ?
    F7 B2 F6 . . 105.5(9) ?
    F8 B2 F6 . . 109.6(10) ?
    F5 B2 F6 . . 108.6(12) ?
loop_
    _geom_torsion_atom_site_label_1
    _geom_torsion_atom_site_label_2
    _geom_torsion_atom_site_label_3
    _geom_torsion_atom_site_label_4
    _geom_torsion_site_symmetry_1
    _geom_torsion_site_symmetry_2
    _geom_torsion_site_symmetry_3
    _geom_torsion_site_symmetry_4
    _geom_torsion
    _geom_torsion_publ_flag
    C6 N1 C2 C3 . . . . -2.1(5) ?
    Ni1 N1 C2 C3 . . . . 173.2(3) ?
    C6 N1 C2 C1 . . . . 177.5(3) ?
    Ni1 N1 C2 C1 . . . . -7.2(5) ?
    N1 C2 C3 C4 . . . . 1.4(6) ?
    C1 C2 C3 C4 . . . . -178.2(4) ?
    C2 C3 C4 C5 . . . . -0.2(7) ?
    C3 C4 C5 C6 . . . . -0.2(7) ?
    C2 N1 C6 C5 . . . . 1.7(5) ?
    Ni1 N1 C6 C5 . . . . -174.5(3) ?
    C2 N1 C6 C7 . . . . -179.9(3) ?
    Ni1 N1 C6 C7 . . . . 3.8(4) ?
    C4 C5 C6 N1 . . . . -0.6(7) ?
    C4 C5 C6 C7 . . . . -178.9(4) ?
    C24 N2 C7 C6 . . . . 72.3(3) ?
    C8 N2 C7 C6 . . . . -164.3(3) ?
    Ni1 N2 C7 C6 . . . . -44.9(3) ?
    N1 C6 C7 N2 . . . . 27.5(4) ?
    C5 C6 C7 N2 . . . . -154.1(4) ?
    C24 N2 C8 C9 . . . . -78.0(3) ?
    C7 N2 C8 C9 . . . . 159.8(3) ?
    Ni1 N2 C8 C9 . . . . 41.8(3) ?
    C23 N3 C9 C8 . . . . -75.9(3) ?
    C10 N3 C9 C8 . . . . 162.3(3) ?
    Ni1 N3 C9 C8 . . . . 38.3(3) ?
    N2 C8 C9 N3 . . . . -55.1(4) ?
    C23 N3 C10 C11 . . . . -62.0(4) ?
    C9 N3 C10 C11 . . . . 60.2(4) ?
    Ni1 N3 C10 C11 . . . . 179.1(3) ?
    N3 C10 C11 C16 . . . . -102.0(4) ?
    N3 C10 C11 C12 . . . . 82.8(4) ?
    C16 C11 C12 C13 . . . . -0.5(5) ?
    C10 C11 C12 C13 . . . . 174.8(3) ?
    C11 C12 C13 C14 . . . . 0.3(6) ?
    C12 C13 C14 C15 . . . . 0.2(7) ?
    C13 C14 C15 C16 . . . . -0.5(8) ?
    C12 C11 C16 C15 . . . . 0.2(6) ?
    C10 C11 C16 C15 . . . . -175.1(4) ?
    C14 C15 C16 C11 . . . . 0.2(8) ?
    C22 N5 C18 C19 . . . . 7.0(6) ?
    Ni1 N5 C18 C19 . . . . -155.3(4) ?
    C22 N5 C18 C17 . . . . -170.0(4) ?
    Ni1 N5 C18 C17 . . . . 27.7(6) ?
    N5 C18 C19 C20 . . . . -0.4(8) ?
    C17 C18 C19 C20 . . . . 176.6(5) ?
    C18 C19 C20 C21 . . . . -5.4(9) ?
    C19 C20 C21 C22 . . . . 4.5(8) ?
    C18 N5 C22 C21 . . . . -8.1(6) ?
    Ni1 N5 C22 C21 . . . . 158.1(3) ?
    C18 N5 C22 C23 . . . . 165.5(3) ?
    Ni1 N5 C22 C23 . . . . -28.3(4) ?
    C20 C21 C22 N5 . . . . 2.3(7) ?
    C20 C21 C22 C23 . . . . -171.1(4) ?
    C9 N3 C23 C22 . . . . 84.2(3) ?
    C10 N3 C23 C22 . . . . -152.9(3) ?
    Ni1 N3 C23 C22 . . . . -29.3(3) ?
    N5 C22 C23 N3 . . . . 41.5(4) ?
    C21 C22 C23 N3 . . . . -144.7(4) ?
    C7 N2 C24 C25 . . . . -142.1(3) ?
    C8 N2 C24 C25 . . . . 93.4(3) ?
    Ni1 N2 C24 C25 . . . . -26.5(3) ?
    C29 N6 C25 C26 . . . . -3.1(4) ?
    Ni1 N6 C25 C26 . . . . 167.6(3) ?
    C29 N6 C25 C24 . . . . 173.2(3) ?
    Ni1 N6 C25 C24 . . . . -16.2(3) ?
    N2 C24 C25 N6 . . . . 29.8(4) ?
    N2 C24 C25 C26 . . . . -153.7(3) ?
    N6 C25 C26 C27 . . . . 2.9(5) ?
    C24 C25 C26 C27 . . . . -173.3(3) ?
    C25 C26 C27 C28 . . . . -0.7(6) ?
    C26 C27 C28 C29 . . . . -1.3(6) ?
    C25 N6 C29 C28 . . . . 1.0(4) ?
    Ni1 N6 C29 C28 . . . . -167.1(2) ?
    C25 N6 C29 C30 . . . . -179.0(3) ?
    Ni1 N6 C29 C30 . . . . 13.0(4) ?
    C27 C28 C29 N6 . . . . 1.1(5) ?
    C27 C28 C29 C30 . . . . -178.9(4) ?
loop_
    _geom_hbond_atom_site_label_D
    _geom_hbond_atom_site_label_H
    _geom_hbond_atom_site_label_A
    _geom_hbond_site_symmetry_A
    _geom_hbond_distance_DH
    _geom_hbond_distance_HA
    _geom_hbond_distance_DA
    _geom_hbond_angle_DHA
    C1 H1C N4 . 0.96 2.94 3.251(6) 100
    C3 H3A F8 4_544 0.93 2.57 3.457(14) 159
    C8 H8B F7 . 0.97 2.57 3.371(13) 140
    C8 H8B F5A . 0.97 2.42 3.36(4) 163
    C9 H9B F4 2_655 0.97 2.61 3.291(16) 128
    C10 H10A N6 . 0.97 2.67 3.273(5) 1213
    C12 H12A F8A 1_655 0.93 2.53 3.35(2) 146
    C17 H17B N1 . 0.96 2.64 3.071(7) 108
    C21 H21A F3 2_655 0.93 2.62 3.122(10) 114
    C23 H23B F6A 1_655 0.97 2.33 3.241(16) 157
    C24 H24A F7 . 0.97 2.53 3.443(15) 156
    C24 H24B F3 3_545 0.97 2.32 3.179(13) 148
    C24 H24B F1A 3_545 0.97 2.54 3.43(3) 153
    C28 H28A F4 1_655 0.93 2.59 3.345(19) 138
    C30 H30A F4 1_655 0.96 2.60 3.390(17) 140
    C30 H30A F4A 1_655 0.96 2.50 3.26(3) 136
    C30 H30B N4 . 0.96 2.85 3.126(6) 98
    C32 H32A F6 1_655 0.96 2.40 3.196(14) 140
    C32 H32A F7A 1_655 0.96 2.33 3.19(3) 150
    C32 H32B F3 3_645 0.96 2.55 3.145(15) 121
    C32 H32B F3A 3_645 0.96 2.32 3.11(4) 140
_shelx_hkl_file
;
   0   0   3    2.72    0.07
   0   0  -8  778.98    1.22
   0   0  10   72.37    0.47
   0   0 -10   59.21    0.47
   0   0  11    2.71    0.24
   0   0 -11    3.14    0.28
   0   0  12  112.47    0.64
   0   0 -12  107.78    0.67
   0   0  13    0.74    0.19
   0   0  14  261.39    1.04
   0   0 -14  279.15    0.96
   0   0 -14  285.15    1.16
   0   0  15    2.19    0.29
   0   0 -15    4.89    0.35
   0   0  16   49.24    0.61
   0   0 -16   73.33    0.61
   0   0 -16   75.19    0.75
   0   0  17    0.39    0.25
   0   0 -17    1.56    0.24
   0   0 -17    1.49    0.31
   0   0  18   89.07    0.78
   0   0 -18  112.52    0.96
   0   0  19    1.70    0.29
   0   0 -19    2.07    0.27
   0   0 -19    2.12    0.36
   0   0  20   40.52    0.69
   0   0 -20   43.06    0.61
   0   0 -20   47.18    0.83
   0   0  21    0.50    0.30
   0   0 -21    0.69    0.27
   0   0 -21    1.05    0.40
   0   0  22   13.14    0.64
   0   0 -22   11.28    0.57
   0   0  23   -0.22    0.33
   0   0 -23    1.10    0.46
   0   2  -6  612.11    1.05
   0   2  -6  673.29    0.96
   0   2   7  426.32    0.77
   0   2  -7  507.18    0.89
   0  -2   7  422.25    0.95
   0  -2  -7  486.32    0.92
   0  -2  -7  500.01    0.86
   0   2   8  142.44    0.50
   0   2  -8  170.50    0.56
   0  -2   8  145.10    0.61
   0  -2  -8  172.92    0.55
   0  -2  -8  172.67    0.55
   0   2   9   74.32    0.42
   0   2  -9   82.32    0.45
   0   2  -9   84.51    0.47
   0  -2   9   74.44    0.49
   0  -2  -9   81.43    0.42
   0  -2  -9   82.32    0.44
   0   2  10   41.50    0.35
   0   2 -10   34.27    0.37
   0  -2  10   42.61    0.42
   0  -2 -10   34.24    0.34
   0   2  11   40.57    0.37
   0   2 -11   46.75    0.44
   0  -2  11   41.87    0.45
   0  -2 -11   47.26    0.40
   0  -2 -11   46.56    0.49
   0   2  12  111.45    0.59
   0   2 -12  139.72    0.71
   0  -2  12  113.12    0.69
   0  -2 -12  142.32    0.64
   0  -2 -12  140.20    0.80
   0   2  13  104.34    0.61
   0   2 -13  126.84    0.72
   0  -2  13   99.10    0.76
   0  -2 -13  127.99    0.65
   0  -2 -13  129.63    0.82
   0   2  14   35.74    0.44
   0   2 -14   35.31    0.50
   0  -2  14   35.34    0.53
   0  -2 -14   32.63    0.43
   0  -2 -14   35.74    0.55
   0   2  15  109.80    0.70
   0   2 -15  127.76    0.83
   0  -2  15  112.27    0.82
   0  -2 -15  124.37    0.70
   0  -2 -15  121.57    0.87
   0   2 -16   23.02    0.53
   0  -2  16   13.43    0.50
   0  -2 -16   20.25    0.43
   0  -2 -16   21.83    0.57
   0   2  17   41.24    0.57
   0   2 -17   42.31    0.64
   0  -2  17   39.61    0.63
   0  -2 -17   40.76    0.54
   0  -2 -17   41.05    0.77
   0   2  18   46.29    0.60
   0   2 -18   58.89    0.75
   0  -2  18   46.62    0.71
   0  -2 -18   58.79    0.80
   0   2  19    8.77    0.46
   0   2 -19   11.87    0.49
   0   2 -19   12.44    1.05
   0  -2  19    9.43    0.56
   0  -2 -19   13.72    0.52
   0  -2 -19   13.63    0.66
   0   2  20   22.63    0.56
   0   2 -20   29.44    0.58
   0   2 -20   31.78    0.74
   0  -2  20   25.23    0.68
   0  -2 -20   32.78    0.61
   0  -2 -20   33.50    0.81
   0   2  21   22.80    0.59
   0   2 -21   26.58    0.59
   0   2 -21   26.55    0.77
   0  -2  21   25.61    0.73
   0  -2 -21   28.97    0.64
   0  -2 -21   27.03    0.83
   0   2  22   29.83    0.66
   0   2 -22   31.30    0.65
   0   2 -22   34.65    0.85
   0  -2  22   29.52    0.77
   0  -2 -22   35.41    0.93
   0   2  23   12.63    0.61
   0   2 -23   14.22    0.80
   0  -2  23   11.64    0.73
   0  -2 -23   14.38    0.92
   0   4   1   51.07    0.19
   0   4   1   49.28    0.19
   0   4   1   53.17    0.26
   0   4  -1   24.30    0.17
   0  -4   1   48.44    0.24
   0  -4   1   51.90    0.27
   0   4   2  260.13    0.37
   0   4   2  282.10    0.58
   0   4  -2  249.10    0.56
   0   4  -2  297.11    0.62
   0  -4   2  236.73    0.56
   0  -4  -2  269.58    0.38
   0  -4  -2  275.12    0.58
   0   4  -7 1568.00    1.80
   0   4   8  102.26    0.39
   0   4   8  108.85    0.48
   0   4  -8  117.43    0.46
   0  -4   8  104.75    0.59
   0  -4  -8  126.53    0.43
   0  -4  -8  126.25    0.53
   0   4   9  288.61    0.68
   0   4  -9  294.38    0.76
   0  -4   9  293.35    0.98
   0  -4  -9  316.35    0.71
   0  -4  -9  313.17    0.83
   0   4  10   72.85    0.40
   0   4 -10   83.54    0.47
   0  -4  10   72.02    0.56
   0  -4 -10   84.41    0.42
   0  -4 -10   86.47    0.50
   0  -4 -10   84.55    0.61
   0   4  11  137.46    0.56
   0   4 -11  173.93    0.69
   0  -4  11  138.84    0.77
   0  -4 -11  194.34    0.79
   0  -4 -11  186.75    0.72
   0  -4 -11  176.90    0.89
   0   4  12   21.43    0.30
   0   4 -12   24.93    0.37
   0  -4 -12   23.11    0.38
   0  -4 -12   26.06    0.46
   0   4  13   17.52    0.31
   0   4 -13   29.15    0.42
   0  -4  13   16.53    0.44
   0  -4 -13   29.10    0.42
   0  -4 -13   29.20    0.50
   0   4  14    3.03    0.27
   0   4 -14    4.33    0.35
   0  -4  14    2.84    0.27
   0  -4 -14    2.75    0.34
   0  -4 -14    4.09    0.40
   0   4  15   14.91    0.35
   0   4 -15   18.58    0.46
   0  -4  15   13.75    0.48
   0  -4 -15   19.64    0.44
   0  -4 -15   19.85    0.52
   0   4  16    1.37    0.20
   0   4 -16    2.02    0.29
   0  -4  16    0.87    0.27
   0  -4 -16    1.23    0.22
   0  -4 -16    1.67    0.29
   0   4  17   78.28    0.67
   0   4 -17   90.11    0.78
   0  -4  17   83.43    0.84
   0  -4 -17   87.62    0.71
   0  -4 -17   85.05    0.89
   0   4  18    9.72    0.43
   0   4 -18   10.34    0.55
   0  -4  18   10.58    0.56
   0  -4 -18   11.76    0.58
   0  -4 -18   10.73    0.64
   0   4  19   87.94    0.74
   0   4 -19   89.06    0.90
   0  -4  19   90.51    0.96
   0  -4 -19   96.07    0.87
   0  -4 -19   91.25    1.03
   0   4  20    2.38    0.27
   0   4 -20    5.10    0.60
   0  -4  20    5.00    0.62
   0  -4 -20    2.99    0.30
   0  -4 -20    4.24    0.45
   0   4  21   22.11    0.53
   0   4 -21   26.20    0.73
   0  -4  21   22.05    0.75
   0  -4 -21   28.77    0.63
   0  -4 -21   26.73    0.85
   0   4  22    4.75    0.49
   0   4 -22    3.58    0.34
   0   4 -22    3.62    0.53
   0  -4  22    3.19    0.41
   0  -4 -22    4.96    0.50
   0   4  23   13.74    0.60
   0   4 -23   17.94    0.77
   0  -4  23   14.41    0.81
   0  -4 -23   19.83    1.34
   0   6   0  524.30    0.81
   0   6   0  585.05    1.02
   0   6   1  472.09    0.71
   0   6   1  528.44    0.97
   0   6  -1  460.78    0.82
   0   6  -1  492.33    0.95
   0  -6   1  456.40    0.84
   0  -6  -1  500.68    0.96
   0   6   2  391.78    0.59
   0   6   2  440.25    0.89
   0   6  -2  405.98    0.82
   0   6  -2  462.38    0.93
   0  -6   2  378.74    0.82
   0  -6   2  405.66    0.89
   0  -6  -2  434.68    0.90
   0  -6  -2  443.92    0.79
   0   6   3  542.19    1.02
   0   6  -3  450.16    0.95
   0   6  -3  563.76    1.27
   0  -6   3  459.86    0.96
   0  -6   3  492.95    1.03
   0  -6  -3  510.16    0.99
   0  -6  -3  510.23    0.93
   0   6   5 1163.00    1.82
   0  -6   6  554.40    1.25
   0  -6   6  602.99    1.21
   0  -6  -6  669.92    1.21
   0   6   7  161.84    0.39
   0  -6   7  170.09    0.69
   0  -6  -7  162.73    0.64
   0  -6  -7  153.86    0.71
   0   6   8  152.16    0.42
   0   6  -8  170.76    0.48
   0  -6   8  149.02    0.75
   0  -6   8  160.01    0.69
   0  -6  -8  188.26    0.46
   0  -6  -8  186.77    0.70
   0  -6  -8  174.60    0.79
   0   6   9  209.83    0.53
   0   6  -9  244.34    0.63
   0  -6   9  210.79    0.91
   0  -6  -9  269.54    0.60
   0  -6  -9  268.10    0.85
   0  -6  -9  246.51    0.97
   0   6  10   73.68    0.36
   0   6 -10   99.90    0.47
   0  -6  10   73.66    0.63
   0  -6 -10  106.81    0.43
   0  -6 -10  105.84    0.59
   0  -6 -10   96.82    0.74
   0   6  11  110.74    0.46
   0   6 -11  136.31    0.58
   0  -6  11  114.88    0.78
   0  -6 -11  146.70    0.52
   0  -6 -11  145.86    0.70
   0  -6 -11  139.51    0.82
   0   6  12   27.15    0.30
   0   6 -12   40.90    0.40
   0  -6  12   27.97    0.50
   0  -6 -12   42.22    0.35
   0  -6 -12   42.97    0.47
   0  -6 -12   42.14    0.55
   0   6  13   40.34    0.36
   0   6 -13   53.61    0.48
   0  -6  13   41.76    0.59
   0  -6 -13   57.57    0.56
   0  -6 -13   53.10    0.63
   0   6  14   54.94    0.43
   0   6 -14   72.62    0.57
   0  -6  14   56.18    0.76
   0  -6 -14   75.86    0.62
   0  -6 -14   69.97    0.73
   0   6  15   40.60    0.42
   0   6 -15   52.21    0.56
   0  -6  15   42.18    0.65
   0  -6 -15   56.43    0.59
   0  -6 -15   51.41    0.72
   0   6  16   26.11    0.40
   0   6 -16   32.64    0.55
   0  -6  16   27.14    0.62
   0  -6 -16   32.43    0.65
   0  -6 -16   31.68    0.69
   0   6  17    0.77    0.20
   0   6 -17    1.91    0.32
   0  -6  17    1.37    0.30
   0  -6 -17    1.71    0.28
   0  -6 -17    2.04    0.35
   0   6  18   10.93    0.40
   0   6 -18   11.71    0.55
   0  -6  18   12.69    0.63
   0  -6 -18   11.79    0.52
   0  -6 -18   11.36    0.68
   0   6 -19   34.99    0.65
   0  -6  19   34.69    0.79
   0  -6 -19   35.97    0.62
   0  -6 -19   33.84    0.83
   0   6  20   15.73    0.51
   0   6 -20   16.48    0.59
   0  -6  20   15.23    0.75
   0  -6 -20   17.47    0.55
   0  -6 -20   17.45    0.80
   0   6  21   14.70    0.59
   0   6 -21   14.26    0.63
   0  -6  21   14.08    0.76
   0  -6 -21   15.46    0.58
   0  -6 -21   16.54    0.87
   0   6 -22    5.05    0.41
   0  -6  22    6.59    0.77
   0  -6 -22    5.56    0.93
   0   8   0  606.10    1.01
   0  -8   0  648.87    1.29
   0   8   1  127.11    0.47
   0   8   1  124.08    0.45
   0   8  -1  116.31    0.49
   0  -8   1  121.85    0.52
   0  -8   1  131.65    0.62
   0  -8   1  139.80    0.35
   0  -8  -1  128.36    0.60
   0  -8  -1  132.51    0.46
   0  -8   2  843.68    1.38
   0   8   3   40.86    0.26
   0   8   3   39.56    0.25
   0  -8   3   39.43    0.37
   0  -8   3   42.38    0.40
   0  -8  -3   41.75    0.40
   0  -8  -3   42.67    0.34
   0   8   4  275.07    0.53
   0   8   4  266.93    0.52
   0  -8   4  260.42    0.86
   0  -8   4  280.35    0.90
   0  -8  -4  319.83    0.93
   0  -8  -4  310.21    0.86
   0  -8   5   52.02    0.46
   0  -8   5   56.19    0.46
   0  -8  -5   62.43    0.47
   0  -8  -5   63.56    0.46
   0  -8   6  266.39    0.96
   0  -8   6  281.38    0.94
   0  -8  -6  302.23    0.93
   0  -8  -6  291.45    0.94
   0  -8   7   14.90    0.36
   0  -8   7   18.27    0.36
   0  -8  -7   15.63    0.37
   0  -8  -7   16.59    0.36
   0  -8   8  488.76    1.40
   0  -8   8  509.89    1.31
   0  -8  -8  580.86    1.32
   0  -8  -8  545.94    1.42
   0  -8   9   69.14    0.83
   0  -8   9   70.67    0.57
   0  -8  -9   77.75    0.57
   0  -8  -9   72.62    0.98
   0  -8  10  170.13    0.93
   0  -8  10  170.56    0.84
   0  -8 -10  225.72    0.89
   0  -8 -10  209.49    0.99
   0   8 -11   48.88    0.36
   0  -8  11   42.20    0.57
   0  -8 -11   48.86    0.52
   0  -8 -11   46.83    0.58
   0   8  12   42.14    0.31
   0   8 -12   61.03    0.43
   0  -8  12   43.93    0.59
   0  -8 -12   62.71    0.58
   0  -8 -12   59.23    0.66
   0   8 -13   30.31    0.40
   0  -8  13   28.32    0.56
   0  -8 -13   26.65    0.37
   0  -8 -13   30.54    0.49
   0  -8 -13   29.61    0.57
   0   8 -14   37.27    0.45
   0  -8  14   24.49    0.58
   0  -8 -14   39.65    0.64
   0  -8 -14   37.04    0.66
   0   8  15    3.33    0.25
   0   8 -15    3.23    0.25
   0  -8  15    2.91    0.33
   0  -8 -15    4.40    0.44
   0  -8 -15    2.99    0.34
   0   8  16   84.83    0.52
   0   8 -16  103.01    0.70
   0  -8  16   85.57    1.00
   0  -8 -16  111.87    0.81
   0  -8 -16   98.55    1.00
   0   8  17   21.33    0.38
   0   8 -17   27.01    0.52
   0  -8  17   22.11    0.70
   0  -8 -17   29.83    0.58
   0  -8 -17   27.85    0.76
   0   8  18   40.78    0.45
   0  -8  18   42.54    0.83
   0  -8 -18   54.32    0.68
   0  -8 -18   50.78    0.90
   0   8 -19    0.72    0.29
   0  -8  19    0.19    0.37
   0  -8 -19    1.41    0.28
   0  -8 -19    1.07    0.42
   0   8 -20   19.80    0.59
   0  -8  20   20.25    0.81
   0  -8 -20   19.92    0.59
   0  -8 -20   19.20    0.88
   0  -8  21    0.23    0.41
   0  -8 -21    0.16    0.39
   0  -8 -21    0.57    0.77
   0  -8 -22   14.44    1.04
   0  10   0  259.91    0.80
   0 -10   0  275.04    0.98
   0 -10   0  276.34    0.64
   0  10   1  126.31    0.54
   0  10   1  120.41    0.51
   0  10  -1  149.09    0.67
   0 -10   1  136.80    0.73
   0 -10   1  142.70    0.41
   0 -10  -1  149.50    0.75
   0 -10  -1  153.87    0.55
   0  10   2  489.55    0.94
   0  10   2  478.09    0.91
   0 -10   2  481.45    1.16
   0 -10   2  502.22    1.32
   0 -10  -2  539.36    1.34
   0 -10  -2  538.44    1.05
   0  10   3  207.85    0.59
   0  10   3  205.80    0.58
   0 -10   3  202.50    0.81
   0 -10   3  219.33    0.90
   0 -10  -3  212.17    0.87
   0 -10  -3  212.30    0.73
   0  10   4  283.23    0.64
   0  10   4  274.65    0.63
   0 -10   4  267.22    0.96
   0 -10   4  284.85    1.03
   0 -10  -4  280.05    0.99
   0 -10  -4  280.68    0.88
   0  10   5  148.00    0.44
   0 -10   5  140.08    0.75
   0 -10   5  149.74    0.78
   0 -10  -5  169.90    0.80
   0 -10  -5  164.93    0.74
   0 -10   6  157.57    0.82
   0 -10   6  165.12    0.83
   0 -10  -6  169.22    0.81
   0 -10  -6  164.99    0.78
   0 -10   7  144.53    0.87
   0 -10  -7  180.89    0.85
   0 -10  -7  171.34    0.83
   0 -10   8    8.87    0.40
   0 -10  -8   14.19    0.42
   0 -10  -8   13.27    0.67
   0 -10   9  103.41    0.79
   0 -10   9  108.62    0.75
   0 -10  -9  125.71    0.94
   0 -10  -9  114.70    0.78
   0 -10  10   21.48    0.50
   0 -10  10   21.53    0.47
   0 -10 -10   14.18    0.51
   0 -10 -10   13.17    0.46
   0 -10  11   90.05    0.81
   0 -10  11   94.00    0.75
   0 -10  12   89.28    0.84
   0 -10 -12   93.11    0.74
   0 -10 -12   83.28    0.82
   0 -10  13    2.54    0.31
   0 -10 -13    0.85    0.33
   0 -10 -13    0.07    0.32
   0 -10  14   44.17    0.75
   0 -10 -14   58.81    0.67
   0 -10 -14   53.94    0.79
   0 -10  15    9.16    0.59
   0 -10 -15   12.34    0.54
   0 -10 -15   12.72    0.65
   0 -10  16   42.31    0.81
   0 -10 -16   49.53    0.68
   0 -10 -16   46.47    0.85
   0 -10  17   23.28    0.77
   0 -10 -17   24.36    0.60
   0 -10 -17   24.50    0.80
   0 -10  18   27.42    0.82
   0 -10 -18   34.25    0.65
   0 -10 -18   34.75    0.89
   0 -10  19   16.15    0.82
   0 -10 -19   14.11    0.59
   0 -10 -19   14.93    0.88
   0 -10  20   31.16    0.95
   0 -10 -20   38.14    0.72
   0 -10 -20   30.89    1.71
   0 -10  21    0.97    0.46
   0 -10 -21    2.00    0.56
   0  12   0    2.18    0.18
   0 -12   0    1.34    0.24
   0 -12   0    2.45    0.22
   0  12   1  206.08    0.75
   0  12  -1  203.95    0.83
   0 -12   1  224.70    1.07
   0 -12  -1  208.07    1.17
   0 -12  -1  218.65    0.69
   0  12   2    8.76    0.27
   0  12  -2    8.46    0.39
   0 -12   2    9.15    0.40
   0 -12  -2    5.77    0.46
   0 -12  -2    8.97    0.31
   0  12   3  425.30    0.94
   0  12   3  434.35    0.97
   0 -12   3  415.52    1.23
   0 -12   3  451.45    1.40
   0 -12  -3  440.77    1.65
   0 -12  -3  453.83    1.12
   0  12   4    8.81    0.25
   0  12   4    8.68    0.22
   0 -12   4    9.06    0.37
   0 -12   4    7.67    0.40
   0 -12  -4    9.11    0.41
   0 -12  -4    9.90    0.35
   0  12   5  121.02    0.47
   0  12   5  114.82    0.44
   0 -12   5  123.33    0.81
   0 -12  -5  142.35    0.87
   0 -12  -5  139.14    0.74
   0 -12   6   18.62    0.46
   0 -12   6   18.67    0.47
   0 -12  -6   18.15    0.49
   0 -12  -6   19.05    0.45
   0 -12   7    5.33    0.42
   0 -12   7    3.49    0.41
   0 -12  -7    2.66    0.27
   0 -12  -7    3.98    0.46
   0 -12   8  297.19    1.28
   0 -12   8  307.10    1.26
   0 -12  -8  336.99    1.27
   0 -12  -8  322.02    1.25
   0 -12   9   87.17    0.81
   0 -12   9   86.45    0.77
   0 -12  -9  104.09    0.81
   0 -12  -9   96.39    0.81
   0 -12  10   24.10    0.60
   0 -12  10   22.97    0.55
   0 -12 -10   22.60    0.57
   0 -12 -10   21.53    0.60
   0 -12  11  201.88    1.21
   0 -12  11  201.64    1.10
   0 -12 -11  243.73    1.15
   0 -12 -11  233.98    1.24
   0 -12  12    8.64    0.56
   0 -12  12    7.35    0.50
   0 -12 -12    7.71    0.53
   0 -12 -12    7.28    0.60
   0 -12  13   47.04    0.78
   0 -12 -13   56.54    0.91
   0 -12 -13   51.79    0.80
   0 -12  14    6.64    0.62
   0 -12 -14    8.79    0.58
   0 -12 -14    9.02    0.65
   0 -12  15   33.58    0.79
   0 -12 -15   40.89    0.80
   0 -12 -15   37.91    0.85
   0 -12  16    7.11    0.68
   0 -12 -16    9.38    0.56
   0 -12 -16    8.89    0.76
   0 -12  17   42.93    0.90
   0 -12 -17   50.73    0.75
   0 -12 -17   49.79    0.99
   0 -12  18   13.74    0.83
   0 -12 -18   15.55    0.65
   0 -12 -18   16.55    0.95
   0 -12 -19   22.86    0.70
   0 -12 -19   19.67    1.66
   0 -12 -20    5.83    0.67
   0 -12 -20    5.41    0.61
   0  14   0  220.93    0.90
   0 -14   0  247.08    1.16
   0 -14   0  245.96    0.70
   0  14   1   58.64    0.51
   0  14  -1   63.77    0.58
   0 -14   1   63.62    0.69
   0 -14  -1   70.71    0.72
   0 -14  -1   72.50    0.48
   0  14   2  103.13    0.59
   0  14  -2  100.60    0.73
   0 -14   2  107.63    0.83
   0 -14  -2  109.00    0.83
   0 -14  -2  109.71    0.60
   0  14   3   99.34    0.55
   0 -14   3  105.98    0.83
   0 -14  -3  122.38    0.87
   0 -14  -3  124.24    0.68
   0  14   4   71.04    0.46
   0  14  -4   84.85    0.77
   0 -14   4   71.87    0.73
   0 -14  -4   80.67    0.76
   0 -14  -4   82.40    0.63
   0  14   5   25.35    0.32
   0  14   5   24.32    0.29
   0 -14   5   22.30    0.52
   0 -14   5   26.45    0.56
   0 -14  -5   25.06    0.57
   0 -14  -5   28.37    0.53
   0 -14   6    2.39    0.28
   0 -14   6    0.75    0.25
   0 -14  -6    2.76    0.30
   0 -14  -6    4.15    0.47
   0 -14   7   86.25    0.80
   0 -14   7   86.29    0.82
   0 -14  -7   91.37    0.85
   0 -14  -7   91.99    0.80
   0 -14   8  138.94    1.00
   0 -14   8  141.61    1.00
   0 -14  -8  172.37    1.07
   0 -14  -8  166.43    1.03
   0 -14   9   76.16    0.84
   0 -14   9   75.31    0.81
   0 -14  -9   88.18    0.86
   0 -14  -9   86.02    0.86
   0 -14  10   53.55    0.77
   0 -14  10   52.45    0.74
   0 -14 -10   61.19    0.76
   0 -14 -10   62.04    0.81
   0 -14  11   21.05    0.65
   0 -14  11   20.35    0.59
   0 -14 -11   29.70    0.66
   0 -14 -11   29.49    0.72
   0 -14  12   12.32    0.63
   0 -14  12   11.85    0.56
   0 -14 -12   12.51    0.59
   0 -14 -12   13.43    0.66
   0 -14  13   58.08    0.88
   0 -14  13   55.37    0.78
   0 -14 -13   66.50    0.82
   0 -14 -13   61.48    0.92
   0 -14  14   15.12    0.73
   0 -14 -14   14.73    0.63
   0 -14 -14   15.28    0.78
   0 -14  15   27.54    0.83
   0 -14 -15   27.60    0.70
   0 -14 -15   27.88    0.89
   0 -14  16    3.05    0.45
   0 -14 -16    3.86    0.36
   0 -14 -16    4.36    0.50
   0 -14  17    4.14    0.53
   0 -14 -17    8.75    0.64
   0 -14 -17    6.96    0.59
   0 -14  18    0.58    0.46
   0 -14 -18    0.42    0.34
   0 -14 -18    0.66    0.56
   0  16   0  154.41    0.85
   0 -16   0  164.51    1.09
   0 -16   0  167.29    0.62
   0  16   1   57.30    0.57
   0  16  -1   53.57    0.73
   0 -16   1   61.24    0.78
   0 -16  -1   58.58    0.77
   0 -16  -1   58.94    0.47
   0  16   2   46.75    0.50
   0  16  -2   66.09    0.69
   0 -16   2   51.45    0.74
   0 -16  -2   71.70    0.82
   0 -16  -2   72.37    0.55
   0  16   3   37.58    0.45
   0  16  -3   34.59    0.61
   0 -16   3   38.33    0.69
   0 -16  -3   35.85    0.69
   0 -16  -3   38.15    0.51
   0  16   4   29.98    0.40
   0  16  -4   35.14    0.65
   0 -16   4   30.04    0.66
   0 -16  -4   36.12    0.70
   0 -16  -4   36.97    0.55
   0  16   5   13.67    0.33
   0  16  -5   13.86    0.62
   0 -16   5   13.92    0.60
   0 -16  -5   11.54    0.60
   0 -16  -5   13.03    0.65
   0  16  -6  171.74    1.18
   0 -16   6  177.67    1.15
   0 -16  -6  180.37    1.15
   0 -16  -6  181.18    1.01
   0 -16   7   27.21    0.78
   0 -16  -7   29.09    0.71
   0 -16  -7   27.65    0.64
   0 -16   8  101.09    0.95
   0 -16   8  104.69    0.96
   0 -16  -8  117.96    1.00
   0 -16  -8  112.62    0.93
   0 -16   9   13.32    0.62
   0 -16   9   13.14    0.60
   0 -16  -9   18.12    0.66
   0 -16  -9   18.20    0.66
   0 -16  10   32.77    0.76
   0 -16  10   31.08    0.70
   0 -16 -10   39.71    0.77
   0 -16 -10   39.78    0.77
   0 -16  11    1.21    0.35
   0 -16  11   -0.32    0.28
   0 -16 -11    0.60    0.33
   0 -16 -11    1.66    0.38
   0 -16  12   33.85    1.09
   0 -16  12   33.53    0.73
   0 -16 -12   40.40    1.32
   0 -16 -12   41.47    0.88
   0 -16  13    2.12    0.41
   0 -16  13    1.72    0.33
   0 -16 -13    3.14    0.37
   0 -16 -13    7.90    0.79
   0 -16  14   44.80    0.95
   0 -16 -14   51.35    0.90
   0 -16 -14   49.86    1.01
   0 -16  15    2.34    0.46
   0 -16 -15    3.42    0.39
   0 -16 -15    4.01    0.54
   0 -16  16    5.61    0.56
   0 -16 -16   11.25    0.76
   0 -16 -16    8.94    0.72
   0  18   0   11.17    0.49
   0 -18   0    9.88    0.63
   0  18   1   11.72    0.53
   0  18  -1   14.14    0.53
   0 -18   1   11.05    0.64
   0 -18  -1   11.52    0.66
   0 -18  -1   12.18    0.35
   0  18   2   38.00    0.53
   0  18  -2   31.07    0.61
   0 -18   2   41.04    0.77
   0 -18  -2   31.10    0.75
   0 -18  -2   30.77    0.46
   0  18   3   23.86    0.46
   0  18  -3   25.88    0.62
   0 -18   3   25.61    0.73
   0 -18  -3   26.69    0.74
   0 -18  -3   26.06    0.51
   0  18   4   90.58    0.61
   0  18  -4   92.37    0.89
   0 -18   4  101.04    1.02
   0 -18  -4  101.29    1.03
   0 -18  -4   98.61    0.75
   0  18   5   14.77    0.37
   0  18  -5   21.87    0.68
   0 -18   5   18.44    0.69
   0 -18  -5   24.31    0.80
   0 -18  -5   23.91    0.57
   0  18  -6   14.11    0.66
   0 -18   6   15.51    0.66
   0 -18  -6   15.76    0.76
   0 -18  -6   16.69    0.57
   0  18  -7   22.45    0.78
   0 -18   7   17.65    0.69
   0 -18  -7   26.22    0.76
   0 -18  -7   25.36    0.64
   0  18  -8   19.15    0.80
   0 -18   8   20.60    0.71
   0 -18  -8   19.86    0.76
   0 -18  -8   18.84    0.64
   0  18  -9    2.40    0.45
   0 -18   9    2.19    0.35
   0 -18  -9    1.96    0.37
   0 -18  -9    1.22    0.35
   0  18 -10   40.25    0.97
   0 -18  10   33.58    0.78
   0 -18 -10   45.35    0.89
   0 -18 -10   38.98    0.82
   0  18 -11    4.04    0.54
   0 -18  11    3.86    0.38
   0 -18 -11    3.94    0.41
   0 -18 -11    4.43    0.45
   0  18 -12   15.22    1.00
   0 -18  12   10.50    0.68
   0 -18 -12   18.89    0.79
   0 -18 -12   15.88    0.83
   0 -18  13    4.65    0.40
   0 -18 -13    8.87    0.78
   0 -18 -13    9.41    0.85
   0 -18  14    9.89    0.71
   0 -18 -14   14.51    0.79
   0 -18 -14   11.55    0.92
   0  20   0    4.80    0.49
   0 -20   0    4.58    0.42
   0  20   1   19.63    0.53
   0  20  -1   17.10    0.59
   0 -20   1   19.02    0.77
   0 -20  -1   16.22    0.77
   0  20   2    5.40    0.46
   0  20  -2    9.25    0.60
   0 -20   2    4.88    0.42
   0 -20  -2    5.39    0.43
   0 -20  -2    5.22    0.39
   0  20  -3   32.53    0.72
   0 -20   3   33.74    0.85
   0 -20  -3   35.56    0.86
   0 -20  -3   30.69    0.73
   0  20  -4    3.20    0.37
   0 -20   4    4.49    0.41
   0 -20  -4    3.63    0.40
   0 -20  -4    3.20    0.28
   0  20  -5   31.31    0.79
   0 -20   5   32.98    0.84
   0 -20  -5   35.18    0.87
   0 -20  -5   33.67    0.60
   0  20  -6    1.54    0.39
   0 -20   6    1.75    0.37
   0 -20  -6    1.28    0.38
   0 -20  -6    1.31    0.30
   0  20  -7   20.01    0.80
   0 -20   7   18.05    0.79
   0 -20  -7   22.76    0.84
   0 -20  -7   21.05    0.65
   0  20  -8    5.06    0.47
   0 -20   8    2.90    0.41
   0 -20  -8    7.87    0.81
   0 -20  -8    5.68    0.66
   0  20  -9   26.00    0.98
   0 -20   9   22.99    0.80
   0 -20  -9   30.35    0.92
   0 -20  -9   30.16    0.80
   0  20 -10    1.09    0.49
   0 -20  10    1.39    0.51
   0 -20 -10    1.27    0.43
   0 -20 -10    2.30    0.42
   0  20 -11   15.19    1.13
   0 -20  11   10.06    0.99
   0 -20 -11   14.07    1.09
   0 -20 -11   15.20    0.84
   0  22   0    0.99    0.32
   0  22   1   20.23    0.63
   0  22  -1   23.23    0.66
   0  22  -2    0.01    0.34
   0  22  -3   12.70    0.73
   0 -22   3    7.76    0.65
   0  22  -4    0.68    0.38
   0 -22   4   -0.14    0.41
   0  22  -5   16.26    0.82
   0 -22   5   17.69    0.86
   0  22  -6   22.07    0.86
   0 -22   6   21.19    0.92
   0 -22  -6   25.54    1.58
   0 -22  -6   25.56    0.82
  -1   1 -23    4.92    0.48
  -1   1 -23    4.37    0.48
  -1  -1 -23    4.26    0.89
   1   1  23    5.23    0.57
   1  -1  23    4.95    0.40
  -1   1 -22    0.06    0.30
  -1   1 -22    0.23    0.40
  -1  -1 -22    0.05    0.31
  -1  -1 -22    0.12    0.42
   1   1  22   -0.14    0.30
   1  -1  22   -0.29    0.32
  -1   1 -21   17.77    0.62
  -1   1 -21   20.25    0.77
  -1  -1 -21   18.14    0.60
  -1  -1 -21   18.13    0.78
   1   1  21   17.83    0.77
   1  -1  21   20.08    0.66
  -1   1 -20   10.00    0.54
  -1   1 -20   10.56    1.12
  -1  -1 -20   10.50    0.52
  -1  -1 -20    9.90    0.69
   1   1  20   11.01    0.53
   1  -1  20   11.69    0.58
  -1   1 -19   43.90    0.65
  -1   1 -19   43.83    0.77
  -1  -1 -19   44.09    0.64
  -1  -1 -19   44.96    0.79
   1   1  19   30.64    0.57
   1  -1  19   30.32    0.65
  -1   1 -18   18.64    0.54
  -1   1 -18   22.08    0.72
  -1  -1 -18   19.26    0.52
  -1  -1 -18   20.04    0.63
   1   1  18   18.03    0.49
   1  -1  18   18.07    0.55
  -1   1 -17  100.15    0.80
  -1   1 -17  102.75    0.88
  -1  -1 -17  104.89    0.81
  -1  -1 -17  102.01    0.91
   1   1  17   79.96    0.71
   1  -1  17   79.89    0.77
  -1   1 -16   50.51    0.65
  -1  -1 -16   49.53    0.67
   1   1  16   39.97    0.54
   1  -1  16   39.18    0.57
  -1   1 -15   27.38    0.55
  -1  -1 -15   28.29    0.50
  -1  -1 -15   27.24    0.58
   1   1  15   13.24    0.40
   1  -1  15   13.40    0.43
  -1  -1 -14   21.16    0.43
   1   1  14   15.45    0.38
  -1  -1 -13  116.44    0.69
   1   1  13  127.00    0.69
   1  -1  13  126.25    0.75
  -1  -1 -12  167.40    0.77
   1   1  12  148.31    0.70
   1  -1  12  147.50    0.76
  -1  -1 -11  333.10    1.00
   1   1  11  306.27    0.92
   1  -1  11  308.44    1.01
  -1  -1 -10  204.58    0.76
   1   1  10  186.20    0.69
   1  -1  10  186.96    0.76
  -1  -1  -9  247.83    0.88
  -1  -1  -9  242.19    0.78
   1   1   9  198.67    0.76
   1  -1   9  201.95    0.74
  -1  -1  -8  102.04    0.50
   1   1   8   96.76    0.45
   1  -1   8   97.07    0.50
  -1   1  -7  710.20    1.16
  -1  -1  -7  740.01    1.08
  -1   1  -6  103.97    0.43
  -1  -1  -6  106.83    0.38
   1   1   6   95.47    0.37
   1  -1   6   94.31    0.42
  -1   1  -5  323.55    0.68
  -1  -1  -5  327.97    0.58
   1   1   5  364.21    0.62
   1  -1   5  358.28    0.73
  -1   1  -4  464.35    0.75
  -1   1  -2  103.67    0.29
  -1  -1  -2  110.39    0.22
  -1  -1  -2  104.96    0.21
   1  -1   2   87.83    0.28
  -1   1   4  307.92    0.60
  -1  -1   4  279.89    0.58
  -1  -1   4  305.92    0.52
   1  -1  -4  299.93    0.53
   1  -1  -4  288.47    0.59
  -1   1   5  278.79    0.58
  -1   1   5  288.76    0.64
  -1  -1   5  268.61    0.62
  -1  -1   5  289.35    0.57
   1   1  -5  261.64    0.61
   1   1  -5  274.96    0.43
   1   1  -5  272.91    0.57
   1  -1  -5  273.33    0.56
   1  -1  -5  269.17    0.38
  -1   1   6   83.22    0.36
  -1  -1   6   79.68    0.38
   1   1  -6   98.41    0.41
   1   1  -6  104.85    0.30
   1   1  -6  103.75    0.40
   1  -1  -6  121.36    0.42
   1  -1  -6  121.31    0.31
   1  -1  -6  110.76    0.45
  -1   1   7   85.56    0.40
  -1  -1   7   83.65    0.43
   1   1  -7  123.44    0.50
   1   1  -7  127.86    0.37
   1   1  -7  129.26    0.49
   1  -1  -7  127.87    0.47
   1  -1  -7  126.54    0.36
   1  -1  -7  125.79    0.52
  -1   1   8   71.12    0.40
  -1  -1   8   70.76    0.43
   1   1  -8   64.89    0.30
   1   1  -8   73.10    0.42
   1  -1  -8   65.05    0.38
   1  -1  -8   65.21    0.30
   1  -1  -8   64.55    0.43
  -1   1   9  135.17    0.56
  -1  -1   9  134.75    0.60
   1   1  -9  173.23    0.51
   1   1  -9  172.93    0.65
   1  -1  -9  168.36    0.49
   1  -1  -9  169.50    0.69
  -1   1  10   45.21    0.38
  -1  -1  10   44.12    0.41
   1   1 -10   41.06    0.29
   1   1 -10   42.32    0.40
   1  -1 -10   41.66    0.30
   1  -1 -10   42.20    0.42
  -1   1  11   16.80    0.30
  -1  -1  11   16.43    0.33
   1   1 -11   29.06    0.28
   1   1 -11   30.76    0.39
   1  -1 -11   31.18    0.30
   1  -1 -11   32.69    0.43
  -1   1  12   38.15    0.41
  -1  -1  12   38.51    0.45
   1   1 -12   37.54    0.40
   1   1 -12   37.83    0.45
   1  -1 -12   37.47    0.34
   1  -1 -12   38.39    0.48
  -1   1  13  232.92    0.90
  -1  -1  13  237.77    0.97
   1   1 -13  269.78    1.03
   1  -1 -13  266.04    0.80
   1  -1 -13  254.94    1.15
  -1   1  14   26.84    0.45
   1   1 -14   33.15    0.58
   1  -1 -14   31.16    0.39
   1  -1 -14   37.25    0.57
  -1   1  15  236.37    1.60
  -1  -1  15  251.16    1.10
   1   1 -15  261.40    1.13
   1  -1 -15  241.48    0.83
   1  -1 -15  257.99    1.17
  -1   1  16   75.75    0.68
  -1  -1  16   73.80    0.71
   1   1 -16   83.93    0.58
   1   1 -16   95.68    0.81
   1  -1 -16   84.41    0.56
   1  -1 -16   93.74    0.83
  -1   1  17  169.64    0.96
  -1  -1  17  170.50    1.02
   1   1 -17  179.71    0.82
   1   1 -17  195.88    1.09
   1  -1 -17  181.27    0.80
   1  -1 -17  195.47    1.15
  -1   1  18   20.83    0.51
  -1  -1  18   21.07    0.56
   1   1 -18   21.24    0.44
   1   1 -18   24.29    0.64
   1  -1 -18   21.78    0.43
   1  -1 -18   23.66    0.67
  -1   1  19   55.55    0.69
  -1  -1  19   55.99    0.75
   1   1 -19   61.25    0.59
   1   1 -19   68.67    0.87
   1  -1 -19   63.05    0.58
   1  -1 -19   68.01    0.88
  -1   1  20   18.36    0.69
  -1  -1  20   18.48    0.61
   1   1 -20   16.87    0.58
   1   1 -20   20.07    0.71
   1  -1 -20   17.21    0.46
   1  -1 -20   20.36    0.76
  -1   1  21   28.34    0.65
  -1  -1  21   28.44    0.69
   1   1 -21   31.61    0.62
   1   1 -21   29.81    1.07
   1  -1 -21   35.79    0.86
  -1   1  22    5.30    0.58
  -1  -1  22    5.97    0.63
   1   1 -22    3.81    0.47
   1  -1 -22    4.96    0.50
  -1   1  23   50.37    0.82
  -1  -1  23   50.18    0.97
   1   1 -23   56.82    1.01
   1  -1 -23   59.36    1.07
  -1   3 -22    8.45    0.59
  -1   3 -22    8.52    0.70
  -1  -3 -22    8.89    0.64
  -1  -3 -22    8.87    0.80
   1   3  22    5.40    0.50
   1  -3  22    4.12    0.41
  -1   3 -21    5.69    0.55
  -1   3 -21    5.68    0.63
  -1  -3 -21    7.48    0.62
  -1  -3 -21    6.07    0.74
   1   3  21    3.67    0.46
   1  -3  21    4.11    0.39
  -1   3 -20   19.70    0.66
  -1  -3 -20   21.24    0.63
  -1  -3 -20   20.32    0.74
   1   3  20   19.33    0.53
   1  -3  20   20.25    0.69
  -1   3 -19    6.39    0.57
  -1  -3 -19    6.84    0.54
  -1  -3 -19    5.28    0.43
   1   3  19    4.33    0.43
   1  -3  19    6.30    0.56
  -1   3 -18   24.03    0.61
  -1  -3 -18   26.85    0.58
  -1  -3 -18   24.97    0.69
   1   3  18   17.65    0.48
   1  -3  18   18.08    0.60
  -1   3 -17   33.80    0.97
  -1  -3 -17   38.10    0.61
  -1  -3 -17   35.69    0.70
   1  -3  17   32.64    0.64
  -1   3 -16   15.51    0.48
  -1  -3 -16   14.15    0.58
  -1  -3 -16   13.73    0.54
   1   3  16    7.07    0.36
   1  -3  16    5.10    0.45
  -1   3 -15    6.62    0.41
  -1  -3 -15    5.44    0.42
  -1  -3 -15    5.03    0.48
   1   3  15    6.13    0.32
  -1   3 -14  206.89    0.98
  -1  -3 -14  210.85    0.93
   1   3  14  187.17    0.80
   1  -3  14  190.85    1.00
   1  -3  13    0.40    0.22
  -1  -3 -12  299.49    1.01
   1   3  12  244.59    0.80
   1  -3  12  246.52    1.06
  -1  -3 -11   20.67    0.38
   1   3  11   25.02    0.31
   1  -3  11   23.34    0.40
  -1  -3 -10  762.37    1.20
  -1  -3 -10  772.25    1.46
   1   3  10  669.77    1.15
   1  -3  10  669.60    1.51
  -1  -3  -9  354.44    0.76
  -1  -3  -9  360.87    0.96
   1   3   9  337.34    0.76
   1  -3   9  335.85    1.03
  -1  -3  -8  284.38    0.63
  -1  -3  -8  287.56    0.82
   1   3   8  262.78    0.61
   1  -3   8  270.96    0.88
  -1  -3  -7  183.50    0.46
  -1  -3  -7  190.14    0.65
   1   3   7  148.10    0.42
   1  -3   7  150.71    0.63
  -1   3  -6  288.95    0.75
  -1  -3  -6  274.98    0.49
  -1  -3  -6  288.16    0.74
   1   3   6  292.50    0.71
   1  -3   6  264.58    0.78
  -1   3  -5  856.29    1.26
  -1   3  -5  958.43    1.27
  -1   3   1  244.46    0.45
  -1   3   1  262.69    0.48
  -1   3   1  273.52    0.45
  -1  -3   1  225.45    0.42
   1   3  -1  220.99    0.41
   1   3  -1  242.48    0.48
   1  -3  -1  233.50    0.44
   1  -3  -1  240.09    0.46
   1  -3  -1  248.71    0.44
  -1   3   2  273.63    0.47
  -1   3   2  273.64    0.47
  -1  -3   2  247.14    0.50
  -1  -3   2  267.50    0.51
   1   3  -2  226.68    0.48
   1   3  -2  242.39    0.48
   1  -3  -2  250.79    0.44
   1  -3  -2  241.47    0.45
   1  -3  -2  250.12    0.50
  -1   3   4  130.68    0.35
  -1   3   4  132.91    0.34
  -1   3   4  128.00    0.43
  -1  -3   4  114.41    0.43
  -1  -3   4  124.31    0.37
  -1  -3   4  124.01    0.29
   1   3  -4  164.75    0.50
   1   3  -4  179.62    0.44
   1   3  -4  177.91    0.35
   1  -3  -4  180.06    0.41
   1  -3  -4  171.58    0.39
  -1   3   5   74.58    0.30
  -1   3   5   77.73    0.28
  -1  -3   5   74.54    0.31
  -1  -3   5   74.77    0.26
   1   3  -5   87.17    0.40
   1   3  -5   98.31    0.35
   1   3  -5   96.43    0.31
   1  -3  -5   98.24    0.33
   1  -3  -5   97.83    0.31
   1  -3  -5   89.92    0.42
  -1   3   6  247.64    0.56
  -1   3   6  265.21    0.52
  -1  -3   6  225.32    0.69
  -1  -3   6  247.58    0.57
   1   3  -6  288.72    0.81
   1   3  -6  311.60    0.63
   1   3  -6  306.29    0.60
   1  -3  -6  331.07    0.64
   1  -3  -6  319.08    0.58
   1  -3  -6  292.27    0.78
  -1   3   7  361.59    0.73
  -1   3   7  384.83    0.67
  -1  -3   7  358.14    0.73
   1   3  -7  414.28    0.82
   1   3  -7  399.60    0.76
   1  -3  -7  411.32    0.97
   1  -3  -7  412.35    0.70
  -1   3   8  140.29    0.50
  -1  -3   8  136.67    0.62
   1   3  -8  115.34    0.45
   1   3  -8  111.51    0.47
   1  -3  -8  113.05    0.50
   1  -3  -8  115.54    0.41
   1  -3  -8  104.49    0.56
  -1   3   9   72.18    0.44
  -1  -3   9   69.31    0.50
   1   3  -9   75.24    0.39
   1   3  -9   78.08    0.44
   1  -3  -9   73.65    0.41
   1  -3  -9   76.83    0.37
   1  -3  -9   71.73    0.51
  -1   3  10  350.32    0.88
  -1  -3  10  350.41    1.07
   1   3 -10  372.96    0.85
   1   3 -10  359.23    0.92
   1  -3 -10  365.56    0.79
   1  -3 -10  352.71    1.09
  -1   3  11  155.15    0.64
  -1  -3  11  157.79    0.78
   1   3 -11  179.36    0.72
   1  -3 -11  182.93    0.61
   1  -3 -11  178.62    0.84
  -1   3  12  159.92    0.68
  -1  -3  12  160.76    0.83
   1   3 -12  167.36    0.74
   1  -3 -12  167.35    0.62
   1  -3 -12  152.10    1.05
  -1   3  13   47.87    0.44
  -1  -3  13   48.51    0.67
   1   3 -13   66.04    0.56
   1  -3 -13   62.69    0.45
   1  -3 -13   67.72    0.65
  -1   3  14  160.13    0.76
  -1  -3  14  165.78    0.93
   1   3 -14  202.09    0.91
   1  -3 -14  195.14    0.74
   1  -3 -14  200.76    1.04
  -1   3  15   40.04    0.48
  -1  -3  15   40.57    0.60
   1   3 -15   41.06    0.63
   1  -3 -15   40.57    0.45
   1  -3 -15   46.88    0.66
  -1   3  16  108.10    0.87
  -1  -3  16  114.75    0.88
   1   3 -16  129.42    0.87
   1  -3 -16  120.81    0.66
   1  -3 -16  125.23    0.95
  -1   3  17   14.21    0.45
  -1  -3  17   12.28    0.53
   1   3 -17   20.48    0.58
   1  -3 -17   16.08    0.41
   1  -3 -17   19.74    0.65
  -1   3  18   29.06    0.52
  -1  -3  18   29.02    0.64
   1   3 -18   20.26    0.67
   1  -3 -18   20.40    0.44
   1  -3 -18   22.28    0.70
  -1   3  19   28.62    0.54
  -1  -3  19   29.83    0.67
   1   3 -19   36.79    0.72
   1  -3 -19   33.69    0.50
   1  -3 -19   35.52    0.81
  -1   3  20   57.36    0.69
  -1  -3  20   61.82    0.86
   1   3 -20   63.51    0.65
   1   3 -20   69.09    0.87
   1  -3 -20   65.64    0.63
   1  -3 -20   67.78    0.97
  -1   3  21   15.61    0.55
  -1  -3  21   19.23    0.71
   1   3 -21   14.81    0.52
   1   3 -21   20.22    0.71
   1  -3 -21   21.07    0.85
  -1   3  22   27.59    0.64
  -1  -3  22   29.34    0.79
   1   3 -22   35.10    0.79
   1  -3 -22   34.31    0.96
  -1   3  23    7.97    0.56
  -1  -3  23    5.35    0.46
   1   3 -23    8.37    0.74
   1  -3 -23    9.49    0.92
  -1   5 -22   12.19    0.71
  -1  -5 -22   14.25    0.68
  -1  -5 -22   12.07    1.28
   1  -5  22    6.65    0.71
  -1   5 -21    0.67    0.35
  -1  -5 -21    1.39    0.32
  -1  -5 -21    1.81    0.43
   1   5  21    1.57    0.31
   1  -5  21    0.92    0.46
  -1   5 -20   27.70    0.67
  -1  -5 -20   27.80    0.66
  -1  -5 -20   26.34    0.82
   1   5  20   23.14    0.51
   1  -5  20   22.28    0.75
  -1   5 -19    0.81    0.31
  -1  -5 -19    0.86    0.28
  -1  -5 -19    0.87    0.37
   1   5  19    0.42    0.29
   1  -5  19    0.21    0.34
  -1   5 -18   79.05    0.78
  -1  -5 -18   88.44    0.80
  -1  -5 -18   81.47    0.97
   1   5  18   77.45    0.64
   1  -5  18   79.27    0.91
  -1   5 -17    4.36    0.47
  -1  -5 -17    5.02    0.50
  -1  -5 -17    4.62    0.57
   1   5  17    5.20    0.35
   1  -5  17    5.79    0.54
  -1   5 -16   41.14    0.58
  -1  -5 -16   43.82    0.63
  -1  -5 -16   42.13    0.70
   1   5  16   41.98    0.46
   1  -5  16   42.67    0.69
  -1   5 -15   21.73    0.46
  -1  -5 -15   22.95    0.77
  -1  -5 -15   21.78    0.60
   1   5  15   15.94    0.34
   1  -5  15   16.17    0.52
  -1   5 -14   82.87    0.62
  -1  -5 -14   90.72    0.73
  -1  -5 -14   85.60    0.80
   1   5  14   65.35    0.47
   1  -5  14   66.63    0.70
  -1   5 -13   23.29    0.40
  -1  -5 -13   23.70    0.46
   1   5  13   17.71    0.29
   1  -5  13   17.84    0.46
  -1  -5 -12  123.37    0.52
  -1  -5 -12  127.21    0.73
   1   5  12   97.42    0.48
   1  -5  12   96.45    0.74
  -1  -5 -11   58.25    0.36
  -1  -5 -11   57.59    0.52
   1   5  11   51.71    0.34
  -1  -5 -10   50.80    0.31
  -1  -5 -10   50.37    0.48
   1   5  10   43.50    0.30
   1  -5  10   42.42    0.49
  -1  -5  -9  155.45    0.45
  -1  -5  -9  151.32    0.70
   1   5   9  122.18    0.41
   1  -5   9  121.69    0.70
  -1  -5  -8  118.53    0.60
   1   5   8  105.32    0.34
   1  -5   8  104.76    0.62
  -1  -5  -7   44.48    0.41
   1  -5   7   39.98    0.42
  -1  -5  -5  315.72    0.83
   1   5   5  297.33    0.94
   1  -5   5  272.61    0.80
  -1   5  -3  330.32    0.91
  -1   5  -3  361.04    0.82
  -1  -5  -3  375.01    0.83
   1   5   3  358.46    0.80
   1  -5   3  328.66    0.80
  -1   5  -2  462.62    0.89
  -1  -5  -2  457.21    0.89
   1   5   2  526.53    0.94
   1  -5   2  453.47    0.89
   1  -5   2  486.95    0.93
  -1   5   0  178.48    0.50
  -1   5   0  176.31    0.49
  -1   5   0  197.72    0.55
  -1   5   0  200.62    0.40
  -1  -5   0  170.06    0.40
  -1  -5   0  194.28    0.57
   1   5   0  170.00    0.39
   1   5   0  185.25    0.54
   1  -5   0  184.99    0.54
   1  -5   0  192.77    0.47
  -1   5   1    3.20    0.12
  -1   5   1    2.76    0.10
  -1  -5   1    2.19    0.11
  -1  -5   1    2.94    0.14
   1   5  -1    2.69    0.10
   1   5  -1    1.19    0.11
   1  -5  -1    1.06    0.11
   1  -5  -1    1.43    0.12
  -1   5   3  170.55    0.43
  -1   5   3  180.24    0.64
  -1   5   3  178.88    0.52
  -1  -5   3  152.01    0.51
  -1  -5   3  171.28    0.54
   1   5  -3  149.86    0.50
   1   5  -3  168.91    0.53
   1  -5  -3  161.94    0.42
   1  -5  -3  158.74    0.53
   1  -5  -3  162.06    0.51
  -1   5   4  165.61    0.43
  -1   5   4  169.80    0.50
  -1  -5   4  164.77    0.54
   1   5  -4  198.71    0.62
   1   5  -4  225.69    0.61
   1  -5  -4  218.71    0.48
   1  -5  -4  211.50    0.56
   1  -5  -4  213.40    0.63
  -1   5   5   99.91    0.35
  -1   5   5  100.41    0.40
  -1  -5   5   88.98    0.47
  -1  -5   5   97.46    0.44
   1   5  -5   93.68    0.42
   1  -5  -5   94.99    0.34
   1  -5  -5   92.70    0.40
   1  -5  -5   88.75    0.46
  -1   5   7  266.41    0.61
  -1   5   7  284.67    0.69
  -1  -5   7  258.08    0.86
  -1  -5   7  272.57    0.75
   1   5  -7  317.01    0.82
   1   5  -7  306.42    0.59
   1  -5  -7  316.41    0.66
   1  -5  -7  308.73    0.74
   1  -5  -7  286.89    0.90
  -1   5   9  178.78    0.58
  -1   5   9  189.24    0.61
  -1  -5   9  174.67    0.80
  -1  -5   9  182.45    0.68
   1   5  -9  213.00    0.62
   1  -5  -9  208.17    0.61
   1  -5  -9  210.10    0.65
   1  -5  -9  195.36    0.84
  -1   5  10    7.14    0.22
  -1   5  10    8.37    0.27
  -1  -5  10    7.28    0.32
   1   5 -10    3.61    0.25
   1  -5 -10    2.85    0.22
   1  -5 -10    2.99    0.23
   1  -5 -10    3.36    0.32
  -1   5  11   33.87    0.33
  -1  -5  11   31.81    0.55
   1   5 -11   32.78    0.37
   1  -5 -11   32.69    0.35
   1  -5 -11   27.65    0.69
  -1   5  12   92.52    0.51
  -1  -5  12   94.08    0.70
   1   5 -12  119.51    0.61
   1  -5 -12  120.38    0.57
   1  -5 -12  115.65    0.78
  -1   5  13   22.67    0.33
  -1  -5  13   21.72    0.48
   1   5 -13   26.13    0.41
   1  -5 -13   24.64    0.36
   1  -5 -13   28.21    0.53
  -1   5  14  117.78    0.63
  -1  -5  14  121.59    0.86
   1   5 -14  150.31    0.77
   1  -5 -14  150.02    0.69
   1  -5 -14  144.41    0.95
  -1   5  15   21.56    0.38
  -1  -5  15   23.01    0.54
   1   5 -15   23.63    0.49
   1  -5 -15   23.99    0.41
   1  -5 -15   24.20    0.59
  -1   5  16   25.57    0.42
  -1  -5  16   26.22    0.59
   1   5 -16   34.28    0.58
   1  -5 -16   34.58    0.47
   1  -5 -16   34.78    0.68
  -1   5  17    8.74    0.38
  -1  -5  17    9.00    0.54
   1   5 -17    9.67    0.51
   1  -5 -17    8.15    0.39
   1  -5 -17    9.75    0.62
  -1   5  18   50.87    0.59
  -1  -5  18   52.97    0.77
   1   5 -18   53.77    0.69
   1  -5 -18   52.43    0.56
   1  -5 -18   51.70    0.86
  -1   5  19    2.21    0.26
  -1  -5  19    2.72    0.34
   1   5 -19    2.44    0.33
   1  -5 -19    1.62    0.24
   1  -5 -19    2.76    0.42
  -1   5  20   98.95    0.78
  -1  -5  20  102.20    1.07
   1   5 -20  108.66    0.92
   1  -5 -20  107.11    1.16
  -1   5  21    6.44    0.46
  -1  -5  21    7.09    0.69
   1   5 -21    9.58    0.64
   1  -5 -21    8.67    0.81
  -1   5  22   26.75    0.59
  -1  -5  22   27.64    0.84
   1   5 -22   30.71    0.72
   1  -5 -22   29.60    0.99
  -1   5  23    1.67    0.32
  -1  -5  23    2.70    0.44
   1   5 -23    2.32    0.41
   1  -5 -23    1.74    0.61
  -1   7 -21   13.40    0.66
  -1  -7 -21   14.55    0.65
  -1  -7 -21   13.84    1.15
   1  -7  21   15.96    0.80
  -1   7 -20    6.47    0.57
  -1  -7 -20    6.73    0.59
  -1  -7 -20    6.23    0.75
   1  -7  20    5.18    0.45
  -1   7 -19   13.11    0.55
  -1  -7 -19   14.61    0.60
  -1  -7 -19   13.10    0.74
   1  -7  19   14.02    0.72
  -1   7 -18    4.60    0.49
  -1  -7 -18    5.17    0.54
  -1  -7 -18    4.36    0.43
   1   7  18    5.22    0.33
   1  -7  18    4.87    0.40
  -1   7 -17   50.32    0.72
  -1  -7 -17   49.12    0.71
  -1  -7 -17   43.27    0.79
   1   7  17   36.96    0.43
   1  -7  17   38.58    0.76
  -1   7 -16   17.85    0.49
  -1  -7 -16   21.16    0.58
  -1  -7 -16   18.02    0.65
   1   7  16   15.41    0.33
   1  -7  16   17.32    0.62
  -1   7 -15   79.85    0.63
  -1  -7 -15   94.39    0.79
  -1  -7 -15   82.01    0.86
   1  -7  15   75.68    0.83
  -1   7 -14    3.07    0.33
  -1  -7 -14    5.08    0.46
  -1  -7 -14    3.37    0.33
   1  -7  14    6.64    0.49
  -1   7 -13    5.63    0.31
  -1  -7 -13    6.64    0.48
   1  -7  13    2.89    0.27
  -1   7 -12   20.65    0.33
  -1  -7 -12   22.67    0.49
   1  -7  12   26.07    0.52
  -1   7 -11  107.81    0.53
  -1  -7 -11  120.91    0.74
   1  -7  11   77.54    0.70
  -1  -7 -10  129.71    0.73
   1  -7  10   98.46    0.73
  -1  -7  -9  402.83    1.16
  -1  -7  -8  263.35    0.93
   1  -7   8  218.75    0.95
   1  -7   8  230.43    0.91
  -1  -7  -7 1206.00    1.87
   1  -7   7 1001.00    1.88
  -1  -7  -6  231.20    0.83
   1  -7   6  219.21    0.87
   1  -7   6  223.91    0.84
  -1  -7  -5  344.57    0.97
   1  -7   5  308.90    0.98
   1  -7   5  334.22    0.98
  -1  -7  -4   39.69    0.39
   1  -7   4   27.23    0.35
   1  -7   4   31.37    0.36
  -1   7  -2  243.54    0.78
  -1  -7  -2  262.39    0.81
   1   7   2  253.29    0.47
   1   7   2  244.91    0.45
   1  -7   2  255.97    0.80
  -1   7  -1  865.32    1.29
  -1   7   0   80.09    0.42
  -1   7   0   77.25    0.39
  -1   7   0   90.88    0.32
  -1  -7   0   80.39    0.35
  -1  -7   0   85.84    0.47
   1   7   0   94.55    0.36
   1  -7   0   97.46    0.49
   1  -7   0  104.88    0.35
  -1   7   1  152.48    0.52
  -1   7   1  154.35    0.51
  -1  -7   1  145.43    0.49
  -1  -7   1  164.25    0.63
   1   7  -1  192.75    0.55
   1  -7  -1  208.93    0.69
   1  -7  -1  215.43    0.54
  -1   7   2  249.52    0.62
  -1  -7   2  237.87    0.67
  -1  -7   2  255.18    0.77
   1   7  -2  220.22    0.63
   1  -7  -2  224.54    0.70
   1  -7  -2  242.77    0.63
  -1   7   3  115.61    0.42
  -1  -7   3  106.61    0.50
  -1  -7   3  119.71    0.55
   1   7  -3  144.57    0.68
   1  -7  -3  148.76    0.47
   1  -7  -3  145.64    0.58
   1  -7  -3  152.80    0.55
  -1   7   4   22.37    0.22
  -1  -7   4   19.68    0.28
  -1  -7   4   22.56    0.29
   1  -7  -4   16.43    0.20
   1  -7  -4   14.63    0.26
   1  -7  -4   16.67    0.28
  -1   7   5  339.88    0.67
  -1  -7   5  305.37    0.91
  -1  -7   5  337.65    0.92
   1  -7  -5  333.94    0.66
   1  -7  -5  329.53    0.85
   1  -7  -5  338.82    0.92
  -1   7   6  257.34    0.59
  -1  -7   6  233.97    0.85
  -1  -7   6  257.64    0.82
   1  -7  -6  264.72    0.60
   1  -7  -6  258.62    0.77
   1  -7  -6  256.65    0.86
  -1   7   7  280.70    0.63
  -1  -7   7  265.09    0.95
  -1  -7   7  283.09    0.88
   1  -7  -7  268.63    0.61
   1  -7  -7  264.27    0.79
   1  -7  -7  262.09    0.91
  -1   7   8  404.46    0.78
  -1  -7   8  382.28    1.18
  -1  -7   8  409.47    1.08
   1  -7  -8  466.70    0.83
   1  -7  -8  459.86    1.05
   1  -7  -8  444.51    1.24
  -1   7   9  200.74    0.58
  -1  -7   9  197.09    0.91
  -1  -7   9  207.79    0.80
   1   7  -9  207.17    0.52
   1  -7  -9  202.65    0.59
   1  -7  -9  203.07    0.73
   1  -7  -9  191.39    0.89
  -1   7  10   26.21    0.28
  -1  -7  10   27.04    0.38
   1   7 -10   39.48    0.31
   1  -7 -10   37.64    0.32
   1  -7 -10   39.67    0.40
  -1   7  11   52.43    0.36
  -1  -7  11   52.94    0.59
  -1  -7  11   54.34    0.50
   1   7 -11   68.25    0.41
   1  -7 -11   66.33    0.41
   1  -7 -11   67.38    0.49
   1  -7 -11   66.29    0.65
  -1   7  12   46.00    0.37
  -1  -7  12   46.55    0.58
   1   7 -12   56.82    0.43
   1  -7 -12   56.27    0.48
   1  -7 -12   52.12    0.63
  -1   7  13   20.82    0.31
  -1  -7  13   19.87    0.51
   1   7 -13   24.02    0.37
   1  -7 -13   23.90    0.40
   1  -7 -13   22.87    0.54
  -1   7  14   18.84    0.32
  -1  -7  14   17.98    0.52
   1   7 -14   21.44    0.40
   1  -7 -14   20.70    0.41
   1  -7 -14   20.78    0.57
  -1   7  15   92.85    0.56
  -1  -7  15   95.98    0.87
   1   7 -15  120.65    0.70
   1  -7 -15  123.64    0.71
   1  -7 -15  118.35    0.98
  -1   7  16    3.23    0.31
  -1  -7  16    2.63    0.32
   1   7 -16    5.84    0.42
   1  -7 -16    6.90    0.40
   1  -7 -16    8.43    0.62
  -1   7  17  146.69    0.75
  -1  -7  17  154.00    1.13
   1   7 -17  178.16    0.91
   1  -7 -17  180.39    0.88
   1  -7 -17  174.85    1.24
  -1   7  18   17.90    0.43
  -1  -7  18   20.74    0.70
   1   7 -18   27.36    0.71
   1  -7 -18   26.27    0.61
   1  -7 -18   26.54    0.81
  -1  -7  19   39.25    0.82
   1   7 -19   44.57    0.66
   1  -7 -19   41.58    0.79
   1  -7 -19   42.93    1.09
  -1   7  20    6.50    0.48
  -1  -7  20    6.47    0.70
   1   7 -20    5.96    0.54
   1  -7 -20    5.32    0.48
   1  -7 -20    8.89    0.82
  -1   7  21   26.28    0.69
  -1  -7  21   23.79    0.85
   1   7 -21   28.32    0.67
   1  -7 -21   28.84    0.98
  -1  -7  22    1.57    0.44
   1   7 -22    1.11    0.38
   1  -7 -22    2.11    0.84
  -1  -9 -21    7.35    0.66
  -1  -9 -21    4.99    0.55
   1  -9  21    3.23    0.60
  -1  -9 -20    0.47    0.35
  -1  -9 -20    0.75    0.51
   1  -9  20    0.31    0.42
  -1  -9 -19   22.10    0.65
  -1  -9 -19   19.53    0.83
   1  -9  19   15.23    0.78
  -1   9 -18    5.59    0.62
  -1  -9 -18   10.16    0.58
  -1  -9 -18    9.07    0.72
   1  -9  18    8.27    0.68
  -1   9 -17   22.71    0.50
  -1  -9 -17   25.45    0.62
  -1  -9 -17   23.51    0.74
   1  -9  17   15.51    0.71
  -1   9 -16    4.60    0.41
  -1  -9 -16    3.71    0.32
  -1  -9 -16    2.76    0.35
   1  -9  16    2.42    0.37
  -1   9 -15   87.65    0.61
  -1  -9 -15   96.48    0.83
  -1  -9 -15   86.97    0.93
   1  -9  15   77.93    0.91
  -1   9 -14   15.31    0.38
  -1  -9 -14   15.41    0.67
  -1  -9 -14   16.79    0.61
   1  -9  14   13.73    0.59
  -1   9 -13   52.54    0.45
  -1  -9 -13   62.40    0.69
  -1  -9 -13   56.45    0.73
   1  -9  13   59.37    0.84
  -1  -9 -12    5.62    0.45
  -1  -9 -12    5.66    0.48
   1  -9  12    7.03    0.48
  -1  -9 -11  104.34    0.93
  -1  -9 -11   98.43    0.82
   1  -9  11   95.31    0.81
  -1  -9 -10    8.70    0.49
   1  -9  10    5.30    0.41
  -1  -9  -9  245.05    1.01
   1  -9   9  205.90    1.04
   1  -9   9  199.58    1.12
  -1  -9  -8   59.53    0.58
   1  -9   8   47.06    0.56
   1  -9   8   43.93    0.63
  -1  -9  -7  183.87    0.85
   1  -9   7  157.71    1.02
   1  -9   7  173.55    0.85
  -1  -9  -6  249.46    0.96
   1  -9   6  221.04    0.95
   1  -9   6  226.42    0.93
  -1  -9  -5  223.10    0.90
   1  -9   5  198.03    0.87
   1  -9   5  209.61    0.88
  -1  -9  -4   54.56    0.50
   1  -9   4   49.13    0.48
   1  -9   4   50.64    0.48
  -1  -9  -3  275.18    0.95
   1   9   3  229.98    0.48
   1  -9   3  233.50    0.85
   1  -9   3  245.22    0.91
  -1   9  -2   63.24    0.51
  -1  -9  -2   69.47    0.53
   1   9   2   62.58    0.32
   1   9   2   61.83    0.31
   1  -9   2   62.25    0.51
  -1   9   0   11.84    0.29
  -1  -9   0   13.80    0.34
   1   9   0   17.84    0.23
   1  -9   0   15.07    0.34
   1  -9   0   16.39    0.22
  -1   9   1  407.34    1.00
  -1  -9   1  402.59    0.92
  -1  -9   1  447.37    1.17
   1   9  -1  396.23    0.91
   1  -9  -1  415.18    1.10
   1  -9  -1  429.84    0.83
  -1   9   2  297.80    0.77
  -1   9   2  299.84    0.76
  -1  -9   2  283.62    0.82
  -1  -9   2  307.53    0.98
   1  -9  -2  322.04    0.97
   1  -9  -2  343.22    0.82
  -1   9   3   76.58    0.41
  -1   9   3   74.94    0.40
  -1  -9   3   71.86    0.48
  -1  -9   3   81.06    0.55
   1  -9  -3   72.03    0.50
   1  -9  -3   76.85    0.46
  -1   9   4    1.93    0.19
  -1  -9   4    2.06    0.24
  -1  -9   4    1.78    0.16
   1  -9  -4    2.78    0.26
   1  -9  -4    3.86    0.26
  -1   9   5  225.60    0.61
  -1  -9   5  208.40    0.84
  -1  -9   5  229.26    0.87
   1  -9  -5  255.00    0.66
   1  -9  -5  248.27    0.86
   1  -9  -5  249.51    0.86
  -1   9   6  175.84    0.54
  -1  -9   6  162.49    0.79
  -1  -9   6  177.67    0.79
   1  -9  -6  183.20    0.55
   1  -9  -6  184.98    0.76
   1  -9  -6  189.35    0.80
  -1   9   7   56.16    0.33
  -1  -9   7   51.16    0.52
  -1  -9   7   56.16    0.50
   1  -9  -7   78.44    0.38
   1  -9  -7   81.94    0.55
   1  -9  -7   80.88    0.60
  -1   9   8    9.88    0.21
  -1  -9   8    7.95    0.42
  -1  -9   8    9.58    0.33
   1  -9  -8    8.67    0.21
   1  -9  -8    7.70    0.32
   1  -9  -8    8.61    0.39
  -1   9   9  132.16    0.48
  -1  -9   9  132.28    0.82
  -1  -9   9  133.80    0.74
   1  -9  -9  143.43    0.50
   1  -9  -9  145.27    0.72
   1  -9  -9  140.88    1.01
  -1   9  10   54.44    0.34
  -1  -9  10   53.75    0.61
  -1  -9  10   55.56    0.55
   1  -9 -10   55.35    0.39
   1  -9 -10   56.88    0.51
   1  -9 -10   57.41    0.64
  -1   9  11  137.69    0.51
  -1  -9  11  134.95    0.90
  -1  -9  11  136.28    0.95
   1  -9 -11  156.57    0.61
   1  -9 -11  163.01    0.78
   1  -9 -11  161.97    0.96
  -1   9  12   57.73    0.38
  -1  -9  12   58.68    0.68
  -1  -9  12   60.28    0.71
   1  -9 -12   59.31    0.40
   1  -9 -12   64.22    0.57
   1  -9 -12   62.58    0.71
  -1   9  13   54.96    0.39
  -1  -9  13   56.91    0.70
   1  -9 -13   57.14    0.56
   1  -9 -13   58.03    0.75
  -1   9  14    5.98    0.25
  -1  -9  14    6.56    0.50
   1   9 -14    6.35    0.30
   1  -9 -14    5.82    0.40
   1  -9 -14    6.43    0.57
  -1   9  15   68.91    0.46
  -1  -9  15   70.37    0.84
   1   9 -15   82.50    0.54
   1  -9 -15   82.99    0.80
   1  -9 -15   79.96    0.93
  -1   9  16   10.78    0.31
  -1  -9  16   11.77    0.60
   1   9 -16   10.15    0.38
   1  -9 -16   10.19    0.64
   1  -9 -16   11.45    0.69
  -1   9  17   63.35    0.50
  -1  -9  17   67.66    0.92
   1   9 -17   75.49    0.60
   1  -9 -17   79.15    0.73
   1  -9 -17   76.46    1.00
  -1   9  18   18.41    0.40
  -1  -9  18   19.74    0.73
   1   9 -18   20.76    0.48
   1  -9 -18   21.83    0.55
   1  -9 -18   22.27    0.82
  -1  -9  19   40.59    0.88
   1  -9 -19   44.66    0.63
   1  -9 -19   44.74    0.99
  -1  -9  20    7.03    0.78
   1  -9 -20    6.62    0.64
   1  -9 -20    5.38    0.54
  -1  -9  21   17.43    1.01
   1  -9 -21   14.34    1.31
  -1 -11 -20   12.67    0.71
  -1 -11 -20    9.44    0.94
   1 -11  20    5.94    0.53
  -1 -11 -19   15.61    0.69
  -1 -11 -19   13.04    1.40
   1 -11  19   11.16    0.95
  -1 -11 -18   33.01    0.75
  -1 -11 -18   29.20    0.91
   1 -11  18   24.81    0.88
  -1 -11 -17    9.49    0.69
  -1 -11 -17    9.56    0.73
   1 -11  17    6.88    0.71
  -1 -11 -16    6.31    0.58
  -1 -11 -16    6.71    0.68
   1 -11  16    6.53    0.68
  -1 -11 -15   24.29    0.64
   1 -11  15   19.15    0.71
  -1 -11 -14   47.27    1.07
   1 -11  14   30.55    0.71
  -1 -11 -13   92.78    0.85
  -1 -11 -13   84.01    0.92
   1 -11  13   79.65    0.90
  -1 -11 -12  149.64    0.98
  -1 -11 -12  135.56    1.01
   1 -11  12  124.17    1.01
  -1 -11 -11   87.14    0.81
  -1 -11 -11   81.01    0.81
   1 -11  11   81.45    0.84
  -1 -11 -10  246.99    1.15
  -1 -11 -10  224.16    1.15
   1 -11  10  219.67    1.19
   1 -11  10  224.05    1.13
  -1 -11  -9  118.47    0.86
  -1 -11  -9  107.42    0.82
   1 -11   9  112.71    0.87
   1 -11   9  115.65    0.85
  -1 -11  -8  142.56    0.88
  -1 -11  -8  132.22    0.85
   1 -11   8   98.82    0.81
   1 -11   8  101.59    0.79
  -1 -11  -7  268.26    1.11
  -1 -11  -7  258.44    1.32
   1 -11   7  256.07    1.14
   1 -11   7  259.54    1.12
  -1 -11  -6  111.75    0.93
  -1 -11  -6  107.68    0.70
   1 -11   6   89.57    0.70
   1 -11   6   93.01    0.72
   1 -11   5   73.99    0.95
   1 -11   5   80.54    0.66
  -1  11  -4  213.60    0.99
  -1 -11  -4  216.58    1.14
  -1 -11  -4  216.90    0.84
  -1  11  -3   73.96    0.62
  -1 -11  -3   78.66    0.65
  -1 -11  -3   79.12    0.52
   1  11   3   59.88    0.34
   1  11   3   57.86    0.32
   1 -11   3   57.42    0.73
  -1  11  -2  464.47    1.27
  -1 -11  -2  498.45    1.40
  -1 -11  -2  489.45    1.08
   1  11   2  484.58    0.92
   1  11   2  480.12    0.90
   1 -11   2  497.36    1.43
  -1  11  -1  242.12    0.90
  -1 -11  -1  265.96    1.04
  -1 -11  -1  260.63    0.74
   1  11   1  235.77    0.72
   1  11   1  229.11    0.68
   1 -11   1  247.62    1.00
   1 -11   1  238.23    0.55
  -1  11   0  258.78    0.88
  -1 -11   0  278.98    1.06
  -1 -11   0  277.90    0.70
   1 -11   0  268.72    1.03
   1 -11   0  273.44    0.67
  -1  11   1  220.65    0.78
  -1 -11   1  214.37    0.76
  -1 -11   1  235.81    0.98
  -1 -11   1  230.32    0.57
   1 -11  -1  226.73    0.95
   1 -11  -1  234.70    0.68
  -1  11   2  126.32    0.59
  -1 -11   2  122.19    0.62
  -1 -11   2  131.42    0.76
   1 -11  -2  132.35    0.75
   1 -11  -2  133.12    0.58
  -1  11   3  213.30    0.71
  -1 -11   3  206.03    0.83
  -1 -11   3  219.91    0.95
   1 -11  -3  219.46    0.92
   1 -11  -3  226.06    0.78
  -1  11   4   47.92    0.38
  -1  11   4   49.63    0.44
  -1 -11   4   46.75    0.48
  -1 -11   4   49.43    0.53
   1 -11  -4   67.42    0.57
   1 -11  -4   69.32    0.52
  -1  11   5   50.30    0.37
  -1  11   5   47.85    0.35
  -1 -11   5   47.94    0.51
   1 -11  -5   58.66    0.55
   1 -11  -5   60.24    0.53
  -1  11   6   77.23    0.42
  -1  11   6   72.90    0.40
  -1 -11   6   69.65    0.62
   1 -11  -6   80.24    0.62
   1 -11  -6   80.57    0.62
  -1  11   7  166.60    0.55
  -1 -11   7  155.51    0.90
  -1 -11   7  166.40    0.91
   1 -11  -7  191.17    0.89
   1 -11  -7  193.76    0.94
  -1  11   8   17.14    0.25
  -1 -11   8   16.65    0.45
  -1 -11   8   16.96    0.44
   1 -11  -8   21.28    0.31
   1 -11  -8   20.83    0.60
   1 -11  -8   19.21    0.51
  -1  11   9   19.37    0.25
  -1 -11   9   18.84    0.48
  -1 -11   9   19.07    0.46
   1 -11  -9   14.42    0.25
   1 -11  -9   15.87    0.43
   1 -11  -9   12.83    0.51
  -1 -11  10   29.61    0.55
  -1 -11  10   31.72    0.52
   1 -11 -10   28.52    0.63
   1 -11 -10   24.65    0.59
  -1 -11  11   13.31    0.50
  -1 -11  11   14.48    0.46
   1 -11 -11   16.70    0.59
  -1 -11  12  141.06    1.15
  -1 -11  12  145.77    0.91
   1 -11 -12  157.35    1.36
   1 -11 -12  146.87    1.05
  -1 -11  13   41.58    0.70
  -1 -11  13   41.80    0.61
   1 -11 -13   52.06    0.61
   1 -11 -13   46.52    0.78
  -1 -11  14   29.24    0.68
   1 -11 -14   36.25    0.58
   1 -11 -14   35.53    0.76
  -1 -11  15   26.75    0.70
   1 -11 -15   34.11    0.58
   1 -11 -15   34.14    0.79
  -1 -11  16   59.02    0.89
   1 -11 -16   57.21    0.67
   1 -11 -16   59.20    0.94
  -1 -11  17   13.80    0.74
   1 -11 -17   14.52    0.52
   1 -11 -17   16.03    0.80
  -1 -11  18   39.97    0.89
   1 -11 -18   37.69    0.63
   1 -11 -18   39.39    0.98
  -1 -11  19   24.33    0.88
   1 -11 -19   24.94    0.60
   1 -11 -19   23.63    0.95
   1 -11 -20   15.60    1.23
  -1 -13 -18   13.19    0.73
  -1 -13 -18   12.38    1.30
  -1 -13 -17    2.10    0.37
  -1 -13 -17    2.07    0.47
   1 -13  17    1.91    0.45
  -1 -13 -16   37.55    0.77
  -1 -13 -16   34.02    0.91
   1 -13  16   28.33    0.87
  -1 -13 -15   12.04    0.65
  -1 -13 -15   10.21    0.73
   1 -13  15    8.41    0.70
  -1 -13 -14   66.47    0.85
  -1 -13 -14   56.07    0.88
   1 -13  14   54.90    0.90
  -1 -13 -13    2.38    0.33
  -1 -13 -13    2.21    0.36
   1 -13  13    1.73    0.36
  -1 -13 -12   48.13    0.96
  -1 -13 -12   46.41    0.75
   1 -13  12   42.28    0.76
  -1 -13 -11   35.39    0.70
  -1 -13 -11   35.39    0.67
   1 -13  11   31.65    0.70
   1 -13  11   29.49    0.65
  -1 -13 -10  108.87    0.93
  -1 -13 -10  100.16    0.87
   1 -13  10  102.73    0.95
   1 -13  10  101.51    0.90
  -1 -13  -9   60.31    0.77
  -1 -13  -9   59.31    0.71
   1 -13   9   55.77    0.76
   1 -13   9   54.87    0.73
  -1 -13  -8  184.35    1.08
  -1 -13  -8  176.99    1.00
   1 -13   8  164.21    1.05
   1 -13   8  165.21    1.04
  -1 -13  -7  174.58    1.03
  -1 -13  -7  167.41    0.94
   1 -13   7  146.88    0.97
   1 -13   7  147.81    0.97
  -1  13  -6   92.43    0.87
  -1 -13  -6   92.40    0.81
  -1 -13  -6   90.89    0.72
   1 -13   6   77.76    0.74
  -1  13  -5   73.91    0.76
  -1 -13  -5   76.90    0.74
  -1 -13  -5   73.08    0.61
   1 -13   5   67.36    0.70
  -1  13  -4   16.75    0.51
  -1 -13  -4   18.72    0.51
  -1 -13  -4   17.58    0.39
   1 -13   4   10.31    0.45
  -1 -13  -3   76.36    0.72
  -1 -13  -3   76.46    0.54
   1  13   3   72.80    0.42
   1  13   3   68.34    0.39
   1 -13   3   74.36    0.70
  -1  13  -2   53.95    0.57
  -1 -13  -2   59.95    0.65
  -1 -13  -2   57.11    0.46
   1  13   2   48.84    0.39
   1 -13   2   49.54    0.60
  -1  13  -1   35.61    0.48
  -1 -13  -1   38.41    0.57
  -1 -13  -1   38.44    0.38
   1  13   1   37.44    0.39
   1 -13   1   38.72    0.57
  -1  13   0  286.79    1.02
  -1 -13   0  315.31    1.24
  -1 -13   0  307.73    0.78
   1  13   0  299.01    0.95
   1 -13   0  314.50    1.23
   1 -13   0  318.66    0.77
  -1  13   1   27.55    0.42
  -1 -13   1   32.02    0.54
  -1 -13   1   31.68    0.30
   1  13  -1   30.42    0.47
   1 -13  -1   31.24    0.54
   1 -13  -1   31.56    0.35
  -1  13   2  293.53    0.94
  -1 -13   2  281.70    0.99
  -1 -13   2  316.39    1.24
   1 -13  -2  310.97    1.21
   1 -13  -2  316.69    0.91
  -1  13   3   32.38    0.40
  -1 -13   3   28.92    0.45
  -1 -13   3   32.68    0.55
   1 -13  -3   33.62    0.55
   1 -13  -3   34.46    0.43
  -1  13   4  149.11    0.65
  -1 -13   4  141.32    0.85
  -1 -13   4  158.65    0.93
   1 -13  -4  147.99    0.88
   1 -13  -4  147.73    0.74
  -1  13   5   29.43    0.36
  -1 -13   5   27.81    0.51
  -1 -13   5   31.97    0.55
   1 -13  -5   30.38    0.54
   1 -13  -5   32.59    0.49
  -1  13   6  113.35    0.53
  -1 -13   6  110.32    0.80
  -1 -13   6  116.81    0.84
   1 -13  -6  141.12    0.88
   1 -13  -6  142.86    1.04
  -1  13   7    9.65    0.27
  -1  13   7    8.63    0.25
  -1 -13   7    9.19    0.46
  -1 -13   7    8.76    0.46
   1 -13  -7    5.35    0.48
   1 -13  -7    6.83    0.49
  -1  13   8   29.90    0.31
  -1 -13   8   29.08    0.57
  -1 -13   8   28.00    0.56
   1 -13  -8   42.36    0.63
   1 -13  -8   41.52    0.65
  -1 -13   9   44.69    0.66
  -1 -13   9   44.33    0.63
   1 -13  -9   50.38    0.66
   1 -13  -9   48.06    0.70
  -1 -13  10   74.72    0.81
  -1 -13  10   75.77    0.75
   1 -13 -10   83.28    0.78
   1 -13 -10   79.24    0.82
  -1 -13  11    4.90    0.53
  -1 -13  11    3.29    0.28
   1 -13 -11    4.06    0.31
   1 -13 -11    4.90    0.59
  -1 -13  12   73.77    0.87
  -1 -13  12   74.20    0.78
   1 -13 -12   86.70    0.95
   1 -13 -12   83.07    0.92
  -1 -13  13    4.84    0.58
  -1 -13  13    4.95    0.50
   1 -13 -13    5.49    0.51
   1 -13 -13    5.52    0.64
  -1 -13  14   16.84    0.68
  -1 -13  14   17.97    0.58
   1 -13 -14   23.70    0.59
   1 -13 -14   21.31    0.76
  -1 -13  15    3.61    0.40
   1 -13 -15    4.40    0.51
   1 -13 -15    3.23    0.43
  -1 -13  16   33.60    0.85
   1 -13 -16   34.00    0.65
   1 -13 -16   33.58    0.90
  -1 -13  17    0.45    0.40
   1 -13 -17   -0.12    0.28
   1 -13 -17    0.36    0.45
  -1 -13  18   17.52    0.86
   1 -13 -18   21.10    0.64
   1 -13 -18   22.82    1.00
  -1 -13  19    7.11    0.89
   1 -13 -19    7.46    0.62
   1 -13 -19    4.99    0.55
  -1 -15 -17    0.51    0.41
  -1 -15 -17    0.86    0.54
   1 -15  17    1.05    0.48
  -1 -15 -16    1.55    0.38
  -1 -15 -16    1.87    0.49
  -1 -15 -15   22.72    0.75
  -1 -15 -15   22.09    0.90
   1 -15  15   19.34    0.85
  -1 -15 -14    5.32    0.65
  -1 -15 -14    7.98    0.76
   1 -15  14    4.58    0.45
  -1 -15 -13   32.13    0.84
   1 -15  13   26.55    0.81
  -1 -15 -12   20.06    0.70
  -1 -15 -12   19.88    0.74
   1 -15  12   16.50    0.73
   1 -15  12   16.76    0.66
  -1 -15 -11   37.63    0.75
  -1 -15 -11   37.61    0.76
   1 -15  11   27.34    0.73
   1 -15  11   25.95    0.67
  -1 -15 -10    2.96    0.34
  -1 -15 -10    2.90    0.36
   1 -15  10    3.65    0.36
   1 -15  10    3.62    0.33
  -1  15  -9   63.38    0.95
  -1 -15  -9   66.17    0.84
  -1 -15  -9   63.14    0.78
   1 -15   9   53.43    0.78
  -1  15  -8    2.62    0.41
  -1 -15  -8    3.37    0.34
  -1 -15  -8    2.74    0.31
   1 -15   8    0.77    0.29
  -1  15  -7   87.06    0.95
  -1 -15  -7   95.18    0.95
  -1 -15  -7   89.86    0.80
   1 -15   7   85.53    0.88
  -1  15  -6  113.34    0.97
  -1 -15  -6  121.36    1.00
  -1 -15  -6  115.52    0.83
   1 -15   6  105.45    0.93
  -1  15  -5    8.57    0.54
  -1 -15  -5    5.27    0.58
  -1 -15  -5    8.63    0.48
   1 -15   5    9.13    0.53
  -1  15  -4   67.72    0.73
  -1 -15  -4   70.09    0.80
  -1 -15  -4   75.72    0.67
   1  15   4   73.63    0.43
   1  15   4   68.08    0.42
   1 -15   4   72.61    0.79
  -1  15  -3   33.00    0.58
  -1 -15  -3   33.69    0.64
  -1 -15  -3   37.37    0.49
   1  15   3   31.54    0.36
   1 -15   3   29.77    0.60
  -1  15  -2   37.51    0.58
  -1 -15  -2   39.74    0.65
  -1 -15  -2   42.24    0.47
   1  15   2   28.43    0.38
   1 -15   2   28.27    0.59
  -1  15  -1   51.77    0.72
  -1 -15  -1   58.22    0.72
  -1 -15  -1   58.00    0.47
   1  15   1   47.21    0.46
   1 -15   1   49.28    0.67
  -1  15   0   33.76    0.54
  -1 -15   0   39.50    0.64
  -1 -15   0   38.60    0.38
   1  15   0   29.13    0.44
   1 -15   0   30.64    0.59
   1 -15   0   30.81    0.33
  -1  15   1   50.57    0.55
  -1 -15   1   56.83    0.71
   1  15  -1   48.25    0.54
   1 -15  -1   52.27    0.69
   1 -15  -1   51.18    0.43
  -1  15   2   66.84    0.57
  -1 -15   2   71.78    0.76
   1  15  -2   78.16    0.70
   1 -15  -2   80.21    0.78
   1 -15  -2   83.25    0.55
  -1  15   3  141.61    0.72
  -1 -15   3  153.57    1.01
   1 -15  -3  167.52    1.03
   1 -15  -3  170.90    0.79
  -1  15   4   83.43    0.57
  -1 -15   4   82.89    0.72
  -1 -15   4   91.71    0.85
   1 -15  -4   83.66    0.81
   1 -15  -4   86.62    0.66
  -1  15   5   92.57    0.57
  -1 -15   5   92.29    0.78
  -1 -15   5   98.32    0.87
   1 -15  -5  106.38    0.89
  -1  15   6   89.28    0.53
  -1 -15   6   86.82    0.79
  -1 -15   6   95.09    0.87
   1 -15  -6   86.50    0.84
   1 -15  -6   93.58    0.77
  -1  15   7   41.28    0.40
  -1 -15   7   41.97    0.65
  -1 -15   7   43.49    0.70
   1 -15  -7   41.53    0.69
   1 -15  -7   46.98    0.67
  -1 -15   8   55.06    0.73
  -1 -15   8   57.39    0.75
   1 -15  -8   66.66    0.79
   1 -15  -8   66.89    0.76
  -1 -15   9   82.36    0.87
  -1 -15   9   86.23    0.86
   1 -15  -9   99.15    0.89
   1 -15  -9   98.40    0.89
  -1 -15  10   58.05    0.81
  -1 -15  10   58.86    0.77
   1 -15 -10   77.84    0.87
   1 -15 -10   80.07    0.97
  -1 -15  11   15.30    0.65
  -1 -15  11   14.00    0.58
   1 -15 -11   18.58    0.65
   1 -15 -11   17.21    0.66
  -1 -15  12   19.87    0.69
  -1 -15  12   18.52    0.61
   1 -15 -12   26.65    0.66
   1 -15 -12   26.04    0.77
  -1 -15  13   42.88    0.85
  -1 -15  13   42.87    0.72
   1 -15 -13   43.58    0.74
   1 -15 -13   43.54    0.88
  -1 -15  14   18.10    0.76
  -1 -15  14   18.61    0.65
   1 -15 -14   23.27    0.67
   1 -15 -14   21.76    0.83
  -1 -15  15   34.50    0.88
   1 -15 -15   34.32    0.75
   1 -15 -15   30.90    0.92
  -1 -15  16    1.46    0.45
   1 -15 -16    2.87    0.34
   1 -15 -16    2.53    0.48
   1 -15 -17    9.51    0.64
   1 -15 -17    8.14    0.62
  -1 -15  18    0.21    0.48
   1 -15 -18    1.90    0.35
   1 -15 -18    0.75    0.51
  -1  17 -15   18.17    1.14
  -1 -17 -15   20.40    0.85
  -1 -17 -15   18.61    1.63
  -1 -17 -14   16.23    0.83
  -1 -17 -14   15.19    0.94
  -1  17 -13   11.52    1.03
  -1 -17 -13   13.10    0.80
  -1 -17 -13   12.86    0.86
  -1  17 -12    7.84    0.87
  -1 -17 -12    9.72    0.75
  -1 -17 -12    9.61    0.78
   1 -17  12    4.37    0.39
  -1  17 -11   23.96    0.89
  -1 -17 -11   27.90    0.82
  -1 -17 -11   24.36    0.79
   1 -17  11   14.90    0.67
  -1  17 -10    6.86    0.51
  -1 -17 -10    9.05    0.73
  -1 -17 -10    8.49    0.69
   1 -17  10    5.46    0.60
  -1  17  -9   39.40    0.90
  -1 -17  -9   43.75    0.86
  -1 -17  -9   40.05    0.78
   1 -17   9   31.61    0.74
  -1  17  -8   -0.04    0.38
  -1 -17  -8    0.37    0.33
  -1 -17  -8    0.40    0.32
   1 -17   8   -0.71    0.29
  -1  17  -7   52.57    0.85
  -1 -17  -7   63.73    0.92
  -1 -17  -7   57.83    0.76
   1 -17   7   54.10    0.82
  -1  17  -6    7.57    0.62
  -1 -17  -6    8.42    0.66
  -1 -17  -6   10.06    0.55
   1 -17   6    6.50    0.61
  -1  17  -5   67.72    0.85
  -1 -17  -5   73.99    0.92
  -1 -17  -5   73.00    0.73
   1 -17   5   64.99    0.85
  -1  17  -4    5.30    0.60
  -1 -17  -4    3.74    0.37
  -1 -17  -4    5.04    0.48
   1 -17   4    2.96    0.33
  -1  17  -3   93.91    0.85
  -1 -17  -3   99.88    0.98
  -1 -17  -3  101.59    0.73
   1  17   3   88.64    0.56
   1 -17   3   95.17    0.94
  -1  17  -2   26.27    0.60
  -1 -17  -2   26.93    0.71
  -1 -17  -2   26.28    0.46
   1  17   2   23.59    0.42
   1 -17   2   24.51    0.67
  -1  17  -1   64.82    0.73
  -1 -17  -1   67.41    0.85
  -1 -17  -1   67.61    0.53
   1  17   1   81.54    0.63
   1 -17   1   83.42    0.89
  -1  17   0   12.18    0.51
  -1 -17   0   11.88    0.61
  -1 -17   0   11.16    0.33
   1  17   0   10.19    0.44
   1 -17   0   10.24    0.59
  -1  17   1   50.41    0.61
  -1 -17   1   54.20    0.80
   1  17  -1   48.50    0.72
   1 -17  -1   51.50    0.78
   1 -17  -1   52.86    0.46
  -1 -17   2    2.15    0.32
   1  17  -2    2.75    0.29
   1 -17  -2    2.22    0.33
   1 -17  -2    2.91    0.22
  -1  17   3   64.92    0.60
  -1 -17   3   70.19    0.87
   1  17  -3   67.36    0.75
   1 -17  -3   67.29    0.84
   1 -17  -3   66.77    0.59
  -1  17   4   20.64    0.43
  -1 -17   4   23.07    0.66
   1  17  -4   24.99    0.65
   1 -17  -4   24.04    0.67
   1 -17  -4   22.34    0.80
  -1  17   5   13.20    0.39
  -1 -17   5   15.26    0.62
   1  17  -5   16.59    0.68
   1 -17  -5   17.72    0.65
   1 -17  -5   19.32    0.53
  -1  17   6    7.08    0.33
  -1 -17   6    9.20    0.59
   1 -17  -6    8.62    0.62
   1 -17  -6   10.53    0.52
  -1  17   7   36.45    0.41
  -1 -17   7   38.87    0.71
  -1 -17   7   39.50    0.74
   1 -17  -7   37.00    0.74
   1 -17  -7   36.52    0.64
  -1 -17   8    0.84    0.32
  -1 -17   8    0.56    0.29
   1 -17  -8    0.40    0.31
   1 -17  -8    0.97    0.32
  -1 -17   9   74.62    0.90
  -1 -17   9   76.18    0.90
   1 -17  -9   83.13    0.92
   1 -17  -9   85.35    0.90
  -1 -17  10    7.49    0.63
  -1 -17  10    6.16    0.61
   1 -17 -10    7.16    0.66
   1 -17 -10    8.07    0.65
  -1 -17  11   36.09    0.81
  -1 -17  11   32.50    0.73
   1 -17 -11   40.58    1.09
   1 -17 -11   41.30    0.82
  -1 -17  12   16.66    0.74
  -1 -17  12   13.80    0.65
   1 -17 -12   18.44    0.73
   1 -17 -12   19.42    0.78
  -1 -17  13   15.42    0.78
  -1 -17  13   14.17    0.64
   1 -17 -13   19.93    0.75
   1 -17 -13   20.71    0.85
  -1 -17  14    4.15    0.47
  -1 -17  14    4.05    0.40
   1 -17 -14    6.28    0.68
   1 -17 -14    6.02    0.50
  -1 -17  15    6.64    0.67
   1 -17 -15    9.14    0.72
   1 -17 -15    9.06    0.90
  -1 -17  16    7.28    0.89
   1 -17 -16    9.63    0.71
   1 -17 -16    6.41    0.87
  -1 -19 -12   11.07    1.33
  -1 -19 -12   10.92    0.91
  -1  19 -11    8.09    0.88
  -1 -19 -11   10.36    0.83
  -1 -19 -11    8.02    0.81
   1 -19  11    8.20    0.72
  -1  19 -10    2.66    0.48
  -1 -19 -10    3.66    0.44
  -1 -19 -10    3.19    0.43
   1 -19  10    2.42    0.39
  -1  19  -9   18.32    0.85
  -1 -19  -9   21.54    0.85
  -1 -19  -9   18.99    0.75
   1 -19   9   17.63    0.76
  -1  19  -8    4.66    0.44
  -1 -19  -8    7.00    0.77
  -1 -19  -8    4.16    0.39
   1 -19   8    4.48    0.41
  -1  19  -7    3.11    0.41
  -1 -19  -7    2.00    0.39
  -1 -19  -7    2.85    0.35
   1 -19   7    0.58    0.35
  -1  19  -6   10.01    0.70
  -1 -19  -6    8.81    0.74
  -1 -19  -6    9.24    0.55
   1 -19   6    4.84    0.40
  -1  19  -5    9.51    0.64
  -1 -19  -5    7.41    0.74
  -1 -19  -5    6.34    0.51
   1 -19   5    5.73    0.67
  -1  19  -4   38.80    0.78
  -1 -19  -4   42.68    0.88
  -1 -19  -4   40.45    0.62
   1 -19   4   34.06    0.78
  -1  19  -3   51.87    0.81
  -1 -19  -3   55.29    0.93
  -1 -19  -3   50.65    0.72
   1  19   3   45.14    0.50
   1 -19   3   51.02    0.87
  -1  19  -2   53.04    0.91
  -1 -19  -2   59.19    0.95
  -1 -19  -2   55.02    0.58
   1  19   2   48.31    0.55
   1 -19   2   53.68    0.88
  -1  19  -1   13.79    0.58
  -1 -19  -1   14.63    0.73
  -1 -19  -1   13.32    0.39
   1 -19   1   15.93    0.71
  -1  19   0   13.49    0.52
  -1 -19   0   11.82    0.70
   1  19   0   14.72    0.51
   1 -19   0   14.33    0.70
  -1  19   1    2.58    0.28
  -1 -19   1    1.44    0.36
   1  19  -1    1.48    0.27
   1 -19  -1    0.13    0.32
  -1  19   2    6.40    0.46
  -1 -19   2    5.46    0.67
   1  19  -2    8.86    0.50
   1 -19  -2    7.76    0.67
   1 -19  -2    8.11    0.39
  -1  19   3    8.52    0.45
  -1 -19   3    9.21    0.68
   1  19  -3    6.89    0.53
   1 -19  -3    5.70    0.42
   1 -19  -3    4.98    0.44
  -1 -19   4   57.60    0.95
   1  19  -4   53.09    0.77
   1 -19  -4   58.70    0.93
   1 -19  -4   56.40    0.64
  -1  19   5   13.96    0.44
  -1 -19   5   17.76    0.74
   1  19  -5   17.41    0.68
   1 -19  -5   19.50    0.75
   1 -19  -5   18.06    0.54
  -1  19   6   35.32    0.50
  -1 -19   6   39.25    0.83
   1  19  -6   40.93    0.84
   1 -19  -6   42.79    0.84
   1 -19  -6   40.50    0.63
  -1 -19   7    2.37    0.36
   1  19  -7    2.65    0.43
   1 -19  -7    2.27    0.36
   1 -19  -7    3.41    0.33
  -1 -19   8    2.90    0.37
   1  19  -8    4.08    0.47
   1 -19  -8    3.38    0.39
   1 -19  -8    4.69    0.37
  -1 -19   9    5.75    0.42
   1  19  -9   12.76    0.84
   1 -19  -9   10.61    0.73
   1 -19  -9   10.77    0.66
  -1 -19  10   11.45    0.72
   1 -19 -10   12.69    0.86
   1 -19 -10   12.49    0.71
  -1 -19  11   17.06    0.81
  -1 -19  11   13.80    0.74
   1 -19 -11   18.24    0.79
   1 -19 -11   20.95    0.77
  -1 -19  12    4.59    0.48
  -1 -19  12    3.13    0.39
   1 -19 -12    5.03    0.43
   1 -19 -12    4.55    0.46
  -1 -19  13    2.94    0.41
   1 -19 -13    4.98    0.43
   1 -19 -13    3.54    0.50
   1 -21   9    4.95    0.46
  -1  21  -8   22.71    0.95
  -1 -21  -8   21.43    1.59
  -1 -21  -8   25.28    0.77
   1 -21   8   17.05    0.83
  -1  21  -7    0.90    0.46
  -1 -21  -7    1.28    0.46
  -1 -21  -7    1.74    0.36
   1 -21   7    0.14    0.50
  -1  21  -6   24.51    0.89
  -1 -21  -6   29.01    0.96
  -1 -21  -6   27.53    0.69
  -1  21  -5    8.85    0.75
  -1 -21  -5    7.29    0.86
  -1 -21  -5    5.13    0.55
   1 -21   5    3.44    0.44
  -1  21  -4   13.77    0.76
  -1 -21  -4   14.45    0.86
  -1 -21  -4   14.18    0.53
   1 -21   4   14.68    0.80
  -1  21  -3    3.29    0.39
  -1 -21  -3    2.45    0.43
   1 -21   3    1.93    0.40
  -1  21  -2    9.31    0.65
  -1 -21  -2   10.90    0.79
   1 -21   2    7.86    0.78
  -1  21  -1   12.74    0.79
  -1 -21  -1   15.01    0.82
   1  21   1   13.36    0.52
   1 -21   1   12.91    0.82
  -1  21   0   41.25    0.71
  -1 -21   0   43.34    0.98
   1  21   0   36.01    0.62
   1 -21   0   39.56    0.92
  -1  21   1    5.13    0.52
  -1 -21   1    4.92    0.46
   1  21  -1    6.79    0.55
   1 -21  -1    4.53    0.44
  -1  21   2   40.60    0.62
  -1 -21   2   44.81    0.94
   1  21  -2   45.44    0.73
   1 -21  -2   48.27    0.96
  -1  21   3    2.31    0.28
  -1 -21   3    2.11    0.42
   1  21  -3    3.04    0.36
   1 -21  -3    2.89    0.40
  -1 -21   4   12.26    0.83
   1  21  -4   12.42    0.65
   1 -21  -4   13.21    0.81
   1 -21  -4   13.41    0.51
  -1 -21   5    0.54    0.38
   1  21  -5    0.80    0.36
   1 -21  -5    0.41    0.40
   1 -21  -5    0.72    0.27
  -1 -21   6    7.32    0.77
   1  21  -6    9.11    0.69
   1 -21  -6    6.92    0.82
   1 -21  -6    6.21    0.54
  -1 -21   7    8.10    0.87
   1  21  -7    6.77    0.72
   1 -21  -7    8.93    0.84
   1 -21  -7    7.91    0.60
   1  21  -8   42.83    0.97
   1 -21  -8   49.67    1.02
   1 -21  -8   46.76    0.80
  -1 -21   9   18.65    0.95
   1  21  -9   18.55    0.94
   1 -21  -9   22.34    0.89
   1 -21  -9   20.40    0.74
  -2   0 -22   11.12    0.62
  -2   0 -22    9.79    0.78
   2   0  22   14.74    0.67
  -2   0 -21    0.02    0.30
  -2   0 -21    0.09    0.52
   2   0  21   -0.30    0.30
  -2   0 -20   11.87    0.61
  -2   0 -20   12.32    0.69
   2   0  20   15.76    0.58
  -2   0 -19   -0.07    0.29
  -2   0 -19    0.05    0.32
   2   0  19    0.48    0.28
  -2   0 -18   17.80    0.59
  -2   0 -18   16.54    0.66
   2   0  18   15.67    0.51
  -2   0 -17    1.26    0.27
  -2   0 -17   -0.90    0.30
   2   0  17    0.48    0.25
  -2   0 -16  141.21    0.93
   2   0  16  110.41    0.81
  -2   0 -15    0.63    0.25
   2   0  15    0.85    0.23
  -2   0 -14   71.20    0.81
   2   0  14   60.44    0.59
   2   0  12  476.12    1.28
   2   0  10  740.58    1.44
   2   0   9    0.62    0.13
   2   0   8  260.79    0.77
  -2   0  -7    1.30    0.11
   2   0   7    0.42    0.11
  -2   0  -6  198.09    0.58
   2   0   6  187.27    0.58
  -2   0  -5    0.24    0.07
   2   0   5    0.43    0.08
  -2   0  -3    3.94    0.12
  -2   0  -3    1.04    0.09
  -2   0  -1    0.23    0.05
   2   0   1    0.58    0.07
  -2   0   1    1.90    0.09
  -2   0   3    2.99    0.06
  -2   0   3    2.67    0.10
   2   0  -3    2.21    0.11
  -2   0   5    0.69    0.08
  -2   0   5    0.32    0.06
   2   0  -5    0.51    0.07
   2   0  -5    0.42    0.08
  -2   0   6  567.27    0.96
   2   0  -6  628.19    1.02
  -2   0   7    0.08    0.10
  -2   0   7    0.27    0.08
   2   0  -7    0.10    0.09
   2   0  -7    0.20    0.12
  -2   0   8  254.58    0.76
   2   0  -8  300.61    0.44
   2   0  -8  313.99    0.85
  -2   0   9    0.41    0.13
   2   0  -9    0.17    0.06
   2   0  -9    0.33    0.16
  -2   0  10  563.11    1.25
   2   0 -10  627.22    0.80
   2   0 -10  656.60    1.37
   2   0 -11    0.09    0.08
   2   0 -11    0.68    0.19
  -2   0  12  207.51    0.86
   2   0 -12  229.79    0.60
   2   0 -12  236.24    0.58
   2   0 -12  247.83    0.96
  -2   0  13   -0.02    0.18
   2   0 -13    0.15    0.10
   2   0 -13    0.70    0.23
   2   0 -14  533.61    1.02
   2   0 -14  530.87    1.07
   2   0 -14  614.83    2.27
  -2   0  15    0.18    0.23
  -2   0  16  303.57    1.23
   2   0 -16  305.35    0.87
   2   0 -16  338.85    1.36
  -2   0  17   -0.05    0.25
   2   0 -17    0.86    0.33
  -2   0  18   26.06    0.57
   2   0 -18   23.61    0.37
   2   0 -18   23.82    0.68
  -2   0  19    0.30    0.26
   2   0 -19    0.50    0.18
   2   0 -19    0.15    0.37
  -2   0  20   59.22    0.76
   2   0 -20   68.82    0.54
   2   0 -20   76.40    0.94
  -2   0  21    0.34    0.29
   2   0 -21    0.81    0.38
  -2   0  22   28.60    0.71
   2   0 -22   36.81    0.89
  -2   0  23    0.93    0.34
   2   0 -23    1.20    0.50
  -2   0  24   20.95    0.76
   2   0 -24   21.55    0.91
  -2   2 -22    1.81    0.36
  -2   2 -22    0.80    0.41
  -2  -2 -22    0.58    0.39
  -2  -2 -22    1.97    0.37
  -2  -2 -22    1.14    0.44
   2  -2  22    1.79    0.38
  -2   2 -21   13.34    0.64
  -2   2 -21   13.66    0.72
  -2  -2 -21   15.26    0.65
  -2  -2 -21   13.35    0.77
   2   2  21   15.32    0.57
   2  -2  21   14.81    0.67
  -2   2 -20   19.47    0.86
  -2   2 -20   21.11    0.71
  -2  -2 -20   21.88    0.66
  -2  -2 -20   20.03    0.76
   2   2  20   18.71    0.55
   2  -2  20   19.34    0.64
  -2   2 -19   28.66    0.66
  -2   2 -19   28.59    0.70
  -2  -2 -19   30.02    0.65
  -2  -2 -19   28.09    0.76
   2   2  19   26.69    0.55
   2  -2  19   27.40    0.64
  -2   2 -18   33.87    0.89
  -2  -2 -18   34.72    0.86
  -2  -2 -18   33.99    0.76
   2   2  18   29.41    0.54
   2  -2  18   29.85    0.63
  -2   2 -17   12.14    0.57
  -2  -2 -17   13.71    0.53
   2   2  17    7.95    0.42
   2  -2  17    7.58    0.48
  -2  -2 -16   26.76    0.73
   2  -2  16   19.94    0.53
  -2  -2 -15   18.29    0.52
   2   2  15   25.66    0.44
   2  -2  15   25.08    0.53
  -2  -2 -14   12.38    0.56
   2   2  14   16.39    0.38
   2  -2  14   18.36    0.47
  -2  -2 -13  152.10    0.89
   2   2  13  142.70    0.71
  -2  -2 -12  316.14    1.17
   2   2  12  308.21    0.95
   2  -2  12  308.73    1.13
  -2  -2 -11  262.64    0.99
   2   2  11  235.83    0.79
   2  -2  11  237.61    0.95
  -2  -2 -10  152.32    0.75
   2   2  10  155.59    0.62
   2  -2  10  153.90    0.75
  -2  -2  -9  578.28    1.05
  -2  -2  -9  602.46    1.35
   2   2   9  525.21    1.03
   2  -2   9  523.98    1.26
  -2  -2  -8  566.80    1.09
  -2  -2  -8  597.57    1.29
   2   2   8  584.58    1.01
   2  -2   8  584.05    1.26
  -2  -2  -7  340.67    0.70
  -2  -2  -7  367.33    0.96
   2   2   7  363.10    0.74
   2  -2   7  359.16    0.95
  -2  -2  -6  523.81    0.79
  -2  -2  -6  570.86    1.13
   2  -2   6  510.04    1.06
  -2   2  -5  371.21    0.83
  -2  -2  -5  388.57    0.64
  -2  -2  -5  372.92    0.61
  -2  -2  -5  415.04    0.92
   2  -2   5  422.47    0.91
  -2   2  -4   32.12    0.29
  -2   2  -4   28.50    0.24
  -2  -2  -4   32.02    0.19
  -2  -2  -4   29.53    0.17
  -2  -2  -4   32.44    0.28
  -2   2  -3  186.70    0.55
  -2   2  -3  185.13    0.53
  -2  -2  -3  195.84    0.37
  -2  -2  -3  201.47    0.58
  -2   2   0  261.55    0.55
  -2   2   0  262.23    0.51
  -2  -2   0  268.92    0.44
  -2  -2   0  277.15    0.55
   2   2   0  252.62    0.42
   2   2   0  250.13    0.51
   2  -2   0  240.66    0.52
  -2   2   3  155.11    0.29
  -2   2   3  156.21    0.45
  -2  -2   3  141.81    0.43
  -2  -2   3  148.42    0.34
  -2  -2   3  155.72    0.38
   2   2  -3  122.60    0.39
   2   2  -3  127.48    0.31
   2   2  -3  127.42    0.35
   2  -2  -3  126.75    0.39
   2  -2  -3  115.94    0.28
   2  -2  -3  139.27    0.43
  -2   2   4  175.07    0.48
  -2   2   4  168.21    0.28
  -2  -2   4  164.82    0.50
  -2  -2   4  165.17    0.35
  -2  -2   4  181.73    0.44
   2   2  -4  180.22    0.51
   2   2  -4  186.01    0.37
   2   2  -4  189.46    0.45
   2  -2  -4  188.36    0.49
   2  -2  -4  177.90    0.29
   2  -2  -4  186.07    0.54
  -2   2   5  569.00    0.97
   2   2  -5  542.21    0.95
   2  -2  -5  583.64    0.90
  -2   2   6  829.33    1.35
   2   2  -6  825.65    1.25
   2  -2  -6  888.05    1.17
  -2   2   7  176.25    0.58
  -2  -2   7  167.82    0.63
  -2  -2   7  176.49    0.47
  -2  -2   7  180.29    0.55
   2   2  -7  198.37    0.43
   2   2  -7  199.60    0.59
   2  -2  -7  198.59    0.60
   2  -2  -7  198.45    0.69
  -2   2   8   23.35    0.28
  -2  -2   8   22.32    0.30
  -2  -2   8   23.79    0.25
   2   2  -8   17.04    0.17
   2   2  -8   17.31    0.26
   2  -2  -8   16.80    0.30
   2  -2  -8   17.50    0.15
   2  -2  -8   16.07    0.31
  -2   2   9   43.44    0.36
  -2  -2   9   43.91    0.41
   2   2  -9   61.20    0.29
   2   2  -9   62.21    0.43
   2  -2  -9   61.23    0.25
   2  -2  -9   60.73    0.48
  -2   2  10    5.83    0.24
  -2  -2  10    6.21    0.28
   2   2 -10   17.67    0.21
   2   2 -10   18.71    0.33
   2  -2 -10   17.97    0.19
   2  -2 -10   18.07    0.37
  -2   2  11   12.39    0.30
  -2  -2  11   11.98    0.34
   2   2 -11    6.60    0.18
   2   2 -11    7.48    0.32
   2  -2 -11    6.98    0.18
   2  -2 -11    7.47    0.35
  -2   2  12  208.96    0.82
  -2  -2  12  209.63    0.91
   2   2 -12  246.82    0.65
   2   2 -12  256.43    0.93
   2  -2 -12  246.28    0.60
   2  -2 -12  249.99    1.02
  -2   2  13   64.54    0.53
   2   2 -13   89.71    0.44
   2   2 -13   95.49    0.67
   2  -2 -13   91.18    0.42
   2  -2 -13   96.02    0.90
  -2   2  14  257.96    1.00
  -2  -2  14  268.42    1.12
   2   2 -14  309.87    1.14
   2  -2 -14  291.41    0.74
   2  -2 -14  305.15    1.23
  -2  -2  15   69.00    0.69
   2   2 -15   74.14    1.06
   2  -2 -15   68.94    0.44
   2  -2 -15   75.82    0.76
  -2   2  16  150.98    0.86
  -2  -2  16  150.87    0.96
   2   2 -16  169.99    0.99
   2  -2 -16  151.94    0.62
   2  -2 -16  162.81    1.04
  -2   2  17   92.17    0.74
  -2  -2  17   90.39    0.83
   2   2 -17  101.39    0.85
   2  -2 -17   92.05    0.53
   2  -2 -17  100.73    0.97
  -2   2  18   45.87    0.61
  -2  -2  18   44.90    0.68
   2   2 -18   45.45    0.47
   2   2 -18   50.24    0.72
   2  -2 -18   47.68    0.44
   2  -2 -18   48.67    0.78
  -2   2  19   11.91    0.48
  -2  -2  19   11.57    0.54
   2   2 -19   14.19    0.38
   2   2 -19   15.83    0.64
   2  -2 -19   14.26    0.36
   2  -2 -19   14.28    0.68
  -2   2  20    8.51    0.85
  -2  -2  20    7.30    0.57
   2   2 -20    6.97    0.38
   2   2 -20    8.74    0.65
   2  -2 -20    7.23    0.71
  -2   2  21   11.52    0.54
  -2  -2  21   11.04    0.65
   2   2 -21   16.17    0.71
   2  -2 -21   16.59    0.81
  -2   2  22   15.61    0.62
  -2  -2  22   17.44    0.70
   2   2 -22   17.53    0.76
   2  -2 -22   17.65    0.84
  -2   2  23   21.66    0.67
  -2  -2  23   20.23    0.77
   2   2 -23   24.60    0.83
   2  -2 -23   24.84    0.92
  -2   4 -22    1.58    0.35
  -2   4 -22    1.87    0.40
  -2  -4 -22    2.19    0.37
  -2  -4 -22    0.68    0.79
   2  -4  22    0.56    0.38
  -2   4 -21   25.60    0.90
  -2  -4 -21   25.10    0.73
  -2  -4 -21   23.32    0.87
   2  -4  21   15.81    0.73
  -2   4 -20    2.11    0.36
  -2  -4 -20    1.81    0.35
  -2  -4 -20    2.04    0.43
   2  -4  20    0.70    0.35
  -2   4 -19   32.71    0.68
  -2  -4 -19   34.49    0.73
  -2  -4 -19   31.30    0.80
   2   4  19   29.96    0.54
   2  -4  19   29.56    0.72
  -2   4 -18    2.93    0.33
  -2  -4 -18    2.65    0.34
  -2  -4 -18    2.78    0.44
   2  -4  18    2.48    0.33
  -2   4 -17  115.21    0.90
  -2  -4 -17  124.39    0.94
   2   4  17  110.29    0.73
   2  -4  17  111.87    1.18
  -2  -4 -16   66.55    1.17
   2   4  16   55.51    0.54
   2  -4  16   56.69    0.73
  -2  -4 -15   52.25    0.66
   2   4  15   45.02    0.47
   2  -4  15   46.11    0.65
  -2  -4 -14    6.32    0.45
   2   4  14    5.86    0.29
   2  -4  14    5.98    0.44
   2   4  13   49.87    0.43
   2  -4  13   50.18    0.61
  -2  -4 -12    7.65    0.50
   2   4  12    9.29    0.26
   2  -4  12    8.25    0.40
  -2  -4 -11  305.09    0.78
  -2  -4 -11  316.75    1.11
   2   4  11  289.96    0.77
  -2  -4 -10   13.91    0.23
  -2  -4 -10   12.92    0.38
   2   4  10   12.54    0.24
   2  -4  10   13.01    0.37
  -2  -4  -9  457.85    0.81
  -2  -4  -9  477.28    1.24
   2   4   9  439.95    0.81
   2  -4   9  433.26    1.25
  -2  -4  -8   11.69    0.18
  -2  -4  -8   10.80    0.33
   2  -4   8    9.70    0.31
  -2  -4  -7  322.14    0.95
   2  -4   7  314.66    0.98
  -2  -4  -6  129.10    0.60
   2  -4   6  112.23    0.59
  -2  -4  -5  629.63    1.20
   2  -4   5  577.19    1.19
   2   4   4  945.87    1.84
  -2   4  -2  373.82    0.84
  -2   4  -2  368.98    0.80
  -2   4  -2  409.40    0.84
  -2  -4  -2  419.95    0.87
   2   4   2  412.19    0.84
   2  -4   2  387.37    0.83
  -2   4  -1   95.86    0.40
  -2   4  -1  101.14    0.33
  -2  -4  -1   86.64    0.24
  -2  -4  -1   96.96    0.42
   2   4   1  130.38    0.28
   2   4   1  134.08    0.47
   2  -4   1  130.09    0.47
   2  -4   1  124.33    0.46
  -2   4   0  123.49    0.44
  -2   4   0  133.22    0.44
  -2   4   0  143.63    0.40
  -2  -4   0  119.94    0.32
   2   4   0  135.61    0.33
   2   4   0  139.69    0.46
   2  -4   0  124.17    0.43
  -2   4   1  622.26    0.84
   2  -4  -1  562.18    0.89
  -2   4   2   59.18    0.30
  -2   4   2   63.65    0.29
  -2   4   2   64.19    0.31
  -2  -4   2   54.67    0.28
  -2  -4   2   60.99    0.31
   2   4  -2   58.98    0.28
   2   4  -2   65.24    0.31
   2  -4  -2   61.38    0.30
   2  -4  -2   60.78    0.29
   2  -4  -2   63.99    0.31
  -2   4   4  131.14    0.44
  -2   4   4  128.48    0.37
  -2  -4   4  120.45    0.47
  -2  -4   4  125.27    0.42
  -2  -4   4  136.04    0.35
   2   4  -4  127.27    0.47
   2   4  -4  135.96    0.43
   2  -4  -4  138.06    0.44
   2  -4  -4  131.80    0.39
   2  -4  -4  137.67    0.51
  -2   4   5  273.43    0.64
  -2   4   5  280.56    0.54
  -2   4   5  291.23    0.80
  -2  -4   5  270.19    0.62
  -2  -4   5  279.96    0.53
   2   4  -5  263.60    0.75
   2   4  -5  273.51    0.61
   2   4  -5  281.05    0.54
   2  -4  -5  285.40    0.65
   2  -4  -5  265.60    0.53
   2  -4  -5  273.15    0.83
  -2   4   6  286.13    0.68
  -2   4   6  297.40    0.56
  -2  -4   6  262.01    0.79
  -2  -4   6  288.47    0.65
  -2  -4   6  286.14    0.58
   2   4  -6  309.06    0.75
   2   4  -6  310.33    0.61
   2  -4  -6  307.53    0.70
   2  -4  -6  282.00    0.55
   2  -4  -6  294.04    0.84
  -2   4   7  209.24    0.62
  -2   4   7  217.38    0.49
  -2  -4   7  198.35    0.73
  -2  -4   7  207.82    0.57
  -2  -4   7  209.94    0.54
   2   4  -7  276.15    0.65
   2   4  -7  280.44    0.64
   2  -4  -7  280.29    0.70
   2  -4  -7  265.48    0.55
   2  -4  -7  266.08    0.85
  -2   4   8  419.57    0.91
  -2   4   8  439.17    0.71
  -2  -4   8  391.99    1.07
  -2  -4   8  426.43    0.84
  -2  -4   8  432.38    0.85
   2   4  -8  471.99    0.87
   2   4  -8  480.31    0.89
   2  -4  -8  476.90    0.95
   2  -4  -8  456.88    0.74
   2  -4  -8  454.51    1.15
  -2   4   9  492.21    1.05
  -2   4   9  527.61    0.84
  -2  -4   9  481.45    1.24
  -2  -4   9  505.84    0.95
   2   4  -9  511.08    0.95
   2   4  -9  519.67    1.00
   2  -4  -9  501.62    0.80
   2  -4  -9  492.19    1.26
  -2   4  10    1.71    0.15
  -2  -4  10    3.09    0.30
   2   4 -10    2.02    0.20
   2   4 -10    4.59    0.27
   2  -4 -10    4.17    0.19
   2  -4 -10    4.12    0.34
  -2   4  11  204.45    0.74
  -2  -4  11  198.93    0.90
   2   4 -11  217.83    0.82
   2   4 -11  212.85    0.75
   2  -4 -11  209.66    0.58
   2  -4 -11  201.73    0.92
  -2   4  12    2.47    0.25
   2   4 -12    3.77    0.31
   2  -4 -12    3.78    0.21
   2  -4 -12    5.42    0.43
  -2   4  13  195.30    0.80
  -2  -4  13  197.17    0.98
   2   4 -13  238.29    0.90
   2  -4 -13  231.27    0.66
   2  -4 -13  230.57    1.08
  -2   4  14    6.83    0.32
  -2  -4  14    8.84    0.43
   2   4 -14   12.58    0.42
   2  -4 -14    8.51    0.26
   2  -4 -14   12.50    0.50
  -2   4  15   84.17    0.62
  -2  -4  15   87.14    0.77
   2   4 -15  115.09    0.76
   2  -4 -15  111.80    0.59
   2  -4 -15  108.98    0.88
  -2  -4  16   14.57    0.52
   2  -4 -16   14.29    0.33
   2  -4 -16   18.83    0.60
  -2   4  17   50.21    0.63
  -2  -4  17   50.36    0.71
   2   4 -17   65.58    0.71
   2  -4 -17   60.40    0.47
   2  -4 -17   59.70    0.81
  -2   4  18   18.60    0.46
  -2  -4  18   18.97    0.60
   2   4 -18   22.60    0.58
   2  -4 -18   20.49    0.36
   2  -4 -18   21.36    0.70
  -2   4  19   43.18    0.59
  -2  -4  19   43.01    0.75
   2   4 -19   44.17    0.73
   2  -4 -19   42.88    0.44
   2  -4 -19   47.09    0.96
  -2   4  20    9.30    0.48
  -2  -4  20    9.73    0.64
   2   4 -20   10.23    0.61
   2  -4 -20   10.31    0.77
  -2   4  21   69.23    0.76
  -2  -4  21   73.72    0.97
   2   4 -21   79.05    1.07
   2  -4 -21   82.16    1.11
  -2   4  22    0.99    0.30
  -2  -4  22    1.16    0.37
   2   4 -22    1.27    0.38
   2  -4 -22    1.91    0.48
  -2   4  23   16.63    0.60
  -2  -4  23   17.88    0.78
   2   4 -23   14.67    0.72
   2  -4 -23   15.19    0.96
  -2   6 -21   15.59    0.66
  -2  -6 -21   18.01    0.71
  -2  -6 -21   14.33    1.29
   2  -6  21   13.00    0.76
  -2   6 -20    4.67    0.58
  -2  -6 -20    4.03    0.37
  -2  -6 -20    3.81    0.43
   2  -6  20    5.37    0.66
  -2   6 -19   15.98    0.58
  -2  -6 -19   17.24    0.73
  -2  -6 -19   15.69    0.73
   2  -6  19   14.95    0.69
  -2   6 -18   26.81    0.58
  -2  -6 -18   25.52    0.58
  -2  -6 -18   29.97    0.69
  -2  -6 -18   27.07    0.77
   2  -6  18   25.15    0.72
  -2   6 -17   45.72    0.63
  -2  -6 -17   42.03    0.50
  -2  -6 -17   51.68    0.83
  -2  -6 -17   47.00    0.85
   2  -6  17   47.09    0.79
  -2   6 -16   49.61    0.62
  -2  -6 -16   54.52    0.74
   2  -6  16   51.76    0.77
  -2   6 -15   99.09    0.80
  -2  -6 -15  105.20    0.86
   2  -6  15   93.39    0.90
  -2  -6 -14   78.60    0.75
   2  -6  14   72.68    0.77
  -2  -6 -13   64.46    0.68
   2  -6  13   61.93    0.70
  -2  -6 -12   57.95    0.96
   2  -6  12   42.61    0.59
  -2  -6 -11   44.44    0.57
   2  -6  11   37.03    0.54
  -2  -6 -10   73.85    0.62
   2  -6  10   66.56    0.62
  -2  -6  -9   45.10    0.51
   2  -6   9   28.43    0.50
  -2  -6  -8  133.42    0.72
   2  -6   8  142.77    0.77
  -2  -6  -7   43.66    0.46
   2  -6   7   28.61    0.42
  -2  -6  -6   14.51    0.34
   2  -6   6   20.12    0.36
  -2  -6  -5  632.97    1.32
   2  -6   5  546.80    1.28
   2  -6   5  578.77    1.28
  -2   6  -4  479.11    1.18
  -2  -6  -4  544.29    1.19
   2  -6   4  460.34    1.11
  -2   6  -3  389.46    1.01
  -2   6  -3  441.83    0.68
  -2  -6  -3  436.71    1.04
   2  -6   3  426.31    1.03
  -2   6  -2  262.51    0.53
  -2  -6  -2  259.24    0.79
   2  -6   2  232.77    0.75
  -2   6  -1  577.23    1.12
  -2   6  -1  636.64    1.69
   2  -6   1  608.37    1.15
  -2   6   0   54.54    0.36
  -2   6   0   62.38    0.45
  -2   6   0   62.45    0.30
  -2  -6   0   51.56    0.26
  -2  -6   0   60.33    0.40
   2   6   0   37.28    0.22
   2  -6   0   37.78    0.32
   2  -6   0   38.37    0.25
  -2   6   1  387.21    0.84
  -2   6   1  430.09    0.90
  -2   6   1  446.39    0.78
  -2  -6   1  363.14    0.71
  -2  -6   1  414.84    0.94
   2   6  -1  443.24    1.00
   2  -6  -1  449.23    0.90
   2  -6  -1  446.90    0.93
  -2   6   2   51.41    0.33
  -2   6   2   54.79    0.33
  -2   6   2   55.53    0.32
  -2  -6   2   49.29    0.31
  -2  -6   2   52.13    0.36
   2   6  -2   45.46    0.29
   2   6  -2   54.16    0.42
   2  -6  -2   46.46    0.31
   2  -6  -2   48.93    0.33
   2  -6  -2   52.44    0.32
  -2   6   3    9.45    0.18
  -2  -6   3    6.51    0.19
  -2  -6   3    6.84    0.20
   2   6  -3   10.90    0.19
   2   6  -3    8.35    0.23
   2  -6  -3    9.15    0.19
   2  -6  -3   14.15    0.23
  -2   6   4  500.23    0.91
  -2   6   4  498.54    0.91
  -2  -6   4  448.06    0.98
  -2  -6   4  481.63    0.99
   2   6  -4  596.71    1.30
   2  -6  -4  567.76    0.95
   2  -6  -4  553.07    0.98
   2  -6  -4  565.74    1.08
  -2   6   5  105.65    0.44
  -2   6   5  102.68    0.43
  -2  -6   5   93.59    0.51
  -2  -6   5  100.82    0.48
   2   6  -5  104.98    0.76
   2  -6  -5   87.57    0.42
   2  -6  -5   86.33    0.41
   2  -6  -5   88.02    0.50
  -2   6   6   92.17    0.43
  -2   6   6   90.93    0.41
  -2  -6   6   82.95    0.51
  -2  -6   6   89.73    0.46
   2  -6  -6   78.79    0.40
   2  -6  -6   78.30    0.42
   2  -6  -6   80.78    0.52
  -2   6   7  196.43    0.61
  -2   6   7  205.14    0.60
  -2  -6   7  182.72    0.77
  -2  -6   7  195.50    0.67
  -2  -6   7  191.91    0.47
   2   6  -7  195.58    0.48
   2  -6  -7  195.22    0.65
   2  -6  -7  181.09    0.58
   2  -6  -7  184.76    0.77
  -2   6   8  503.12    0.99
  -2   6   8  519.04    0.95
  -2  -6   8  465.13    1.25
  -2  -6   8  500.20    1.07
   2   6  -8  514.34    0.83
   2  -6  -8  508.78    0.98
   2  -6  -8  478.95    0.93
   2  -6  -8  488.66    1.27
  -2   6   9  436.48    0.96
  -2   6   9  459.18    0.91
  -2  -6   9  410.69    1.23
  -2  -6   9  440.69    1.04
   2   6  -9  478.48    0.87
   2  -6  -9  492.52    1.20
   2  -6  -9  450.14    0.92
   2  -6  -9  452.46    1.28
  -2   6  10   64.99    0.43
  -2   6  10   67.27    0.39
  -2  -6  10   60.45    0.57
  -2  -6  10   64.89    0.46
   2   6 -10   74.34    0.42
   2  -6 -10   69.50    0.41
   2  -6 -10   69.14    0.61
  -2   6  11  165.94    0.66
  -2   6  11  178.65    0.64
  -2  -6  11  163.53    0.92
  -2  -6  11  169.38    0.70
   2   6 -11  207.53    0.68
   2  -6 -11  198.24    0.65
  -2   6  12   43.42    0.40
  -2  -6  12   44.00    0.56
   2   6 -12   49.76    0.43
   2  -6 -12   47.91    0.38
   2  -6 -12   48.76    0.60
  -2   6  13   68.78    0.50
  -2  -6  13   69.20    0.69
   2   6 -13   86.54    0.56
   2  -6 -13   81.04    0.48
   2  -6 -13   81.40    0.74
  -2   6  14   82.43    0.56
  -2  -6  14   83.66    0.76
   2   6 -14   94.58    0.62
   2  -6 -14   88.93    0.51
   2  -6 -14   91.04    0.82
  -2   6  15   92.95    0.61
  -2  -6  15   92.61    0.84
   2   6 -15  117.30    0.71
   2  -6 -15  118.35    0.60
   2  -6 -15  113.59    0.99
  -2   6  16   42.28    0.50
  -2  -6  16   43.62    0.69
   2   6 -16   55.64    0.60
   2  -6 -16   52.20    0.47
   2  -6 -16   54.46    0.78
  -2  -6  17   17.50    0.59
   2  -6 -17   23.27    0.39
   2  -6 -17   23.11    0.69
  -2   6  18   23.68    0.48
  -2  -6  18   24.71    0.67
   2   6 -18   30.74    0.60
   2  -6 -18   29.50    0.43
   2  -6 -18   30.22    0.77
  -2   6  19   45.99    0.59
  -2  -6  19   48.37    0.83
   2   6 -19   54.81    0.71
   2  -6 -19   50.55    0.51
   2  -6 -19   52.95    0.92
  -2   6  20   26.77    0.54
  -2  -6  20   28.70    0.78
   2   6 -20   33.50    0.66
   2  -6 -20   33.59    0.91
  -2   6  21   27.51    0.54
  -2  -6  21   28.33    0.81
   2   6 -21   31.10    0.70
   2  -6 -21   33.88    0.99
  -2   6  22   19.09    0.55
  -2  -6  22   17.63    0.82
   2   6 -22   18.13    0.87
   2  -6 -22   20.80    0.99
  -2   6  23    8.24    0.56
   2   6 -23    5.23    0.64
   2  -6 -23    5.79    0.57
  -2  -8 -21    1.73    0.38
  -2  -8 -21    1.43    0.46
  -2  -8 -20   12.90    0.69
   2  -8  20   12.78    0.79
  -2   8 -19    5.45    0.52
  -2  -8 -19    5.14    0.63
  -2  -8 -19    3.26    0.42
   2  -8  19    3.85    0.42
  -2   8 -18   19.29    0.55
  -2  -8 -18   20.33    0.67
  -2  -8 -18   18.32    0.74
   2  -8  18   16.76    0.73
  -2   8 -17    5.97    0.46
  -2  -8 -17    4.79    0.40
  -2  -8 -17    3.77    0.38
   2  -8  17    4.78    0.41
  -2   8 -16   45.01    0.57
  -2  -8 -16   52.97    0.78
  -2  -8 -16   48.06    0.85
   2  -8  16   45.56    0.81
  -2   8 -15    8.59    0.40
  -2  -8 -15    9.63    0.69
   2  -8  15    8.89    0.59
  -2   8 -14  238.70    0.93
  -2  -8 -14  283.77    1.28
   2  -8  14  240.45    1.33
  -2  -8 -13   12.03    0.56
   2  -8  13   12.79    0.56
  -2  -8 -12  140.80    0.91
   2  -8  12  144.96    1.01
  -2  -8 -11    5.24    0.46
   2  -8  11    4.59    0.43
  -2  -8 -10   16.03    0.58
   2  -8  10   27.95    0.52
  -2  -8  -9   45.02    0.69
   2  -8   9   39.49    0.55
  -2  -8  -8  334.77    1.16
   2  -8   8  263.28    1.15
  -2  -8  -7   87.79    0.65
   2  -8   7   69.99    0.64
   2  -8   7   74.23    0.61
  -2  -8  -6  708.39    1.56
   2  -8   6  580.49    1.50
   2  -8   6  598.97    1.47
  -2   8  -5   56.05    0.56
  -2  -8  -5   62.32    0.54
   2  -8   5   50.65    0.50
  -2   8  -4  394.75    1.18
  -2  -8  -4  443.07    1.19
   2  -8   4  391.06    1.13
  -2   8  -3  154.31    0.73
  -2   8  -3  183.81    0.45
  -2  -8  -3  177.70    0.77
   2  -8   3  151.43    0.71
  -2   8  -2  203.05    0.78
  -2   8  -2  232.47    0.52
  -2  -8  -2  222.46    0.83
   2  -8   2  184.44    0.76
  -2   8  -1   30.43    0.37
  -2   8  -1   35.12    0.26
  -2  -8  -1   28.24    0.23
  -2  -8  -1   32.79    0.40
   2   8   1   28.17    0.22
   2  -8   1   28.45    0.37
  -2   8   0  316.77    0.89
  -2   8   0  357.38    0.71
  -2  -8   0  299.39    0.67
  -2  -8   0  341.57    0.99
   2   8   0  279.17    0.63
   2  -8   0  293.42    0.90
   2  -8   0  287.18    0.65
  -2   8   1  219.20    0.72
  -2   8   1  240.44    0.63
  -2  -8   1  210.17    0.64
  -2  -8   1  238.95    0.83
   2   8  -1  225.19    0.62
   2  -8  -1  227.43    0.78
   2  -8  -1  243.21    0.65
  -2   8   2  148.41    0.59
  -2   8   2  157.01    0.55
  -2  -8   2  139.18    0.55
  -2  -8   2  155.02    0.68
   2   8  -2  136.47    0.53
   2  -8  -2  147.23    0.63
   2  -8  -2  151.31    0.55
  -2   8   3  224.48    0.69
  -2  -8   3  207.99    0.71
  -2  -8   3  227.78    0.81
   2  -8  -3  231.47    0.72
   2  -8  -3  219.89    0.75
   2  -8  -3  233.31    0.72
  -2   8   4   63.77    0.46
  -2  -8   4   59.28    0.44
  -2  -8   4   65.22    0.47
   2  -8  -4   99.59    0.47
   2  -8  -4  105.57    0.54
   2  -8  -4  108.67    0.55
  -2   8   5   10.35    0.24
  -2  -8   5    9.63    0.28
  -2  -8   5   10.33    0.28
   2  -8  -5   11.83    0.24
   2  -8  -5   11.83    0.27
   2  -8  -5   12.52    0.31
  -2   8   6  147.30    0.55
  -2  -8   6  134.24    0.69
  -2  -8   6  144.92    0.66
   2  -8  -6  114.09    0.49
   2  -8  -6  115.84    0.56
   2  -8  -6  120.29    0.65
  -2   8   7   11.16    0.24
  -2  -8   7    8.64    0.33
  -2  -8   7   11.09    0.29
   2  -8  -7   12.95    0.25
   2  -8  -7   12.24    0.28
   2  -8  -7   12.50    0.37
  -2   8   8  291.09    0.77
  -2  -8   8  275.45    1.05
  -2  -8   8  293.64    0.95
   2  -8  -8  321.14    0.83
   2  -8  -8  307.45    0.88
   2  -8  -8  314.99    1.09
  -2   8   9    6.34    0.23
  -2  -8   9    4.16    0.41
  -2  -8   9    6.59    0.29
   2  -8  -9    6.32    0.27
   2  -8  -9    6.12    0.40
  -2   8  10  141.73    0.58
  -2  -8  10  138.17    0.84
  -2  -8  10  144.17    0.71
   2  -8 -10  154.35    0.66
   2  -8 -10  156.72    0.88
  -2   8  11   28.59    0.34
  -2  -8  11   28.50    0.51
  -2  -8  11   28.53    0.41
   2   8 -11   36.42    0.32
   2  -8 -11   32.72    0.38
   2  -8 -11   34.42    0.56
  -2   8  12  115.20    0.57
  -2  -8  12  113.35    0.84
  -2  -8  12  117.96    0.69
   2   8 -12  136.60    0.55
   2  -8 -12  125.38    0.62
   2  -8 -12  130.22    0.89
  -2   8  13   15.26    0.32
  -2  -8  13   16.22    0.50
   2   8 -13   21.51    0.36
   2  -8 -13   18.68    0.36
   2  -8 -13   21.55    0.57
  -2   8  14   69.70    0.51
  -2  -8  14   72.78    0.77
   2   8 -14   87.14    0.54
   2  -8 -14   81.57    0.56
   2  -8 -14   81.77    0.84
  -2   8  15   14.05    0.35
  -2  -8  15   14.50    0.55
   2   8 -15   16.82    0.39
   2  -8 -15   14.80    0.38
   2  -8 -15   16.19    0.63
  -2   8  16   85.61    0.60
  -2  -8  16   90.47    0.91
   2   8 -16   93.25    0.64
   2  -8 -16   89.71    0.62
   2  -8 -16   89.96    0.96
  -2   8  17    1.20    0.21
  -2  -8  17    1.59    0.33
   2   8 -17    1.38    0.25
   2  -8 -17    1.41    0.22
   2  -8 -17    1.83    0.42
  -2   8  18   82.05    0.84
  -2  -8  18   91.98    1.01
   2   8 -18  104.27    0.76
   2  -8 -18  102.64    0.68
   2  -8 -18  103.97    1.10
  -2   8  19    2.07    0.25
  -2  -8  19    1.23    0.37
   2   8 -19    2.52    0.30
   2  -8 -19    1.54    0.24
   2  -8 -19    2.95    0.44
  -2   8  20   34.24    0.54
  -2  -8  20   34.67    0.83
   2   8 -20   43.40    0.66
   2  -8 -20   42.15    0.99
  -2  -8  21   -0.23    0.39
   2  -8 -21   -0.02    0.48
   2  -8 -22   16.87    1.07
  -2 -10 -20    6.35    0.72
  -2 -10 -20    2.38    0.48
   2 -10  20    2.10    0.54
  -2 -10 -19   25.73    1.04
  -2 -10 -19   19.65    1.27
   2 -10  19   18.41    0.84
  -2 -10 -18   26.89    0.74
  -2 -10 -18   24.59    0.85
   2 -10  18   19.39    0.81
  -2 -10 -17   24.17    0.70
  -2 -10 -17   21.51    0.76
   2 -10  17   20.62    0.77
  -2  10 -16    3.28    0.40
  -2 -10 -16    2.08    0.33
  -2 -10 -16    2.21    0.37
   2 -10  16    4.56    0.41
  -2  10 -15    9.54    0.37
  -2 -10 -15   10.41    0.94
  -2 -10 -15    9.06    0.65
   2 -10  15    8.56    0.62
  -2  10 -14    3.53    0.32
  -2 -10 -14    2.67    0.33
  -2 -10 -14    2.60    0.37
   2 -10  14    5.26    0.58
  -2 -10 -13    6.48    0.58
   2 -10  13   11.17    0.60
  -2 -10 -12  225.49    1.17
   2 -10  12  190.12    1.19
  -2 -10 -11   66.61    0.76
   2 -10  11   63.03    0.77
  -2 -10 -10  441.55    1.49
   2 -10  10  374.04    1.49
  -2 -10  -9  163.15    0.96
   2 -10   9  143.49    0.95
  -2 -10  -8   61.26    0.66
   2 -10   8   60.37    0.65
   2 -10   8   58.90    0.65
  -2  10  -7   38.97    0.60
  -2 -10  -7   41.59    0.58
   2 -10   7   31.21    0.52
  -2  10  -6   22.64    0.52
  -2 -10  -6   23.53    0.84
   2 -10   6   21.50    0.45
  -2  10  -5   12.70    0.54
  -2 -10  -5   13.65    0.51
  -2  10  -4  170.18    0.87
  -2 -10  -4  199.25    0.92
   2 -10   4  175.39    0.89
  -2  10  -3   88.78    0.63
  -2 -10  -3  101.38    0.69
   2 -10   3  102.11    0.69
  -2  10  -2  231.53    0.92
  -2  10  -2  249.71    0.56
  -2 -10  -2  251.25    0.99
   2  10   2  243.28    0.55
   2 -10   2  249.79    0.98
  -2  10  -1  252.04    0.92
  -2  10  -1  280.56    0.64
  -2 -10  -1  238.31    0.63
  -2 -10  -1  275.92    1.03
   2  10   1  252.62    0.63
   2 -10   1  272.45    1.01
  -2  10   0  382.00    1.08
  -2  10   0  417.53    0.82
  -2 -10   0  360.47    0.83
  -2 -10   0  423.25    1.24
   2  10   0  332.33    0.78
   2 -10   0  350.39    1.11
   2 -10   0  346.57    0.76
  -2  10   1   91.45    0.56
  -2  10   1   99.27    0.46
  -2 -10   1   87.25    0.47
  -2 -10   1   98.29    0.65
   2 -10  -1  114.82    0.67
   2 -10  -1  123.39    0.52
  -2  10   2  326.83    0.93
  -2 -10   2  307.90    0.88
  -2 -10   2  331.77    1.09
   2 -10  -2  297.26    1.00
   2 -10  -2  313.39    0.84
  -2  10   3   12.34    0.30
  -2 -10   3   13.40    0.30
  -2 -10   3   13.98    0.36
   2 -10  -3   25.31    0.44
   2 -10  -3   26.57    0.35
  -2  10   4  167.35    0.65
  -2 -10   4  152.83    0.71
  -2 -10   4  169.68    0.80
   2 -10  -4  192.11    0.81
   2 -10  -4  203.24    0.77
  -2  10   5   53.28    0.41
  -2 -10   5   49.07    0.48
  -2 -10   5   53.71    0.51
   2 -10  -5   52.59    0.48
   2 -10  -5   56.55    0.49
  -2  10   6  100.92    0.51
  -2 -10   6   92.89    0.64
  -2 -10   6  100.95    0.65
   2 -10  -6  126.57    0.67
   2 -10  -6  128.90    0.71
  -2  10   7   61.41    0.42
  -2 -10   7   57.51    0.58
  -2 -10   7   60.17    0.55
   2 -10  -7   78.17    0.56
   2 -10  -7   81.48    0.64
  -2  10   8  239.62    0.74
  -2 -10   8  230.03    1.07
  -2 -10   8  242.83    0.98
   2 -10  -8  266.94    0.94
  -2  10   9   53.93    0.40
  -2 -10   9   54.04    0.61
  -2 -10   9   53.63    0.56
   2 -10  -9   51.52    0.50
   2 -10  -9   53.81    0.62
  -2  10  10   58.18    0.41
  -2 -10  10   55.53    0.64
   2 -10 -10   70.60    0.55
   2 -10 -10   73.11    0.71
  -2  10  11   31.65    0.35
  -2 -10  11   29.21    0.57
  -2 -10  11   31.49    0.58
   2 -10 -11   36.41    0.56
   2 -10 -11   37.28    0.65
  -2  10  12   64.10    0.45
  -2 -10  12   61.24    0.73
  -2 -10  12   66.43    0.63
   2 -10 -12   68.91    0.58
   2 -10 -12   68.87    0.77
  -2  10  13   42.45    0.40
  -2 -10  13   40.99    0.68
  -2 -10  13   44.84    0.57
   2 -10 -13   43.71    0.51
   2 -10 -13   44.37    0.73
  -2  10  14   42.18    0.41
  -2 -10  14   42.92    0.71
  -2 -10  14   45.02    0.60
   2 -10 -14   44.61    0.53
   2 -10 -14   44.15    0.76
  -2  10  15   15.68    0.34
  -2 -10  15   15.83    0.61
   2 -10 -15   14.09    0.44
   2 -10 -15   15.07    0.66
  -2  10  16   73.10    0.53
  -2 -10  16   77.00    0.92
   2 -10 -16   88.10    0.80
   2 -10 -16   90.10    1.01
  -2  10  17   24.63    0.41
  -2 -10  17   26.95    0.73
   2  10 -17   26.68    0.70
   2 -10 -17   28.28    0.81
  -2  10  18   37.45    0.47
  -2 -10  18   38.87    0.84
   2 -10 -18   38.35    0.69
   2 -10 -18   38.37    0.90
  -2 -10  19   11.27    0.74
   2 -10 -19    8.03    0.82
  -2 -10  20   10.64    0.80
   2 -10 -20    7.81    0.88
  -2 -10  21    0.59    0.55
   2 -10 -21    1.91    0.55
  -2  12 -19    7.51    0.68
  -2 -12 -19   10.06    0.76
  -2 -12 -19    7.58    0.88
  -2 -12 -18    1.51    0.40
  -2 -12 -17   18.43    0.78
  -2 -12 -17   16.71    0.81
   2 -12  17   16.44    0.86
  -2 -12 -16    0.94    0.36
  -2 -12 -16   -0.14    0.36
   2 -12  16   -0.11    0.38
  -2 -12 -15   26.35    0.74
  -2 -12 -15   23.05    0.74
   2 -12  15   22.44    0.78
  -2 -12 -14   18.73    0.69
  -2 -12 -14   16.87    0.67
   2 -12  14   14.73    0.70
  -2 -12 -13   33.94    0.76
  -2 -12 -13   30.19    0.70
   2 -12  13   24.94    0.71
  -2 -12 -12    5.00    0.36
  -2 -12 -12    4.84    0.57
   2 -12  12    3.91    0.36
  -2 -12 -11  155.99    1.08
   2 -12  11  129.20    1.07
  -2  12 -10   14.70    0.70
  -2 -12 -10   11.26    0.62
  -2  12  -9  298.05    1.58
  -2 -12  -9  317.81    1.37
   2 -12   9  262.82    1.28
  -2  12  -8    5.18    0.56
  -2 -12  -8    2.72    0.32
   2 -12   8    2.65    0.28
  -2  12  -7   24.32    0.62
  -2 -12  -7   25.22    0.61
   2 -12   7   29.57    0.58
  -2  12  -6   75.49    0.76
  -2 -12  -6   84.62    0.77
   2 -12   6   77.51    0.73
  -2  12  -5   48.07    0.64
  -2 -12  -5   54.30    0.65
   2 -12   5   56.62    0.63
  -2  12  -4   92.25    0.74
  -2 -12  -4  107.21    0.79
   2 -12   4   90.05    0.73
  -2 -12  -3  175.70    0.96
   2 -12   3  158.20    0.90
  -2  12  -2  103.36    0.71
  -2 -12  -2  116.74    0.80
   2  12   2   95.81    0.44
   2  12   2   94.73    0.42
   2 -12   2  102.92    0.75
  -2  12  -1  188.09    0.88
  -2 -12  -1  209.10    1.03
   2  12   1  194.29    0.63
   2 -12   1  208.04    0.99
  -2  12   0   36.76    0.47
  -2 -12   0   35.05    0.36
  -2 -12   0   38.46    0.55
   2 -12   0   35.54    0.51
   2 -12   0   35.74    0.32
  -2  12   1   62.69    0.53
  -2 -12   1   59.40    0.45
  -2 -12   1   68.01    0.64
   2 -12  -1   70.57    0.76
   2 -12  -1   74.10    0.45
  -2  12   2   40.00    0.45
  -2 -12   2   39.84    0.42
  -2 -12   2   46.21    0.56
   2 -12  -2   48.44    0.42
  -2  12   3  313.32    0.97
  -2 -12   3  297.45    1.00
  -2 -12   3  346.54    1.25
   2 -12  -3  334.62    0.98
  -2  12   4   45.07    0.45
  -2 -12   4   44.11    0.49
  -2 -12   4   50.37    0.59
   2 -12  -4   48.57    0.49
  -2  12   5  362.11    0.99
  -2 -12   5  341.17    1.18
  -2 -12   5  383.38    1.32
   2 -12  -5  391.85    1.17
  -2  12   6   98.24    0.55
  -2 -12   6  102.74    0.76
   2 -12  -6  116.80    0.74
  -2  12   7    5.13    0.28
  -2 -12   7    4.37    0.40
  -2 -12   7    3.47    0.26
   2 -12  -7   15.53    0.66
  -2  12   8  170.78    0.67
  -2 -12   8  167.60    0.97
  -2 -12   8  176.57    0.96
   2 -12  -8  207.14    1.03
  -2  12   9   14.75    0.30
  -2 -12   9   13.67    0.48
  -2 -12   9   12.92    0.46
   2 -12  -9    9.05    0.51
  -2  12  10    7.96    0.26
  -2 -12  10    6.91    0.45
  -2 -12  10    6.65    0.42
   2 -12 -10    7.53    0.52
   2 -12 -10    6.99    0.53
  -2  12  11   74.02    0.46
  -2 -12  11   73.98    0.79
  -2 -12  11   73.87    0.70
   2 -12 -11   78.60    0.83
  -2 -12  12    1.16    0.30
  -2 -12  12    0.77    0.24
   2 -12 -12    1.84    0.25
   2 -12 -12    1.67    0.37
  -2  12  13   68.72    0.46
  -2 -12  13   71.25    0.85
  -2 -12  13   72.12    0.72
   2 -12 -13   84.43    0.72
   2 -12 -13   80.14    0.91
  -2  12  14    1.16    0.16
  -2 -12  14    0.88    0.32
  -2 -12  14    0.89    0.24
   2 -12 -14    0.71    0.24
   2 -12 -14    1.06    0.37
  -2  12  15   46.60    0.42
  -2 -12  15   48.35    0.83
  -2 -12  15   50.00    0.68
   2 -12 -15   53.35    0.64
   2 -12 -15   52.06    0.90
  -2 -12  16    2.72    0.38
   2 -12 -16    3.68    0.29
   2 -12 -16    3.52    0.43
  -2 -12  17   18.48    0.75
   2 -12 -17   20.70    0.54
   2 -12 -17   21.64    0.84
  -2 -12  18    9.67    0.74
   2 -12 -18   10.24    0.50
   2 -12 -18    9.32    0.87
  -2 -12  19   15.76    0.90
   2 -12 -19   17.35    0.96
  -2 -12  20    9.20    0.87
   2 -12 -20    8.43    0.99
  -2  14 -17    9.98    1.03
  -2 -14 -17   11.95    0.78
  -2 -14 -17   10.09    0.96
  -2  14 -16    4.62    0.60
  -2 -14 -16    6.44    0.75
  -2 -14 -16    4.90    0.51
  -2  14 -15    7.57    0.91
  -2 -14 -15    8.82    0.86
  -2 -14 -15    8.15    0.73
  -2  14 -14   12.40    0.87
  -2 -14 -14   11.84    1.21
  -2 -14 -14   11.60    0.68
  -2  14 -13   33.08    0.94
  -2 -14 -13   34.91    0.80
  -2 -14 -13   31.51    0.75
  -2  14 -12   15.45    0.93
  -2 -14 -12   14.46    0.68
  -2 -14 -12   12.73    0.62
  -2  14 -11    4.82    0.45
  -2 -14 -11    5.15    0.38
  -2 -14 -11    5.74    0.55
  -2  14 -10    7.65    0.70
  -2 -14 -10    7.74    0.62
  -2 -14 -10    9.16    0.53
   2 -14  10    5.12    0.54
  -2  14  -9   14.81    0.79
  -2 -14  -9   15.58    0.65
  -2 -14  -9   15.68    0.56
   2 -14   9   14.98    0.59
  -2  14  -8   69.55    0.90
  -2 -14  -8   78.33    0.88
  -2 -14  -8   72.67    0.78
   2 -14   8   64.36    0.80
  -2  14  -7  234.76    1.30
  -2 -14  -7  263.69    1.32
  -2 -14  -7  242.95    1.17
   2 -14   7  236.56    1.27
  -2  14  -6    9.26    0.58
  -2 -14  -6   11.05    0.61
  -2 -14  -6   10.65    0.50
   2 -14   6   12.88    0.58
  -2  14  -5  136.63    0.97
  -2 -14  -5  150.60    1.03
  -2 -14  -5  149.79    0.87
   2 -14   5  128.14    0.95
  -2  14  -4  100.65    0.83
  -2 -14  -4  109.58    0.90
  -2 -14  -4   94.05    0.73
   2 -14   4  111.70    0.88
  -2  14  -3   64.33    0.68
  -2 -14  -3   69.06    0.76
  -2 -14  -3   66.65    0.57
   2 -14   3   50.37    0.66
  -2  14  -2    9.32    0.45
  -2 -14  -2    4.43    0.30
  -2 -14  -2    4.93    0.32
   2  14   2    9.64    0.27
   2  14   2   10.19    0.30
   2 -14   2    8.01    0.45
  -2  14  -1   48.51    0.60
  -2 -14  -1   50.16    0.66
  -2 -14  -1   51.95    0.45
   2  14   1   50.08    0.43
   2 -14   1   49.84    0.64
  -2 -14   0   30.61    0.57
  -2 -14   0   29.81    0.35
   2  14   0   37.22    0.45
   2 -14   0   33.89    0.58
   2 -14   0   34.97    0.34
  -2  14   1   83.58    0.66
  -2 -14   1   78.96    0.56
  -2 -14   1   94.46    0.80
  -2 -14   1   88.18    0.46
   2 -14  -1   84.56    0.75
   2 -14  -1   85.53    0.51
  -2  14   2   91.07    0.66
  -2 -14   2   89.86    0.90
  -2 -14   2  102.27    0.83
   2 -14  -2   99.55    0.80
   2 -14  -2  102.11    0.58
  -2  14   3   51.88    0.53
  -2 -14   3   50.85    0.54
  -2 -14   3   58.30    0.68
   2 -14  -3   53.92    0.66
   2 -14  -3   55.81    0.51
  -2  14   4   16.76    0.39
  -2 -14   4   19.90    0.53
   2 -14  -4   11.37    0.49
   2 -14  -4   12.97    0.40
  -2  14   5   96.40    0.61
  -2 -14   5   95.47    0.74
  -2 -14   5  104.77    0.88
   2 -14  -5   97.08    0.80
   2 -14  -5  101.05    0.71
  -2  14   6  168.01    0.74
  -2 -14   6  165.73    0.96
  -2 -14   6  184.75    1.06
   2 -14  -6  171.15    0.99
   2 -14  -6  177.73    0.96
  -2  14   7  107.50    0.61
  -2 -14   7  106.86    0.84
  -2 -14   7  115.21    0.88
   2 -14  -7  111.96    0.85
   2 -14  -7  115.63    0.85
  -2  14   8   26.88    0.38
  -2 -14   8   29.73    0.59
  -2 -14   8   28.52    0.59
   2 -14  -8   28.15    0.59
   2 -14  -8   27.50    0.61
  -2  14   9   49.45    0.43
  -2 -14   9   51.35    0.80
  -2 -14   9   52.71    0.69
   2 -14  -9   64.03    0.71
   2 -14  -9   63.75    0.76
  -2  14  10   33.52    0.37
  -2 -14  10   35.12    0.68
  -2 -14  10   35.54    0.63
   2 -14 -10   46.50    0.66
   2 -14 -10   46.99    0.74
  -2  14  11   68.17    0.46
  -2 -14  11   69.29    0.85
  -2 -14  11   71.73    0.81
   2 -14 -11   85.65    0.84
   2 -14 -11   91.41    0.92
  -2 -14  12   40.83    0.75
  -2 -14  12   39.27    0.66
   2 -14 -12   41.34    0.66
   2 -14 -12   42.01    0.77
  -2 -14  13   32.51    0.74
  -2 -14  13   32.47    0.63
   2 -14 -13   40.04    0.65
   2 -14 -13   40.77    0.83
  -2 -14  14   18.47    0.72
  -2 -14  14   18.48    0.57
   2 -14 -14   19.03    0.57
   2 -14 -14   18.64    0.75
  -2 -14  15   22.28    0.77
  -2 -14  15   22.06    0.61
   2 -14 -15   22.38    0.60
   2 -14 -15   22.71    0.83
  -2 -14  16    4.17    0.44
   2 -14 -16    5.08    0.53
   2 -14 -16    6.92    0.80
  -2 -14  17   19.18    0.85
   2 -14 -17   21.65    0.62
   2 -14 -17   23.44    0.97
   2 -14 -18    2.44    0.33
  -2 -14  19   10.44    0.90
   2 -14 -19   13.17    1.01
  -2  16 -15    1.17    0.58
  -2 -16 -15    0.95    0.41
  -2 -16 -15    0.68    0.54
  -2  16 -14   21.76    1.03
  -2 -16 -14   24.61    1.08
  -2 -16 -14   21.97    0.86
  -2  16 -13    3.67    0.52
  -2 -16 -13    3.70    0.40
  -2 -16 -13    3.22    0.44
  -2  16 -12    6.93    0.81
  -2 -16 -12    7.44    0.71
  -2 -16 -12    7.66    0.66
  -2  16 -11    0.97    0.42
  -2 -16 -11    1.84    0.36
  -2 -16 -11    1.26    0.35
   2 -16  11    0.50    0.31
  -2  16 -10    9.45    0.73
  -2 -16 -10   12.49    0.71
  -2 -16 -10   10.91    0.60
   2 -16  10    5.85    0.60
  -2  16  -9    0.31    0.37
  -2 -16  -9    0.07    0.33
  -2 -16  -9   -0.02    0.29
   2 -16   9   -0.32    0.29
  -2  16  -8   32.56    0.77
  -2 -16  -8   39.81    0.80
  -2 -16  -8   34.66    0.65
   2 -16   8   30.95    0.71
  -2  16  -7   21.41    0.70
  -2 -16  -7   24.56    0.72
  -2 -16  -7   22.81    0.57
   2 -16   7   16.30    0.64
  -2  16  -6   87.05    0.92
  -2 -16  -6   97.44    0.99
  -2 -16  -6   89.61    0.78
   2 -16   6   79.44    0.89
  -2  16  -5   34.22    0.71
  -2 -16  -5   38.27    0.79
  -2 -16  -5   36.10    0.58
   2 -16   5   28.23    0.68
  -2  16  -4  126.06    0.99
  -2 -16  -4  138.84    1.09
  -2 -16  -4  135.56    0.88
   2 -16   4  129.63    1.03
  -2  16  -3    5.77    0.53
  -2 -16  -3    5.28    0.61
  -2 -16  -3    8.40    0.49
   2  16   3    5.56    0.27
   2 -16   3    4.39    0.34
  -2  16  -2   35.88    0.64
  -2 -16  -2   35.49    0.71
  -2 -16  -2   35.43    0.47
   2  16   2   30.17    0.38
   2 -16   2   28.26    0.65
  -2  16  -1   14.24    0.52
  -2 -16  -1   14.67    0.61
  -2 -16  -1   16.22    0.38
   2  16   1   17.05    0.36
   2 -16   1   14.20    0.58
  -2  16   0   14.40    0.51
  -2 -16   0   15.57    0.60
  -2 -16   0   16.01    0.35
   2  16   0   20.17    0.42
   2 -16   0   18.55    0.60
   2 -16   0   19.03    0.32
  -2  16   1   73.32    0.70
  -2 -16   1   80.24    0.85
  -2 -16   1   77.01    0.47
   2  16  -1   73.74    0.66
   2 -16  -1   76.13    0.83
   2 -16  -1   74.57    0.51
  -2  16   2  112.34    0.91
  -2 -16   2  126.00    1.00
   2 -16  -2  130.57    0.99
   2 -16  -2  129.28    0.69
  -2  16   3   27.48    0.63
  -2 -16   3   31.68    0.53
  -2 -16   3   34.55    0.69
   2 -16  -3   29.91    0.65
   2 -16  -3   30.93    0.46
  -2  16   4   48.39    0.55
  -2 -16   4   53.85    0.76
   2 -16  -4   58.68    0.89
   2 -16  -4   59.30    0.60
  -2  16   5    4.73    0.38
  -2 -16   5    5.60    0.44
  -2 -16   5    4.34    0.53
   2 -16  -5    3.46    0.32
   2 -16  -5    4.47    0.31
  -2  16   6   34.56    0.46
  -2 -16   6   35.63    0.60
  -2 -16   6   39.48    0.70
   2 -16  -6   39.93    0.69
   2 -16  -6   41.08    0.61
  -2  16   7   28.70    0.43
  -2 -16   7   28.59    0.61
  -2 -16   7   31.74    0.68
   2 -16  -7   29.67    0.66
   2 -16  -7   30.73    0.61
  -2  16   8   53.73    0.48
  -2 -16   8   53.97    0.75
  -2 -16   8   59.29    0.78
   2 -16  -8   55.67    0.76
   2 -16  -8   58.46    0.75
  -2  16   9   23.05    0.37
  -2 -16   9   22.73    0.64
  -2 -16   9   24.63    0.64
   2 -16  -9   28.62    0.71
   2 -16  -9   28.76    0.68
  -2  16  10   44.74    0.42
  -2 -16  10   46.15    0.80
  -2 -16  10   47.47    0.75
   2 -16 -10   53.17    0.96
   2 -16 -10   53.95    0.81
  -2 -16  11    9.31    0.64
  -2 -16  11    7.89    0.57
   2 -16 -11   10.99    0.60
   2 -16 -11   12.68    0.67
  -2 -16  12   21.34    0.73
  -2 -16  12   19.24    0.62
   2 -16 -12   20.75    0.64
   2 -16 -12   22.23    0.76
  -2 -16  13    2.46    0.40
  -2 -16  13    1.67    0.31
   2 -16 -13    2.75    0.33
   2 -16 -13    2.98    0.42
  -2 -16  14   27.64    0.85
  -2 -16  14   25.23    0.66
   2 -16 -14   27.90    0.70
   2 -16 -14   29.20    0.89
  -2 -16  15    8.83    0.80
  -2 -16  15   10.03    0.61
   2 -16 -15   12.65    0.62
   2 -16 -15   11.89    0.90
  -2 -16  16   14.88    0.66
   2 -16 -16   17.25    0.66
   2 -16 -16   19.83    0.96
  -2 -16  17    1.68    0.49
   2 -16 -17    5.48    0.62
   2 -16 -17    4.85    0.60
  -2  18 -13   15.14    1.01
  -2 -18 -13   19.53    1.48
  -2 -18 -13   20.14    0.97
  -2  18 -12    8.74    1.06
  -2 -18 -12   12.05    0.85
  -2 -18 -12   10.18    0.85
  -2  18 -11    5.14    0.52
  -2 -18 -11    7.90    0.82
  -2 -18 -11    6.63    0.78
   2 -18  11    3.82    0.40
  -2  18 -10   17.37    0.86
  -2 -18 -10   20.99    0.85
  -2 -18 -10   17.93    0.78
   2 -18  10   13.78    0.70
  -2  18  -9   12.57    0.78
  -2 -18  -9   16.24    0.81
  -2 -18  -9   13.28    0.73
   2 -18   9   12.24    0.68
  -2  18  -8   24.23    0.83
  -2 -18  -8   28.39    0.87
  -2 -18  -8   24.00    0.71
   2 -18   8   19.37    0.70
  -2  18  -7   16.08    0.75
  -2 -18  -7   17.29    0.81
  -2 -18  -7   17.90    0.64
   2 -18   7   14.39    0.68
  -2  18  -6   16.55    0.72
  -2 -18  -6   16.34    0.74
  -2 -18  -6   15.78    0.59
   2 -18   6    8.75    0.65
  -2  18  -5    9.23    0.65
  -2 -18  -5   10.05    0.74
  -2 -18  -5   10.57    0.53
   2 -18   5    4.54    0.38
  -2  18  -4   50.44    0.82
  -2 -18  -4   55.95    0.92
  -2 -18  -4   55.78    0.67
   2 -18   4   43.82    0.82
  -2  18  -3    3.21    0.37
  -2 -18  -3    3.78    0.39
  -2 -18  -3    5.57    0.49
   2  18   3    2.75    0.31
   2 -18   3    2.49    0.35
  -2  18  -2  100.43    0.94
  -2 -18  -2  110.33    1.09
  -2 -18  -2  108.70    0.75
   2  18   2   94.64    0.60
   2 -18   2  100.87    1.01
  -2  18  -1    8.37    0.56
  -2 -18  -1   10.90    0.69
  -2 -18  -1   11.53    0.42
   2  18   1   11.63    0.41
   2 -18   1   11.41    0.63
  -2  18   0   87.53    0.81
  -2 -18   0   98.09    1.03
  -2 -18   0   93.22    0.57
   2  18   0   87.89    0.68
   2 -18   0   92.33    0.97
  -2  18   1    3.37    0.30
  -2 -18   1    3.45    0.37
   2  18  -1    2.83    0.33
   2 -18  -1    2.19    0.34
  -2  18   2   17.43    0.51
  -2 -18   2   17.84    0.68
   2  18  -2   19.66    0.55
   2 -18  -2   17.45    0.67
   2 -18  -2   19.96    0.41
  -2  18   3    7.43    0.45
  -2 -18   3    5.58    0.64
   2  18  -3    9.68    0.58
   2 -18  -3    6.61    0.62
   2 -18  -3    6.75    0.42
  -2  18   4   43.45    0.58
  -2 -18   4   43.73    0.82
   2  18  -4   47.70    0.78
   2 -18  -4   47.14    0.81
   2 -18  -4   45.88    0.58
  -2 -18   5   11.33    0.53
  -2 -18   5   11.21    0.66
   2 -18  -5   10.38    0.63
   2 -18  -5   12.13    0.48
  -2  18   6   26.73    0.48
  -2 -18   6   29.14    0.64
  -2 -18   6   29.24    0.75
   2 -18  -6   33.91    0.76
   2 -18  -6   35.17    0.60
  -2  18   7    3.11    0.24
  -2 -18   7    3.07    0.58
  -2 -18   7    3.40    0.37
   2 -18  -7    4.13    0.37
   2 -18  -7    4.54    0.52
  -2  18   8    6.67    0.36
  -2 -18   8    8.28    0.60
  -2 -18   8    6.00    0.64
   2 -18  -8    8.68    0.64
   2 -18  -8   10.05    0.57
  -2 -18   9    6.77    0.61
  -2 -18   9    5.05    0.39
   2 -18  -9    6.13    0.70
   2 -18  -9    7.39    0.59
  -2 -18  10   12.21    0.67
  -2 -18  10   10.42    0.65
   2 -18 -10   11.12    0.73
   2 -18 -10   11.86    0.68
  -2 -18  11   12.48    0.69
  -2 -18  11   10.22    0.65
   2 -18 -11   10.02    0.66
   2 -18 -11   10.85    0.70
  -2 -18  12    8.36    0.70
  -2 -18  12    7.87    0.63
   2 -18 -12    9.23    0.67
   2 -18 -12    9.84    0.75
  -2 -18  13    3.09    0.44
  -2 -18  13    2.57    0.36
   2 -18 -13    2.08    0.36
   2 -18 -13    1.63    0.43
  -2 -18  14   12.53    1.26
  -2 -18  14   10.75    0.65
   2 -18 -14   16.08    0.73
   2 -18 -14   13.67    0.88
  -2 -20 -10   18.91    0.91
   2 -20  10   13.16    0.77
  -2  20  -9    1.34    0.48
  -2 -20  -9    0.70    0.46
  -2 -20  -9    1.63    0.42
   2 -20   9    1.39    0.46
  -2  20  -8   21.03    0.91
  -2 -20  -8   22.99    0.92
  -2 -20  -8   21.73    0.79
   2 -20   8   16.90    1.01
  -2  20  -7   13.08    0.84
  -2 -20  -7   14.65    0.91
  -2 -20  -7   14.88    0.72
   2 -20   7    6.07    0.72
  -2  20  -6   11.18    0.80
  -2 -20  -6   13.29    0.87
  -2 -20  -6   12.00    0.63
   2 -20   6    7.34    0.73
  -2  20  -5   13.91    0.79
  -2 -20  -5   16.29    0.86
  -2 -20  -5   13.64    0.58
   2 -20   5    8.59    0.73
  -2  20  -4    5.71    0.71
  -2 -20  -4    5.06    0.46
  -2 -20  -4    4.63    0.51
   2 -20   4    2.24    0.38
  -2  20  -3   30.25    0.80
  -2 -20  -3   34.70    0.92
  -2 -20  -3   30.30    0.58
   2 -20   3   28.05    0.81
  -2  20  -2    7.35    0.64
  -2 -20  -2    9.89    0.80
   2 -20   2    8.09    0.72
  -2  20  -1   37.18    0.73
  -2 -20  -1   42.96    0.96
   2  20   1   35.07    0.62
   2 -20   1   36.96    0.84
  -2  20   0    9.43    0.58
  -2 -20   0    9.50    0.77
   2  20   0    8.97    0.52
   2 -20   0    7.05    0.70
  -2  20   1   25.25    0.61
  -2 -20   1   26.02    0.84
   2  20  -1   25.06    0.57
   2 -20  -1   23.33    0.79
  -2  20   2    9.74    0.52
  -2 -20   2   10.39    0.73
   2  20  -2   10.66    0.53
   2 -20  -2    9.25    0.71
   2 -20  -2   10.54    0.52
  -2  20   3   20.52    0.54
  -2 -20   3   21.97    0.81
   2  20  -3   23.50    0.61
   2 -20  -3   22.66    0.80
   2 -20  -3   23.15    0.76
  -2  20   4    5.63    0.47
  -2 -20   4    6.50    0.71
   2  20  -4    6.63    0.60
   2 -20  -4    7.18    0.70
   2 -20  -4    5.60    0.48
  -2  20   5   31.45    0.56
  -2 -20   5   36.96    0.89
   2  20  -5   38.38    0.81
   2 -20  -5   40.76    0.84
   2 -20  -5   38.65    0.59
  -2  20   6   -0.03    0.27
  -2 -20   6   -0.10    0.36
   2  20  -6    0.83    0.40
   2 -20  -6    0.41    0.35
   2 -20  -6   -0.03    0.27
  -2 -20   7   21.92    0.81
   2  20  -7   27.08    0.87
   2 -20  -7   25.65    0.80
   2 -20  -7   25.17    0.63
  -2 -20   8   14.36    0.77
   2 -20  -8   17.13    0.79
   2 -20  -8   19.49    0.66
  -2 -20   9   12.29    0.84
  -2 -20   9    9.82    0.74
   2 -20  -9   11.29    0.69
  -2 -20  10   23.39    0.83
   2 -20 -10   28.47    0.87
   2 -20 -10   27.21    0.79
  -2 -20  11   31.84    0.89
  -2 -20  11   27.37    0.99
   2 -20 -11   31.74    0.87
   2 -20 -11   28.05    1.03
  -2 -22  -5    3.53    0.51
   2 -22   5    2.34    0.44
  -2  22  -4    7.03    0.49
  -2 -22  -4    8.53    0.92
   2 -22   4    6.66    0.50
  -2  22  -3    5.91    0.51
  -2 -22  -3    7.96    0.88
   2 -22   3    4.89    0.48
  -2  22  -2    4.19    0.42
  -2 -22  -2    4.19    0.51
   2 -22   2    4.44    0.50
  -2  22  -1   27.37    1.05
  -2 -22  -1   26.52    1.19
   2 -22   1   21.29    1.19
  -2  22   0    5.34    0.60
  -2 -22   0    4.34    0.58
  -2  22   1   28.55    0.68
  -2 -22   1   29.44    1.36
  -2  22   2    0.29    0.32
  -2 -22   2    0.66    0.50
   2  22  -2    2.31    0.34
  -2  22   3   12.72    0.57
  -2 -22   3   13.77    0.94
   2  22  -3   14.93    0.64
   2 -22  -3   12.91    1.40
  -2 -22   4    1.05    0.45
   2  22  -4    1.07    0.35
   2 -22  -4    0.16    0.53
  -2 -22   5   27.38    0.94
   2  22  -5   26.94    0.78
   2 -22  -5   28.71    1.24
  -2 -22   6    1.24    0.44
   2  22  -6    0.49    0.40
  -3   1 -21   19.02    0.88
  -3   1 -21   19.79    0.74
  -3   1 -21   22.13    0.79
  -3  -1 -21   19.06    0.64
  -3  -1 -21   21.58    0.75
  -3  -1 -21   21.06    0.83
  -3   1 -20   14.60    0.67
  -3   1 -20   14.26    0.69
  -3   1 -20   14.63    0.72
  -3  -1 -20   12.71    0.62
  -3  -1 -20   14.29    0.65
  -3  -1 -20   14.22    0.77
  -3   1 -19   47.90    0.83
  -3   1 -19   48.78    0.80
  -3  -1 -19   45.79    0.73
  -3  -1 -19   48.48    0.78
  -3   1 -18    4.54    0.57
  -3   1 -18    4.08    0.36
  -3  -1 -18    5.84    0.51
  -3  -1 -18    6.13    0.58
  -3   1 -17   49.55    0.75
  -3  -1 -17   47.83    0.70
  -3  -1 -17   48.60    0.98
  -3   1 -16    9.49    0.53
  -3  -1 -16    8.20    0.52
  -3  -1 -16    9.13    0.53
   3  -1  16    7.25    0.48
  -3  -1 -15   71.77    0.76
   3  -1  15   72.48    0.72
  -3  -1 -14   26.37    0.54
  -3  -1 -14   30.94    0.58
   3  -1  14   34.63    0.54
  -3  -1 -13  102.04    0.81
  -3  -1 -13  109.26    0.81
  -3  -1 -12   89.65    0.64
  -3  -1 -12   92.47    0.90
   3  -1  12   91.66    0.67
  -3  -1 -11  516.38    1.30
  -3  -1 -11  525.65    1.53
   3  -1  11  518.48    1.37
  -3   1 -10  167.42    0.82
  -3  -1 -10  166.79    0.74
  -3  -1 -10  168.10    0.86
  -3   1  -9  346.76    1.07
  -3  -1  -9  341.93    0.95
  -3  -1  -9  348.14    1.14
  -3   1  -8  154.44    0.70
  -3  -1  -8  151.75    0.61
  -3   1  -7  363.19    0.98
  -3  -1  -7  363.79    0.86
  -3  -1  -7  348.85    0.82
  -3   1  -6    1.48    0.14
  -3  -1  -6    2.65    0.19
  -3  -1  -6    1.56    0.16
  -3   1  -5  581.60    1.06
  -3  -1  -5  593.12    0.96
  -3   1  -4   51.86    0.35
  -3   1  -4   48.20    0.32
  -3  -1  -4   54.24    0.30
  -3  -1  -4   49.16    0.28
  -3   1  -3  166.16    0.54
  -3  -1  -3  170.81    0.48
   3   1   3  173.08    0.52
   3  -1   3  177.35    0.55
  -3   1  -2  501.90    0.88
   3   1   2  486.88    0.75
   3  -1   2  483.50    0.85
  -3   1   4  545.14    0.94
  -3  -1   4  549.36    0.90
   3   1  -4  511.35    0.91
   3   1  -4  529.45    0.90
   3  -1  -4  526.20    0.92
   3   1  -5  772.50    1.18
   3  -1  -5  782.66    1.17
  -3   1   6    0.88    0.13
  -3  -1   6    0.88    0.11
  -3  -1   6    0.89    0.09
   3   1  -6    1.05    0.11
   3  -1  -6    0.95    0.11
   3  -1  -6    0.41    0.12
  -3   1   7  298.91    0.82
  -3  -1   7  294.53    0.84
  -3  -1   7  316.54    0.81
   3   1  -7  314.85    0.81
   3  -1  -7  313.05    0.86
  -3   1   8   50.81    0.40
  -3  -1   8   48.57    0.41
   3   1  -8   49.21    0.39
   3  -1  -8   48.84    0.41
  -3   1   9  273.22    0.87
  -3  -1   9  276.64    0.90
   3   1  -9  342.97    0.94
   3  -1  -9  340.73    0.99
  -3   1  10   46.66    0.44
  -3  -1  10   47.96    0.46
   3   1 -10   51.30    0.46
   3  -1 -10   50.51    0.48
  -3   1  11  350.56    1.06
  -3  -1  11  347.14    1.10
   3   1 -11  409.85    1.14
   3  -1 -11  409.34    1.20
  -3   1  12   60.41    0.53
  -3  -1  12   60.52    0.55
   3   1 -12   75.72    0.59
   3  -1 -12   77.34    0.63
  -3   1  13  109.29    0.70
  -3  -1  13  104.72    1.14
   3   1 -13  144.31    0.42
   3   1 -13  147.50    0.81
   3  -1 -13  130.89    1.29
  -3  -1  14    6.02    0.40
   3   1 -14    6.32    0.21
   3   1 -14    5.84    0.26
   3   1 -14    4.54    0.38
   3  -1 -14    5.33    0.50
  -3   1  15  332.32    1.23
  -3  -1  15  332.16    1.28
   3   1 -15  332.04    0.73
   3   1 -15  352.08    0.71
   3   1 -15  380.44    1.34
   3  -1 -15  380.16    1.41
  -3   1  16   25.83    0.53
  -3  -1  16   26.66    0.55
   3   1 -16   33.96    0.33
   3   1 -16   33.74    0.31
   3   1 -16   38.79    0.65
   3  -1 -16   39.61    0.69
  -3   1  17  240.41    1.14
  -3  -1  17  240.58    1.20
   3   1 -17  233.23    0.67
   3   1 -17  261.88    1.24
   3  -1 -17  267.05    1.31
  -3   1  18   13.69    0.50
  -3  -1  18   13.03    0.54
   3   1 -18   15.29    0.28
   3   1 -18   15.68    0.60
   3  -1 -18   16.74    0.66
  -3   1  19   23.23    0.57
  -3  -1  19   21.85    0.64
   3   1 -19   32.01    0.35
   3   1 -19   35.25    0.73
   3  -1 -19   34.62    0.75
  -3   1  20    4.04    0.50
  -3  -1  20    3.23    0.33
   3   1 -20    6.41    0.63
   3  -1 -20    6.37    0.66
  -3   1  21    8.96    0.56
  -3  -1  21    9.10    0.60
   3   1 -21   14.62    1.02
   3  -1 -21   15.31    0.75
  -3   1  22    5.21    0.56
  -3  -1  22    5.59    0.61
   3   1 -22    7.35    0.72
   3  -1 -22    6.61    0.76
  -3   1  23   27.52    0.72
  -3  -1  23   27.29    0.78
   3   1 -23   33.89    0.87
   3  -1 -23   32.29    0.93
  -3   1  24    7.63    0.66
  -3  -1  24    5.88    0.71
   3   1 -24    4.82    0.50
   3  -1 -24    4.37    0.87
  -3   3 -21    2.68    0.44
  -3   3 -21    2.10    0.38
  -3   3 -21    3.36    0.41
  -3  -3 -21    3.20    0.41
  -3  -3 -21    3.31    0.47
  -3   3 -20   46.57    0.92
  -3   3 -20   45.02    0.82
  -3   3 -20   47.44    0.83
  -3  -3 -20   45.03    0.68
  -3  -3 -20   51.08    0.88
  -3  -3 -20   48.29    0.95
  -3   3 -19    3.86    0.42
  -3   3 -19    4.01    0.40
  -3  -3 -19    5.09    0.47
  -3  -3 -19    5.55    0.64
  -3  -3 -19    5.58    0.69
  -3  -3 -18   70.54    0.71
  -3  -3 -18   78.41    0.89
  -3  -3 -17   37.04    1.06
   3  -3  17   34.38    0.70
  -3  -3 -16   21.36    0.49
  -3  -3 -16   27.13    0.64
   3  -3  16   23.65    0.69
  -3  -3 -15  117.07    0.74
  -3  -3 -15  128.24    0.93
   3  -3  15  119.40    0.90
  -3  -3 -14   12.99    0.39
  -3  -3 -14   13.75    0.51
   3  -3  14   20.79    0.52
  -3  -3 -13   11.23    0.35
  -3  -3 -13   14.05    0.49
   3  -3  13    8.05    0.43
  -3  -3 -12  259.64    0.89
  -3  -3 -12  285.22    1.17
   3  -3  12  269.80    1.14
  -3  -3 -11   45.23    0.42
  -3  -3 -11   46.54    0.79
   3  -3  11   51.46    0.68
  -3  -3 -10  428.67    0.97
  -3  -3 -10  441.85    1.18
  -3  -3 -10  468.47    1.37
   3  -3  10  413.05    1.29
  -3   3  -9  148.31    0.80
  -3  -3  -9  144.75    0.56
  -3  -3  -9  136.71    0.52
  -3  -3  -9  152.00    0.80
  -3   3  -8   27.08    0.48
  -3  -3  -8   28.32    0.29
  -3  -3  -8   24.00    0.25
  -3  -3  -8   28.06    0.43
  -3   3  -7  266.41    0.93
  -3  -3  -7  273.20    0.64
  -3  -3  -7  253.72    0.60
  -3  -3  -7  281.68    0.96
  -3   3  -6  252.82    0.86
  -3  -3  -6  257.28    0.58
  -3  -3  -6  243.50    0.55
  -3  -3  -6  272.04    0.90
  -3   3  -5  386.01    1.01
  -3  -3  -5  408.52    0.68
  -3  -3  -5  371.28    0.64
  -3  -3  -5  414.73    1.05
  -3   3  -3  384.54    0.92
  -3  -3  -3  417.22    0.62
   3   3   3  357.94    0.57
  -3   3  -2  705.88    1.41
   3   3   2  725.00    1.17
   3  -3   2  683.53    1.39
  -3   3  -1  374.83    0.84
  -3   3  -1  397.46    0.82
  -3  -3  -1  404.24    0.63
  -3  -3  -1  405.70    0.86
   3   3   1  365.87    0.59
   3   3   1  357.64    0.79
   3  -3   1  352.26    0.79
  -3   3   1  209.87    0.61
  -3   3   1  216.82    0.56
  -3   3   1  234.66    0.59
  -3  -3   1  213.26    0.52
  -3  -3   1  220.26    0.58
   3   3  -1  233.66    0.54
   3   3  -1  233.43    0.59
   3  -3  -1  227.02    0.69
  -3   3   2  526.90    0.78
  -3   3   2  552.00    0.92
  -3  -3   2  497.80    0.84
   3   3  -2  484.41    0.83
   3   3  -2  485.87    0.80
   3  -3  -2  488.34    0.89
  -3   3   3  319.34    0.74
  -3   3   3  332.26    0.58
  -3   3   3  345.05    0.76
  -3  -3   3  304.66    0.71
  -3  -3   3  328.42    0.65
  -3  -3   3  331.91    0.66
   3   3  -3  318.15    0.71
   3   3  -3  326.32    0.64
   3  -3  -3  322.76    0.73
   3  -3  -3  301.33    0.56
   3  -3  -3  321.22    0.75
  -3   3   4   84.53    0.41
  -3   3   4   88.84    0.29
  -3   3   4   89.47    0.42
  -3  -3   4   80.03    0.41
  -3  -3   4   84.93    0.33
  -3  -3   4   87.91    0.36
   3   3  -4   75.35    0.38
   3   3  -4   79.68    0.32
   3  -3  -4   77.81    0.39
   3  -3  -4   74.24    0.27
   3  -3  -4   81.98    0.42
  -3   3   5  334.08    0.80
  -3   3   5  334.36    0.50
  -3  -3   5  318.72    0.82
  -3  -3   5  324.90    0.61
  -3  -3   5  345.63    0.71
   3   3  -5  360.77    0.64
   3   3  -5  356.59    0.73
   3  -3  -5  362.08    0.81
   3  -3  -5  327.72    0.50
   3  -3  -5  358.44    0.87
  -3   3   6  206.40    0.66
  -3   3   6  206.02    0.37
  -3  -3   6  199.18    0.69
  -3  -3   6  197.22    0.48
  -3  -3   6  215.55    0.59
   3   3  -6  266.28    0.55
   3   3  -6  273.67    0.68
   3  -3  -6  269.49    0.75
   3  -3  -6  249.35    0.41
   3  -3  -6  262.80    0.80
  -3   3   7   74.69    0.44
  -3   3   7   78.59    0.23
  -3  -3   7   75.92    0.48
  -3  -3   7   85.89    0.33
  -3  -3   7   83.46    0.40
   3   3  -7  103.08    0.35
   3   3  -7  111.18    0.48
   3  -3  -7   98.68    0.55
  -3   3   8  329.82    0.89
  -3  -3   8  317.23    0.96
  -3  -3   8  331.95    0.63
  -3  -3   8  339.04    0.81
   3   3  -8  384.94    0.67
   3   3  -8  405.30    0.91
   3  -3  -8  391.74    1.07
  -3   3   9   93.28    0.53
  -3  -3   9   88.99    0.58
  -3  -3   9   93.12    0.36
   3   3  -9  108.44    0.38
   3   3  -9  115.15    0.55
   3  -3  -9  111.92    0.65
  -3   3  10  257.57    0.86
  -3  -3  10  255.34    0.95
   3   3 -10  285.69    0.62
   3   3 -10  301.32    0.88
   3  -3 -10  295.71    1.03
  -3   3  11  144.56    0.69
  -3  -3  11  143.55    0.78
   3   3 -11  168.66    0.50
   3   3 -11  179.22    0.74
   3  -3 -11  174.18    0.86
  -3   3  12  228.83    0.89
   3   3 -12  261.52    0.64
   3   3 -12  273.86    0.94
  -3   3  13    5.57    0.33
  -3  -3  13    6.04    0.40
   3   3 -13    3.96    0.23
   3   3 -13    5.30    0.38
   3  -3 -13    5.84    0.44
  -3   3  14  272.93    1.04
  -3  -3  14  279.20    1.18
   3   3 -14  311.35    0.78
   3   3 -14  328.54    1.14
   3  -3 -14  327.47    1.30
  -3   3  15   29.60    0.63
  -3  -3  15   32.58    0.56
   3   3 -15   27.95    0.31
   3   3 -15   28.44    0.69
   3  -3 -15   32.35    0.62
  -3   3  16   66.79    0.64
  -3  -3  16   65.49    0.72
   3   3 -16   97.56    0.78
   3  -3 -16   94.43    0.88
  -3   3  17   13.62    0.46
  -3  -3  17   12.55    0.54
   3   3 -17   13.71    0.54
   3  -3 -17   14.76    0.63
  -3   3  18   13.39    0.46
  -3  -3  18   12.53    0.57
   3   3 -18   12.72    0.98
   3  -3 -18   12.64    0.64
  -3   3  19    7.95    0.44
  -3  -3  19    6.75    0.55
   3   3 -19    9.47    0.32
   3   3 -19    9.55    0.57
   3  -3 -19    9.42    0.68
  -3   3  20   14.74    0.70
  -3  -3  20   12.93    0.62
   3   3 -20   19.56    0.66
   3  -3 -20   19.12    0.78
  -3   3  21   10.85    0.54
  -3  -3  21    9.73    0.63
   3   3 -21    9.00    0.65
   3  -3 -21    9.12    0.76
  -3   3  22   13.51    0.58
  -3  -3  22   13.43    0.70
   3   3 -22   16.19    0.72
   3  -3 -22   16.53    0.85
  -3   3  23    5.79    0.57
  -3  -3  23    5.87    0.71
   3   3 -23    4.66    0.44
   3  -3 -23    5.61    0.53
  -3   5 -21    5.01    0.49
  -3   5 -21    6.66    0.66
  -3  -5 -21    4.93    0.43
  -3  -5 -21    5.66    0.69
  -3   5 -20   12.01    0.63
  -3  -5 -20   12.31    0.74
  -3  -5 -20   12.07    0.79
  -3   5 -19   11.97    0.76
  -3   5 -19   11.67    0.59
  -3  -5 -19   11.68    0.72
  -3  -5 -19   12.11    0.76
  -3   5 -18   38.61    0.92
  -3   5 -18   36.08    0.70
  -3  -5 -18   34.02    0.52
  -3  -5 -18   40.13    0.81
  -3  -5 -17   13.91    0.41
  -3  -5 -17   20.01    0.70
   3  -5  17   17.57    0.65
  -3  -5 -16  122.89    0.69
  -3  -5 -16  146.95    1.07
   3  -5  16  130.51    1.05
  -3  -5 -15   64.52    0.53
  -3  -5 -15   78.77    0.84
   3  -5  15   72.93    0.83
  -3  -5 -14  144.29    0.66
  -3  -5 -14  164.53    1.04
   3  -5  14  151.99    1.02
  -3  -5 -13   11.75    0.30
  -3  -5 -13   13.34    0.53
   3  -5  13    9.08    0.47
  -3  -5 -12  132.87    0.55
  -3  -5 -12  133.48    0.54
  -3  -5 -12  149.87    0.92
   3  -5  12  120.83    0.86
  -3  -5 -11   23.70    0.29
  -3  -5 -11   23.95    0.32
  -3  -5 -11   24.99    0.52
   3  -5  11   21.66    0.48
  -3  -5 -10  110.28    0.43
  -3  -5 -10  114.04    0.48
  -3  -5 -10  111.84    0.95
   3  -5  10  103.89    0.77
  -3   5  -9   43.46    0.60
  -3  -5  -9   43.59    0.54
  -3   5  -8  339.00    1.19
  -3  -5  -8  361.55    1.17
  -3   5  -7  116.06    0.71
  -3  -5  -7  126.81    0.71
  -3   5  -6   59.03    0.52
  -3  -5  -6   64.07    0.53
  -3   5  -5  338.01    1.04
  -3  -5  -5  377.39    1.07
  -3   5  -3  178.11    0.72
  -3  -5  -3  204.90    0.75
  -3   5  -1   57.90    0.41
  -3   5  -1   65.99    0.34
  -3  -5  -1   59.21    0.26
  -3  -5  -1   65.70    0.43
   3   5   1   70.14    0.27
   3  -5   1   63.31    0.41
  -3   5   0  320.71    0.84
  -3   5   0  345.69    0.85
  -3   5   0  368.49    0.75
  -3  -5   0  319.45    0.61
  -3  -5   0  358.32    0.88
   3   5   0  405.26    0.68
   3  -5   0  390.66    0.89
  -3   5   1  109.55    0.50
  -3   5   1  114.37    0.47
  -3   5   1  121.43    0.46
  -3  -5   1  105.64    0.40
  -3  -5   1  119.35    0.51
   3   5  -1  107.23    0.52
   3   5  -1  109.96    0.49
   3  -5  -1  110.65    0.57
   3  -5  -1  103.24    0.46
   3  -5  -1  106.19    0.44
  -3   5   2  684.21    1.06
  -3   5   2  706.09    1.10
   3   5  -2  684.59    1.02
   3   5  -2  710.33    1.14
   3  -5  -2  686.16    1.17
  -3   5   3  103.27    0.48
  -3   5   3  113.07    0.43
  -3   5   3  111.85    0.49
  -3  -5   3   96.26    0.44
  -3  -5   3  105.54    0.46
   3   5  -3  107.73    0.45
   3   5  -3  111.66    0.47
   3  -5  -3  109.16    0.48
   3  -5  -3  106.30    0.43
   3  -5  -3  114.33    0.50
  -3   5   4  324.84    0.81
  -3   5   4  338.97    0.70
  -3  -5   4  303.59    0.80
  -3  -5   4  315.44    0.76
  -3  -5   4  331.16    0.65
   3   5  -4  391.21    0.83
   3  -5  -4  386.88    0.86
   3  -5  -4  364.99    0.74
   3  -5  -4  385.58    0.92
  -3   5   5  403.84    0.91
  -3   5   5  399.14    0.73
  -3  -5   5  371.24    0.94
  -3  -5   5  383.27    0.83
  -3  -5   5  411.69    0.74
   3   5  -5  397.48    0.83
   3  -5  -5  399.84    0.91
   3  -5  -5  375.63    0.73
   3  -5  -5  398.98    0.98
  -3   5   6  236.84    0.72
  -3   5   6  235.02    0.56
  -3  -5   6  219.23    0.78
  -3  -5   6  231.18    0.65
  -3  -5   6  241.90    0.59
   3   5  -6  233.02    0.70
   3  -5  -6  219.54    0.55
   3  -5  -6  226.27    0.79
  -3   5   7   72.61    0.44
  -3   5   7   72.79    0.32
  -3  -5   7   66.65    0.49
  -3  -5   7   72.64    0.39
  -3  -5   7   72.72    0.37
   3   5  -7   66.72    0.37
   3   5  -7   70.07    0.38
   3  -5  -7   64.53    0.32
   3  -5  -7   66.58    0.51
  -3   5   8  577.83    1.17
  -3   5   8  597.74    0.86
  -3  -5   8  545.93    1.32
  -3  -5   8  571.03    1.03
  -3  -5   8  580.09    0.99
   3   5  -8  605.26    1.04
   3   5  -8  631.04    1.06
   3  -5  -8  587.45    0.86
   3  -5  -8  607.70    1.40
  -3   5   9  387.09    1.00
  -3   5   9  407.57    0.71
  -3  -5   9  367.88    1.15
  -3  -5   9  393.75    0.87
  -3  -5   9  393.32    0.87
   3   5  -9  446.36    0.91
   3   5  -9  466.57    0.97
   3  -5  -9  430.72    0.74
   3  -5  -9  456.71    1.28
  -3   5  10  175.72    0.72
  -3   5  10  181.86    0.49
  -3  -5  10  169.48    0.84
  -3  -5  10  177.51    0.62
  -3  -5  10  187.62    0.81
   3   5 -10  201.28    0.66
   3   5 -10  216.70    0.72
   3  -5 -10  199.78    0.52
   3  -5 -10  209.54    0.93
  -3   5  11   62.87    0.49
  -3  -5  11   64.46    0.42
   3   5 -11   71.11    0.49
   3  -5 -11   65.86    0.33
   3  -5 -11   69.03    1.00
  -3   5  12  181.20    0.78
  -3  -5  12  181.67    0.95
   3   5 -12  213.66    0.80
   3  -5 -12  200.19    0.54
   3  -5 -12  213.20    1.02
  -3   5  13    6.45    0.32
  -3  -5  13    5.86    0.41
   3   5 -13    7.07    0.35
   3  -5 -13    5.33    0.21
   3  -5 -13    8.40    0.47
  -3   5  14  222.01    0.92
  -3  -5  14  223.70    1.13
   3   5 -14  272.04    1.00
   3  -5 -14  253.04    0.63
   3  -5 -14  268.82    1.23
  -3   5  15   42.91    0.53
  -3  -5  15   43.66    0.64
   3   5 -15   49.35    0.56
   3  -5 -15   46.62    0.34
   3  -5 -15   50.49    0.71
  -3   5  16  100.28    0.73
  -3  -5  16  101.21    0.89
   3   5 -16  131.72    0.90
   3  -5 -16  126.79    0.50
   3  -5 -16  136.67    1.06
  -3   5  17   12.39    0.43
  -3  -5  17   10.62    0.56
   3   5 -17   14.79    0.52
   3  -5 -17   13.06    0.27
   3  -5 -17   15.52    0.64
  -3   5  18   15.24    0.45
  -3  -5  18   15.08    0.60
   3   5 -18   24.53    0.57
   3  -5 -18   23.37    0.30
   3  -5 -18   24.17    0.72
  -3   5  19   11.19    0.45
  -3  -5  19   11.25    0.61
   3   5 -19   17.37    0.58
   3  -5 -19   17.74    0.75
  -3   5  20   56.81    0.68
  -3  -5  20   60.24    0.89
   3   5 -20   67.20    0.79
   3  -5 -20   67.39    1.07
  -3   5  21    7.91    0.49
  -3  -5  21    8.22    0.69
   3   5 -21    9.28    0.62
   3  -5 -21   12.44    0.88
  -3   5  22   53.18    0.72
  -3  -5  22   55.48    0.96
   3   5 -22   58.66    0.83
   3  -5 -22   59.39    1.08
  -3   5  23    2.80    0.32
  -3  -5  23    2.53    0.42
   3   5 -23    2.55    0.40
   3  -5 -23    2.68    0.75
  -3   7 -20   11.34    0.88
  -3   7 -20   10.59    0.62
  -3  -7 -20   11.66    0.73
  -3  -7 -20    7.33    0.79
  -3   7 -19   12.28    0.84
  -3   7 -19   12.32    0.57
  -3  -7 -19   12.33    0.70
  -3  -7 -19   13.57    0.80
  -3   7 -18    3.22    0.44
  -3   7 -18    3.42    0.31
  -3  -7 -18    3.36    0.38
  -3  -7 -18    2.03    0.41
  -3   7 -17   30.02    0.87
  -3   7 -17   29.31    0.61
  -3  -7 -17   33.04    0.76
  -3   7 -16   10.47    0.77
  -3  -7 -16   12.46    0.80
  -3  -7 -15  190.00    1.24
   3  -7  15  165.01    1.17
  -3  -7 -14   38.15    0.73
   3  -7  14   33.82    0.70
  -3  -7 -13  256.51    1.25
   3  -7  13  236.93    1.27
  -3  -7 -12    8.92    0.52
   3  -7  12    9.81    0.49
  -3   7 -11  121.13    0.96
  -3  -7 -11  132.90    0.89
  -3   7 -10   18.94    0.56
  -3  -7 -10   20.76    0.51
  -3   7  -9   49.15    0.63
  -3  -7  -9   50.61    0.73
  -3   7  -8  160.72    0.95
  -3  -7  -8  169.23    1.07
  -3   7  -7  149.45    1.01
  -3  -7  -7  168.81    0.86
  -3   7  -6   29.07    0.46
  -3  -7  -6   34.30    0.48
  -3   7  -5   85.89    0.62
  -3  -7  -5   99.14    0.65
  -3  -7  -4   77.37    0.57
   3  -7   4   73.16    0.55
  -3   7  -3   46.87    0.32
   3  -7   3   22.26    0.37
  -3   7  -2  314.40    0.98
  -3   7  -2  361.75    0.79
  -3  -7  -2  349.67    1.03
   3  -7   2  317.07    0.97
  -3   7  -1 1082.00    1.30
   3  -7   1  901.32    1.57
  -3   7   0  144.02    0.65
  -3   7   0  165.71    0.55
  -3  -7   0  137.98    0.45
  -3  -7   0  160.44    0.70
   3   7   0  127.24    0.43
   3  -7   0  122.58    0.60
  -3   7   1  186.62    0.70
  -3   7   1  211.89    0.63
  -3  -7   1  177.01    0.55
  -3  -7   1  208.54    0.76
   3   7  -1  201.63    0.58
   3  -7  -1  199.14    0.71
   3  -7  -1  201.90    0.62
  -3   7   2   78.72    0.48
  -3   7   2   91.67    0.55
  -3  -7   2   74.07    0.41
  -3  -7   2   82.17    0.50
   3   7  -2   74.77    0.39
   3  -7  -2   77.01    0.46
   3  -7  -2   80.34    0.43
  -3   7   3   82.72    0.48
  -3  -7   3   74.31    0.44
  -3  -7   3   82.23    0.49
   3  -7  -3  104.91    0.51
   3  -7  -3  109.12    0.53
  -3   7   4  160.24    0.63
  -3  -7   4  151.24    0.63
  -3  -7   4  161.38    0.65
  -3  -7   4  165.40    0.47
   3  -7  -4  182.22    0.64
   3  -7  -4  191.71    0.71
  -3   7   5  560.27    1.13
  -3   7   5  583.07    1.30
  -3  -7   5  505.19    1.18
  -3  -7   5  531.28    1.15
  -3  -7   5  549.95    0.82
   3  -7  -5  570.33    1.09
   3  -7  -5  582.56    1.25
  -3   7   6   63.78    0.43
  -3   7   6   63.83    0.39
  -3  -7   6   58.38    0.48
  -3  -7   6   62.25    0.44
  -3  -7   6   63.16    0.31
   3  -7  -6   51.17    0.37
   3  -7  -6   54.07    0.48
  -3   7   7  337.90    0.90
  -3   7   7  340.07    0.81
  -3  -7   7  312.70    1.03
  -3  -7   7  325.09    0.91
  -3  -7   7  335.52    0.67
   3  -7  -7  348.53    0.84
   3  -7  -7  373.18    1.11
  -3   7   8  155.11    0.65
  -3   7   8  154.65    0.56
  -3  -7   8  142.65    0.77
  -3  -7   8  151.64    0.65
  -3  -7   8  154.11    0.49
   3  -7  -8  162.32    0.59
   3  -7  -8  167.43    0.82
  -3   7   9  265.09    0.84
  -3   7   9  272.82    0.73
  -3  -7   9  252.80    1.03
  -3  -7   9  262.38    0.84
  -3  -7   9  265.98    0.66
   3  -7  -9  256.06    0.72
   3  -7  -9  270.64    1.05
  -3   7  10  126.97    0.62
  -3   7  10  129.03    0.52
  -3  -7  10  118.25    0.86
  -3  -7  10  127.81    0.62
  -3  -7  10  121.52    0.49
   3   7 -10  152.56    0.56
   3  -7 -10  140.29    0.55
   3  -7 -10  147.62    0.95
  -3   7  11  108.03    0.59
  -3   7  11  112.50    0.51
  -3  -7  11  104.84    0.77
  -3  -7  11  108.11    0.59
   3   7 -11  123.27    0.55
   3  -7 -11  112.48    0.50
   3  -7 -11  119.29    0.81
  -3   7  12   61.40    0.50
  -3   7  12   66.31    0.50
  -3  -7  12   58.42    0.64
  -3  -7  12   61.44    0.48
   3   7 -12   70.50    0.48
   3  -7 -12   63.91    0.41
   3  -7 -12   70.19    0.70
  -3   7  13   68.37    0.54
  -3  -7  13   69.59    0.71
  -3  -7  13   68.78    0.52
   3   7 -13   89.36    0.55
   3  -7 -13   82.14    0.46
   3  -7 -13   85.40    0.78
  -3   7  14   48.46    0.50
  -3  -7  14   50.01    0.68
   3   7 -14   66.23    0.54
   3  -7 -14   60.09    0.43
   3  -7 -14   65.74    0.77
  -3   7  15   11.05    0.38
  -3  -7  15    9.74    0.53
   3   7 -15   12.06    0.41
   3  -7 -15   11.16    0.29
   3  -7 -15   12.39    0.60
  -3  -7  16   25.38    0.62
   3   7 -16   27.84    0.49
   3  -7 -16   26.47    0.35
   3  -7 -16   26.71    0.69
  -3   7  17   39.18    0.53
  -3  -7  17   38.81    0.71
   3   7 -17   50.62    0.60
   3  -7 -17   49.33    0.42
   3  -7 -17   51.62    0.84
  -3   7  18   18.83    0.48
  -3  -7  18   18.29    0.67
   3   7 -18   19.53    0.56
   3  -7 -18   18.65    0.36
   3  -7 -18   19.18    0.75
  -3   7  19   72.61    0.68
  -3  -7  19   75.84    0.96
   3   7 -19   91.37    0.79
   3  -7 -19   90.31    1.13
  -3   7  20   10.49    0.45
  -3  -7  20   11.25    0.70
   3   7 -20   12.01    0.56
   3  -7 -20   14.38    0.82
  -3   7  21   19.03    0.51
  -3  -7  21   19.80    0.77
   3   7 -21   22.09    0.64
   3  -7 -21   24.09    0.96
  -3   7  22    1.04    0.27
  -3  -7  22    0.82    0.41
   3   7 -22    1.37    0.36
   3  -7 -22    1.14    0.71
  -3  -9 -20   10.80    0.91
  -3   9 -19    9.52    0.90
  -3  -9 -19    9.87    0.74
  -3  -9 -19    7.56    0.91
  -3   9 -18    5.78    0.52
  -3  -9 -18    7.83    0.70
  -3  -9 -18    5.05    0.51
  -3   9 -17    9.47    0.81
  -3   9 -17   10.74    0.48
  -3  -9 -17   12.52    0.69
  -3   9 -16    1.63    0.41
  -3   9 -16    2.24    0.30
  -3  -9 -16    2.01    0.52
  -3   9 -15   37.86    0.90
  -3  -9 -15   44.15    0.80
  -3   9 -14   40.48    0.87
  -3  -9 -14   42.86    0.79
  -3   9 -13  120.71    1.15
  -3  -9 -13  132.76    1.03
  -3   9 -12  118.18    1.08
  -3  -9 -12  120.88    0.98
  -3   9 -11  167.21    1.16
  -3  -9 -11  185.50    1.09
  -3   9 -10   79.28    0.86
  -3  -9 -10   89.58    0.81
  -3   9  -9  201.09    1.13
  -3  -9  -9  229.25    1.11
  -3   9  -8    9.14    0.47
  -3  -9  -8    9.46    0.48
  -3   9  -7   98.68    0.78
  -3  -9  -7  114.65    0.80
  -3   9  -6    4.37    0.39
  -3  -9  -6    6.15    0.51
   3  -9   6    4.12    0.36
  -3   9  -5  285.12    0.68
  -3  -9  -5  281.99    1.32
  -3   9  -4   47.31    0.53
  -3   9  -4   56.32    0.34
  -3  -9  -4   54.96    0.57
   3  -9   4   51.33    0.54
  -3   9  -3   59.82    0.54
  -3   9  -3   69.24    0.37
  -3  -9  -3   73.41    0.61
   3  -9   3   65.64    0.57
  -3   9  -2   67.32    0.56
  -3   9  -2   74.28    0.40
  -3  -9  -2   76.53    0.60
   3  -9   2   59.08    0.54
  -3   9  -1  544.87    1.35
  -3   9  -1  624.28    1.03
  -3  -9  -1  507.35    0.83
  -3  -9  -1  611.12    1.47
   3   9   1  535.77    0.84
   3  -9   1  523.92    1.34
  -3   9   0   79.09    0.56
  -3   9   0   86.90    0.45
  -3  -9   0   75.59    0.39
  -3  -9   0   88.75    0.62
   3   9   0   76.01    0.38
   3  -9   0   76.68    0.56
  -3   9   1  273.73    0.92
  -3  -9   1  257.34    0.72
  -3  -9   1  292.01    1.01
   3   9  -1  245.03    0.69
   3  -9  -1  252.70    0.91
   3  -9  -1  250.73    0.74
  -3   9   2  129.55    0.65
  -3  -9   2  122.28    0.56
  -3  -9   2  141.62    0.73
   3  -9  -2  145.56    0.70
   3  -9  -2  148.87    0.61
  -3   9   3    3.49    0.28
  -3  -9   3    2.80    0.24
  -3  -9   3    2.98    0.30
   3  -9  -3    8.88    0.30
   3  -9  -3   10.12    0.29
  -3   9   4  177.81    0.72
  -3  -9   4  162.94    0.71
  -3  -9   4  179.07    0.79
   3  -9  -4  187.67    0.76
   3  -9  -4  199.85    0.77
  -3   9   5  414.58    1.05
  -3  -9   5  381.26    1.11
  -3  -9   5  406.15    1.15
   3  -9  -5  429.54    1.10
   3  -9  -5  454.93    1.18
  -3   9   6   51.02    0.43
  -3  -9   6   46.92    0.48
  -3  -9   6   50.16    0.48
   3  -9  -6   51.86    0.44
   3  -9  -6   56.58    0.52
  -3   9   7  165.13    0.68
  -3  -9   7  151.41    0.80
  -3  -9   7  161.12    0.75
   3  -9  -7  193.16    0.75
   3  -9  -7  203.03    0.89
  -3   9   8    9.10    0.28
  -3  -9   8    8.60    0.31
   3  -9  -8    7.65    0.28
   3  -9  -8    7.44    0.40
  -3   9   9  165.92    0.69
  -3  -9   9  162.05    0.89
  -3  -9   9  166.37    0.78
   3  -9  -9  185.04    0.73
   3  -9  -9  198.01    0.97
  -3   9  10    6.79    0.29
  -3  -9  10    7.91    0.42
  -3  -9  10    8.21    0.33
   3  -9 -10   10.38    0.31
   3  -9 -10   12.18    0.47
  -3   9  11  248.87    0.86
  -3  -9  11  246.80    1.17
  -3  -9  11  250.61    0.97
   3  -9 -11  275.36    0.88
   3  -9 -11  291.30    1.24
  -3   9  12   76.09    0.54
  -3  -9  12   71.57    0.74
  -3  -9  12   72.95    0.59
   3  -9 -12   83.85    0.54
   3  -9 -12   90.32    0.81
  -3   9  13  167.13    0.76
  -3  -9  13  167.06    1.07
  -3  -9  13  168.95    0.84
   3   9 -13  197.45    0.67
   3  -9 -13  183.38    0.75
   3  -9 -13  199.69    1.16
  -3   9  14    0.40    0.19
  -3  -9  14    2.07    0.31
   3   9 -14    3.77    0.30
   3  -9 -14    1.95    0.18
   3  -9 -14    2.62    0.33
  -3   9  15   87.17    0.62
  -3  -9  15   89.87    0.90
   3   9 -15   95.19    0.58
   3  -9 -15   88.50    0.57
   3  -9 -15   94.64    0.95
  -3   9  16    5.17    0.37
  -3  -9  16    6.83    0.55
   3   9 -16    6.61    0.37
   3  -9 -16    6.22    0.34
   3  -9 -16    7.27    0.63
  -3  -9  17   27.47    0.71
   3   9 -17   27.76    0.47
   3  -9 -17   26.10    0.41
   3  -9 -17   30.28    0.79
  -3   9  18    1.10    0.23
  -3  -9  18    0.07    0.41
   3   9 -18    0.96    0.26
   3  -9 -18    0.90    0.22
   3  -9 -18    1.80    0.43
  -3   9  19   23.78    0.49
  -3  -9  19   23.87    0.77
   3   9 -19   27.96    0.70
   3  -9 -19   28.31    0.86
  -3   9  20    7.12    0.42
  -3  -9  20    5.74    0.71
   3  -9 -20    9.39    0.85
  -3  -9  21    6.03    0.50
   3  -9 -21    9.42    0.91
  -3  -9  22    3.77    0.47
   3  -9 -22    4.89    0.55
  -3 -11 -19    0.77    0.42
  -3  11 -18   38.74    1.42
  -3 -11 -18   40.89    0.90
  -3 -11 -18   34.51    1.22
  -3  11 -17   10.46    0.92
  -3 -11 -17   12.21    0.73
  -3 -11 -17    8.51    0.78
  -3  11 -16   13.40    0.85
  -3 -11 -16   17.42    0.78
  -3 -11 -16   13.83    0.76
  -3  11 -15    1.10    0.46
  -3 -11 -15    2.42    0.37
  -3 -11 -15    0.52    0.38
  -3  11 -14   17.62    0.82
  -3 -11 -14   21.05    0.72
  -3  11 -13   23.23    0.81
  -3 -11 -13   26.14    0.73
  -3  11 -12   64.57    0.94
  -3 -11 -12   61.11    0.85
  -3  11 -11   87.17    0.96
  -3 -11 -11   98.60    0.94
  -3  11 -10   77.88    0.90
  -3 -11 -10   89.23    0.89
  -3  11  -9  217.58    1.27
  -3 -11  -9  253.98    1.26
  -3  11  -8  187.00    1.14
  -3 -11  -8  220.29    1.16
  -3  11  -7   86.28    0.80
  -3 -11  -7  100.56    0.83
   3 -11   7   74.12    0.73
  -3  11  -6   17.31    0.50
  -3 -11  -6   20.53    0.54
   3 -11   6   15.76    0.48
  -3  11  -5    6.31    0.42
  -3 -11  -5    7.28    0.46
   3 -11   5    9.87    0.42
  -3  11  -4   40.96    0.56
  -3 -11  -4   48.44    0.61
   3 -11   4   46.04    0.58
  -3  11  -3   14.84    0.51
  -3  11  -3   13.60    0.27
  -3 -11  -3   18.12    0.49
   3 -11   3    9.70    0.42
  -3  11  -2  235.32    1.07
  -3  11  -2  258.84    0.67
  -3 -11  -2  272.50    1.26
   3 -11   2  260.45    1.08
  -3  11  -1    5.11    0.37
  -3  11  -1    4.58    0.22
  -3 -11  -1    4.72    0.21
  -3 -11  -1    4.96    0.41
   3  11   1   10.37    0.21
   3 -11   1    9.74    0.65
  -3  11   0  200.44    0.89
  -3 -11   0  187.41    0.64
  -3 -11   0  213.51    1.21
   3  11   0  208.41    0.66
   3 -11   0  214.09    1.24
  -3  11   1   93.43    0.64
  -3 -11   1   85.27    0.49
   3 -11  -1   99.35    0.68
   3 -11  -1  105.87    0.53
  -3  11   2  151.41    0.75
  -3 -11   2  140.02    0.64
   3 -11  -2  128.20    0.75
   3 -11  -2  135.45    0.62
  -3  11   3   34.59    0.43
  -3 -11   3   32.15    0.40
   3 -11  -3   31.81    0.46
   3 -11  -3   32.88    0.40
  -3  11   4  119.24    0.65
  -3 -11   4  107.51    0.64
   3 -11  -4  122.67    0.71
   3 -11  -4  131.44    0.69
  -3  11   5   44.56    0.46
  -3 -11   5   41.55    0.49
   3 -11  -5   49.48    0.51
   3 -11  -5   52.17    0.53
  -3  11   6  334.21    1.00
  -3 -11   6  318.28    1.15
   3 -11  -6  360.02    1.14
   3 -11  -6  378.90    1.20
  -3  11   7  165.69    0.73
  -3 -11   7  159.04    1.08
  -3 -11   7  178.42    1.41
   3 -11  -7  191.30    0.86
   3 -11  -7  195.29    1.27
  -3  11   8  139.25    0.67
  -3 -11   8  138.83    0.87
  -3 -11   8  144.48    0.91
   3 -11  -8  156.75    0.79
   3 -11  -8  171.00    0.93
  -3  11   9  129.85    0.65
  -3 -11   9  124.63    0.86
  -3 -11   9  132.92    0.81
   3 -11  -9  147.54    0.77
   3 -11  -9  156.01    0.93
  -3  11  10    0.46    0.17
  -3 -11  10    0.69    0.26
  -3 -11  10    0.68    0.21
   3 -11 -10    2.99    0.34
   3 -11 -10    2.06    0.30
  -3  11  11   17.85    0.35
  -3 -11  11   18.07    0.53
  -3 -11  11   18.38    0.46
   3 -11 -11   16.65    0.41
   3 -11 -11   17.51    0.57
  -3  11  12   76.55    0.54
  -3 -11  12   74.44    0.80
  -3 -11  12   77.89    0.68
   3 -11 -12   94.32    0.65
   3 -11 -12   99.68    0.91
  -3  11  13   12.97    0.36
  -3 -11  13   11.69    0.56
  -3 -11  13   12.41    0.45
   3 -11 -13   11.61    0.41
   3 -11 -13   13.07    0.63
  -3  11  14   59.53    0.52
  -3 -11  14   61.35    0.81
  -3 -11  14   62.72    0.65
   3 -11 -14   68.58    0.60
   3 -11 -14   72.37    1.04
  -3  11  15   26.42    0.42
  -3 -11  15   26.47    0.69
  -3 -11  15   27.96    0.54
   3 -11 -15   26.79    0.48
   3 -11 -15   32.64    0.79
  -3  11  16   28.30    0.44
  -3 -11  16   29.67    0.74
   3 -11 -16   29.57    0.50
   3 -11 -16   33.20    0.83
  -3  11  17   20.21    0.43
  -3 -11  17   20.68    0.72
   3 -11 -17   21.34    0.48
   3 -11 -17   24.12    0.83
  -3 -11  18    8.28    0.68
   3 -11 -18   11.30    0.83
  -3 -11  19    1.09    0.39
   3 -11 -19    1.43    0.48
   3 -11 -20    3.03    0.78
  -3 -11  21    7.84    0.85
   3 -11 -21    9.54    1.01
  -3  13 -17    0.37    0.59
  -3 -13 -17   -0.18    0.41
  -3 -13 -17    0.96    0.55
  -3  13 -16   11.22    0.93
  -3 -13 -16   13.47    0.81
  -3 -13 -16   13.19    0.80
  -3  13 -15   16.92    0.90
  -3 -13 -15   19.66    1.36
  -3 -13 -15   15.12    0.77
  -3  13 -14   20.21    0.87
  -3 -13 -14   26.84    0.81
  -3 -13 -14   18.76    0.78
  -3  13 -13    2.74    0.43
  -3 -13 -13    3.44    0.39
  -3 -13 -13    1.09    0.42
  -3  13 -12   50.12    0.91
  -3 -13 -12   54.93    0.88
  -3  13 -11    3.74    0.41
  -3 -13 -11    3.75    0.38
  -3  13 -10   34.27    0.78
  -3 -13 -10   36.91    0.77
  -3  13  -9    9.04    0.60
  -3 -13  -9   10.64    0.65
  -3  13  -8  104.85    0.97
  -3 -13  -8  121.06    1.01
   3 -13   8  101.28    0.93
  -3  13  -7   22.87    0.64
  -3 -13  -7   26.95    0.71
   3 -13   7   23.82    0.65
  -3  13  -6  286.69    1.35
  -3 -13  -6  333.89    1.43
   3 -13   6  269.51    1.29
  -3  13  -5    1.70    0.30
  -3 -13  -5    2.28    0.30
   3 -13   5    1.47    0.27
  -3  13  -4   77.63    0.76
  -3 -13  -4   89.33    0.83
   3 -13   4   81.12    0.77
  -3  13  -3  120.60    0.86
  -3 -13  -3  135.72    0.94
   3 -13   3  126.29    0.89
  -3  13  -2   34.02    0.56
  -3  13  -2   33.96    0.31
  -3 -13  -2   36.99    0.62
   3  13   2   42.34    0.34
   3 -13   2   41.60    0.59
  -3  13  -1   20.02    0.48
  -3 -13  -1   17.48    0.28
  -3 -13  -1   20.79    0.53
   3  13   1   22.83    0.33
   3 -13   1   20.08    0.50
  -3  13   0   91.99    0.90
  -3 -13   0   87.49    0.51
  -3 -13   0  103.12    0.81
   3 -13   0  101.55    0.77
  -3  13   1    3.20    0.30
  -3 -13   1    2.98    0.27
  -3 -13   1    2.31    0.25
   3 -13  -1    3.08    0.25
   3 -13  -1    2.39    0.27
  -3  13   2  154.05    0.82
  -3 -13   2  142.46    0.70
  -3 -13   2  168.51    0.97
   3 -13  -2  164.93    0.93
   3 -13  -2  164.37    0.71
  -3  13   3   19.30    0.44
  -3 -13   3   20.25    0.40
  -3 -13   3   24.07    0.53
   3 -13  -3   22.94    0.50
   3 -13  -3   23.33    0.41
  -3  13   4  230.39    0.94
  -3 -13   4  214.96    0.94
  -3 -13   4  252.10    1.15
   3 -13  -4  226.33    1.05
   3 -13  -4  227.34    0.91
  -3  13   5   47.53    0.52
  -3 -13   5   50.70    0.64
   3 -13  -5   48.42    0.60
   3 -13  -5   51.42    0.57
  -3  13   6  118.57    0.69
  -3 -13   6  111.81    0.79
  -3 -13   6  125.27    0.87
   3 -13  -6  117.62    0.80
   3 -13  -6  114.61    1.05
  -3  13   7  260.11    0.94
  -3 -13   7  250.08    1.15
  -3 -13   7  275.77    1.21
   3 -13  -7  273.54    1.13
   3 -13  -7  283.55    1.16
  -3  13   8   64.65    0.54
  -3 -13   8   65.24    0.70
  -3 -13   8   69.23    0.71
   3 -13  -8   81.09    0.70
   3 -13  -8   84.12    0.77
  -3  13   9   33.89    0.43
  -3 -13   9   32.49    0.60
  -3 -13   9   33.54    0.58
   3 -13  -9   35.79    0.56
   3 -13  -9   35.73    0.64
  -3  13  10   41.31    0.45
  -3 -13  10   41.55    0.67
  -3 -13  10   40.26    0.60
   3 -13 -10   45.95    0.83
   3 -13 -10   43.38    0.69
  -3  13  11   34.05    0.42
  -3 -13  11   33.37    0.66
  -3 -13  11   34.11    0.58
   3 -13 -11   42.24    0.59
   3 -13 -11   42.86    0.73
  -3  13  12   84.40    0.57
  -3 -13  12   86.30    0.89
  -3 -13  12   87.46    0.78
   3 -13 -12   99.87    0.77
   3 -13 -12  104.71    0.98
  -3  13  13    1.08    0.19
  -3 -13  13    1.53    0.33
  -3 -13  13    1.44    0.25
   3 -13 -13    1.59    0.25
   3 -13 -13    1.76    0.35
  -3  13  14   34.75    0.44
  -3 -13  14   35.59    0.75
  -3 -13  14   35.98    0.61
   3 -13 -14   41.91    0.60
   3 -13 -14   44.43    0.83
  -3  13  15   25.53    0.40
  -3 -13  15   27.56    0.88
  -3 -13  15   27.14    0.62
   3 -13 -15   31.46    0.57
   3 -13 -15   32.96    0.84
  -3  13  16   18.62    0.51
  -3 -13  16   18.60    0.74
  -3 -13  16   19.35    0.58
   3 -13 -16   21.24    0.53
   3 -13 -16   23.63    0.83
  -3 -13  17    3.09    0.42
   3 -13 -17    4.58    0.48
   3 -13 -17    3.79    0.48
  -3 -13  18   29.07    0.89
   3 -13 -18   32.98    1.00
  -3 -13  19    3.17    0.55
   3 -13 -19    3.26    0.59
  -3  15 -16   19.50    1.04
  -3 -15 -16   22.16    0.91
  -3 -15 -16   17.91    0.90
  -3 -15 -15   16.85    0.86
  -3 -15 -15   13.63    0.89
  -3  15 -14    7.59    0.85
  -3 -15 -14    9.62    0.90
  -3 -15 -14    5.80    0.70
  -3  15 -13    4.28    0.49
  -3 -15 -13    4.69    0.43
  -3 -15 -13    4.80    0.45
  -3  15 -12    0.29    0.40
  -3 -15 -12   -0.01    0.36
  -3 -15 -12   -0.56    0.36
  -3  15 -11    7.59    0.70
  -3 -15 -11    8.53    0.71
  -3 -15 -11    7.58    0.63
  -3  15 -10    5.98    0.67
  -3 -15 -10    6.66    0.69
  -3 -15 -10    6.66    0.61
  -3  15  -9   18.31    0.71
  -3 -15  -9   17.92    0.80
   3 -15   9   13.42    0.62
  -3  15  -8   11.35    0.64
  -3 -15  -8   11.60    0.67
   3 -15   8   10.76    0.60
  -3  15  -7   51.63    0.81
  -3 -15  -7   60.37    0.87
   3 -15   7   53.09    0.79
  -3  15  -6   60.23    0.83
  -3 -15  -6   68.19    0.89
   3 -15   6   58.25    0.80
  -3  15  -5   76.34    0.86
  -3 -15  -5   85.91    0.94
   3 -15   5   74.44    0.85
  -3  15  -4   73.68    0.83
  -3 -15  -4   80.99    0.91
   3 -15   4   69.81    0.82
  -3  15  -3   47.61    0.71
  -3 -15  -3   49.29    0.77
   3 -15   3   52.22    0.73
  -3  15  -2   34.60    0.63
  -3 -15  -2   35.57    0.70
   3 -15   2   25.95    0.60
  -3  15  -1   20.42    0.54
  -3 -15  -1   21.91    0.63
   3  15   1   24.20    0.37
   3 -15   1   23.20    0.59
  -3  15   0   19.66    0.52
  -3 -15   0   20.22    0.59
   3 -15   0   15.08    0.54
  -3  15   1   65.05    0.68
  -3 -15   1   59.13    0.52
  -3 -15   1   71.92    0.79
   3 -15  -1   59.84    0.73
   3 -15  -1   60.22    0.48
  -3  15   2   33.27    0.55
  -3 -15   2   29.89    0.45
  -3 -15   2   34.68    0.67
   3 -15  -2   38.67    0.65
   3 -15  -2   41.06    0.46
  -3  15   3   27.57    0.54
  -3 -15   3   26.84    0.48
  -3 -15   3   30.78    0.63
   3 -15  -3   28.38    0.60
   3 -15  -3   30.12    0.46
  -3 -15   4   19.38    0.58
   3 -15  -4   18.09    0.55
   3 -15  -4   21.13    0.46
  -3  15   5   11.50    0.44
  -3 -15   5   13.74    0.47
  -3 -15   5   16.26    0.56
   3 -15  -5   18.30    0.54
   3 -15  -5   20.89    0.49
  -3  15   6   11.08    0.42
  -3 -15   6   11.82    0.48
  -3 -15   6   13.95    0.55
   3 -15  -6    6.60    0.50
   3 -15  -6    8.33    0.48
  -3  15   7   68.53    0.58
  -3 -15   7   67.59    0.73
  -3 -15   7   74.24    0.80
   3 -15  -7   64.76    0.73
   3 -15  -7   67.85    0.71
  -3  15   8   30.27    0.46
  -3 -15   8   29.84    0.61
  -3 -15   8   32.96    0.65
   3 -15  -8   25.11    0.60
   3 -15  -8   26.68    0.60
  -3  15   9   35.34    0.46
  -3 -15   9   33.47    0.65
  -3 -15   9   34.47    0.66
   3 -15  -9   33.56    0.63
   3 -15  -9   35.09    0.68
  -3  15  10   72.86    0.56
  -3 -15  10   75.28    0.85
  -3 -15  10   79.27    0.83
   3 -15 -10   80.91    0.79
   3 -15 -10   85.02    0.89
  -3  15  11   40.93    0.45
  -3 -15  11   43.48    0.75
  -3 -15  11   43.43    0.69
   3 -15 -11   51.99    0.72
   3 -15 -11   55.19    0.81
  -3  15  12   12.57    0.35
  -3 -15  12   12.11    0.68
  -3 -15  12   10.62    0.54
   3 -15 -12   14.08    0.54
   3 -15 -12   15.53    0.69
  -3  15  13   20.68    0.39
  -3 -15  13   20.39    0.70
  -3 -15  13   20.20    0.59
   3 -15 -13   25.42    0.59
   3 -15 -13   26.85    0.79
  -3 -15  14    9.57    0.66
  -3 -15  14    8.56    0.54
   3 -15 -14   10.26    0.54
   3 -15 -14   10.79    0.76
  -3 -15  15   38.19    0.88
  -3 -15  15   35.64    0.68
   3 -15 -15   42.34    0.68
   3 -15 -15   45.91    0.94
  -3 -15  16   27.87    0.90
  -3 -15  16   26.69    0.67
   3 -15 -16   29.09    0.65
   3 -15 -16   32.80    0.96
   3 -15 -17   14.96    0.67
   3 -15 -17   16.87    0.93
  -3 -15  18   14.11    0.92
   3 -15 -18   16.73    0.99
  -3  17 -13   16.49    1.20
  -3 -17 -13   20.12    0.91
  -3 -17 -13   18.90    0.82
  -3  17 -12    2.22    0.49
  -3 -17 -12    2.69    0.45
  -3 -17 -12    3.00    0.41
  -3  17 -11    7.89    0.83
  -3 -17 -11    9.81    0.79
  -3 -17 -11    9.02    0.81
  -3  17 -10    0.55    0.41
  -3 -17 -10    0.41    0.38
  -3 -17 -10    0.14    0.36
  -3  17  -9   19.21    0.80
  -3 -17  -9   23.06    0.83
  -3 -17  -9   19.24    0.65
   3 -17   9   16.14    0.68
  -3  17  -8   21.81    0.79
  -3 -17  -8   23.53    0.81
  -3 -17  -8   21.11    0.63
   3 -17   8   18.41    0.69
  -3  17  -7   41.62    0.86
  -3 -17  -7   45.60    0.90
  -3 -17  -7   42.71    0.69
   3 -17   7   37.38    0.78
  -3  17  -6   20.62    0.74
  -3 -17  -6   21.34    0.77
  -3 -17  -6   19.87    0.73
   3 -17   6   16.38    0.66
  -3  17  -5   36.28    0.79
  -3 -17  -5   40.33    0.85
  -3 -17  -5   38.89    0.61
   3 -17   5   25.58    0.70
  -3  17  -4    1.04    0.35
  -3 -17  -4    0.52    0.35
  -3 -17  -4    1.31    0.27
   3 -17   4   -0.55    0.30
  -3  17  -3   73.39    0.94
  -3 -17  -3   79.80    0.97
  -3 -17  -3   77.84    0.69
   3 -17   3   65.69    0.86
  -3  17  -2    9.82    0.60
  -3 -17  -2   10.57    0.70
  -3 -17  -2    9.95    0.68
   3  17   2   10.02    0.32
   3 -17   2    9.07    0.61
  -3  17  -1   57.18    0.75
  -3 -17  -1   62.78    0.88
  -3 -17  -1   61.73    0.56
   3  17   1   59.17    0.50
   3 -17   1   60.15    0.82
  -3  17   0    3.66    0.33
  -3 -17   0    3.84    0.37
  -3 -17   0    5.05    0.34
   3  17   0    4.18    0.37
   3 -17   0    3.78    0.35
  -3  17   1   53.01    0.69
  -3 -17   1   55.44    0.84
  -3 -17   1   53.30    0.45
   3  17  -1   55.26    0.63
   3 -17  -1   54.98    0.78
  -3  17   2    1.46    0.28
  -3 -17   2    1.47    0.33
   3 -17  -2    1.13    0.30
   3 -17  -2    1.46    0.22
  -3  17   3  116.32    0.84
  -3 -17   3  107.53    0.78
  -3 -17   3  125.54    1.06
   3 -17  -3  116.50    0.98
   3 -17  -3  119.28    0.73
  -3  17   4    4.96    0.45
  -3 -17   4    3.92    0.44
  -3 -17   4    2.75    0.33
   3 -17  -4    2.46    0.31
   3 -17  -4    4.17    0.44
  -3  17   5   41.74    0.58
  -3 -17   5   39.79    0.61
  -3 -17   5   44.51    0.77
   3 -17  -5   44.12    0.73
   3 -17  -5   47.97    0.61
  -3  17   6    1.76    0.25
  -3 -17   6    1.34    0.30
  -3 -17   6    0.94    0.31
   3 -17  -6    1.36    0.30
   3 -17  -6    2.01    0.27
  -3 -17   7   28.15    0.71
  -3 -17   7   30.21    0.71
   3 -17  -7   34.55    0.70
   3 -17  -7   36.70    0.62
  -3  17   8    3.07    0.30
  -3 -17   8    2.79    0.34
  -3 -17   8    3.20    0.35
   3 -17  -8    3.21    0.34
   3 -17  -8    4.59    0.36
  -3  17   9   33.19    0.48
  -3 -17   9   32.78    0.72
  -3 -17   9   32.61    0.73
   3 -17  -9   43.62    1.20
   3 -17  -9   42.92    0.74
  -3  17  10    0.71    0.20
  -3 -17  10    0.85    0.34
  -3 -17  10    0.10    0.30
   3 -17 -10    0.88    0.30
   3 -17 -10    1.20    0.35
  -3  17  11   33.02    0.51
  -3 -17  11   35.13    0.81
  -3 -17  11   34.57    0.74
   3 -17 -11   35.70    0.71
   3 -17 -11   37.04    0.79
  -3 -17  12    1.97    0.39
  -3 -17  12    1.84    0.32
   3 -17 -12    2.18    0.32
   3 -17 -12    3.20    0.41
  -3 -17  13    6.07    0.70
  -3 -17  13    4.64    0.57
   3 -17 -13    6.07    0.58
   3 -17 -13    6.00    0.52
  -3 -17  14    2.96    0.43
  -3 -17  14    2.01    0.33
   3 -17 -14    2.23    0.32
   3 -17 -14    2.23    0.43
  -3 -17  15    6.90    0.65
  -3 -17  15    5.96    0.58
   3 -17 -15   11.21    0.61
   3 -17 -15   11.05    0.84
  -3 -17  16    0.84    0.47
  -3 -17  16    1.33    0.33
   3 -17 -16    2.06    0.34
  -3  19 -11   21.65    1.02
  -3 -19 -11   22.05    0.87
  -3 -19 -10   16.49    0.92
  -3 -19 -10   14.17    0.76
  -3  19  -9   14.68    0.89
  -3 -19  -9   17.39    0.94
  -3 -19  -9   16.17    0.73
   3 -19   9   10.65    0.82
  -3  19  -8    3.28    0.48
  -3 -19  -8    3.84    0.47
  -3 -19  -8    3.37    0.38
   3 -19   8    4.38    0.42
  -3  19  -7   17.97    0.86
  -3 -19  -7   21.30    0.92
  -3 -19  -7   17.99    0.64
   3 -19   7   13.65    0.72
  -3  19  -6   10.55    0.77
  -3 -19  -6   11.72    0.86
  -3 -19  -6   10.52    0.58
   3 -19   6    8.74    0.67
  -3  19  -5   14.89    0.77
  -3 -19  -5   15.97    0.82
  -3 -19  -5   14.16    0.56
   3 -19   5    7.91    0.68
  -3  19  -4   26.22    0.78
  -3 -19  -4   27.24    0.88
  -3 -19  -4   25.93    0.58
   3 -19   4   22.27    0.76
  -3  19  -3   17.50    0.70
  -3 -19  -3   17.89    0.82
  -3 -19  -3   16.75    0.54
   3 -19   3   15.30    0.72
  -3  19  -2    9.33    0.63
  -3 -19  -2   10.08    0.77
  -3 -19  -2    9.21    0.50
   3 -19   2    7.21    0.70
  -3  19  -1   48.53    0.78
  -3 -19  -1   54.32    0.96
  -3 -19  -1   54.95    0.66
   3  19   1   46.24    0.52
   3 -19   1   47.39    0.86
  -3  19   0   12.29    0.61
  -3 -19   0   13.76    0.76
  -3 -19   0   13.61    0.42
   3  19   0   14.01    0.46
   3 -19   0   12.74    0.69
  -3  19   1   27.35    0.64
  -3 -19   1   30.37    0.83
   3  19  -1   25.01    0.54
   3 -19  -1   25.93    0.74
  -3  19   2   19.31    0.58
  -3 -19   2   20.73    0.80
   3  19  -2   19.90    0.56
   3 -19  -2   18.52    0.70
   3 -19  -2   20.42    0.43
  -3  19   3    7.05    0.49
  -3 -19   3    7.26    0.69
   3  19  -3    6.99    0.57
   3 -19  -3    6.73    0.64
   3 -19  -3    6.74    0.51
  -3  19   4   19.34    0.54
  -3 -19   4   21.36    0.75
   3 -19  -4   21.14    0.72
   3 -19  -4   21.70    0.51
  -3  19   5    5.90    0.47
  -3 -19   5    5.24    0.53
  -3 -19   5    6.12    0.70
   3 -19  -5    8.29    0.65
   3 -19  -5    7.85    0.50
  -3  19   6   50.53    0.63
  -3 -19   6   42.35    0.72
  -3 -19   6   48.26    0.88
   3 -19  -6   53.67    0.87
   3 -19  -6   49.91    0.67
  -3  19   7   23.76    0.52
  -3 -19   7   23.81    0.68
  -3 -19   7   28.56    0.81
   3 -19  -7   29.70    0.76
   3 -19  -7   30.73    0.63
  -3  19   8   35.92    0.58
  -3 -19   8   34.83    0.74
  -3 -19   8   36.44    0.84
   3 -19  -8   37.93    0.81
   3 -19  -8   39.34    0.70
  -3 -19   9    6.90    0.63
  -3 -19   9    6.38    0.43
   3 -19  -9    7.63    0.63
   3 -19  -9    8.09    0.61
  -3 -19  10    5.53    0.65
  -3 -19  10    5.16    0.40
   3 -19 -10    4.18    0.38
   3 -19 -10    4.14    0.40
  -3 -19  11    3.33    0.41
  -3 -19  11    2.99    0.38
   3 -19 -11    5.92    0.65
   3 -19 -11    5.66    0.46
  -3 -19  12    3.53    0.44
  -3 -19  12    3.33    0.38
   3 -19 -12    2.71    0.37
   3 -19 -12    2.96    0.43
  -3 -19  13    8.51    1.02
  -3 -19  13    9.86    0.68
   3 -19 -13   11.88    0.68
   3 -19 -13   10.38    0.83
  -3  21  -7    3.63    0.61
  -3 -21  -7    3.20    0.50
  -3 -21  -7    4.06    0.42
   3 -21   7    2.58    0.43
  -3  21  -6    4.96    0.52
  -3 -21  -6    8.49    0.92
  -3 -21  -6    7.69    0.68
   3 -21   6    4.37    0.44
  -3  21  -5    5.02    0.50
  -3 -21  -5    6.06    0.80
  -3 -21  -5    6.88    0.63
   3 -21   5    4.78    0.48
  -3  21  -4    5.99    0.47
  -3 -21  -4    8.08    0.61
  -3  21  -3    1.14    0.38
  -3 -21  -3    1.97    0.54
  -3 -21  -3    1.96    0.41
   3 -21   3    1.11    0.45
  -3  21  -2   29.08    0.77
  -3 -21  -2   32.31    1.01
   3 -21   2   28.03    0.87
  -3  21  -1    6.54    0.66
  -3 -21  -1    4.71    0.49
   3 -21   1    3.52    0.43
  -3  21   0   25.18    0.71
  -3 -21   0   29.31    0.97
   3 -21   0   22.59    0.85
  -3  21   1   -0.53    0.33
  -3 -21   1    0.03    0.40
   3 -21  -1   -0.23    0.38
  -3  21   2   17.41    0.62
  -3 -21   2   18.90    0.88
   3  21  -2   16.71    0.56
   3 -21  -2   16.01    0.81
  -3 -21   3   -0.37    0.39
   3  21  -3    0.36    0.30
   3 -21  -3   -0.06    0.37
  -3  21   4   16.87    0.58
  -3 -21   4   17.98    0.87
   3  21  -4   16.85    0.67
   3 -21  -4   18.20    0.79
  -3  21   5    3.29    0.32
  -3 -21   5    3.24    0.43
   3  21  -5    3.56    0.41
   3 -21  -5    3.38    0.41
   3 -21  -5    3.26    0.31
  -3  21   6   15.37    0.87
  -3 -21   6   16.34    0.95
   3  21  -6   17.72    0.79
   3 -21  -6   15.81    0.79
   3 -21  -6   15.95    0.60
  -3 -21   7   -0.26    0.51
   3  21  -7    0.20    0.44
   3 -21  -7   -0.72    0.31
   3 -21  -8    9.70    0.66
   3 -21  -8    7.29    0.61
  -3 -21   9    1.69    0.41
  -3 -21   9    0.80    0.44
   3 -21  -9    0.00    0.40
   3 -21  -9   -0.15    0.36
  -4   0 -21    0.76    0.35
  -4   0 -21    0.80    0.37
  -4   0 -21    0.11    0.46
  -4   0 -20   41.80    0.76
  -4   0 -20   46.96    0.89
  -4   0 -19    0.14    0.32
  -4   0 -19   -0.07    0.36
  -4   0 -18   39.60    0.67
  -4   0 -17    0.16    0.27
  -4   0 -17   -0.39    0.31
  -4   0 -16   43.39    0.63
  -4   0 -16   44.84    0.76
  -4   0 -15    0.77    0.27
  -4   0 -15    1.13    0.30
  -4   0 -14  345.86    1.40
  -4   0 -14  349.79    1.46
  -4   0 -12  130.11    0.77
  -4   0 -10  217.66    0.89
  -4   0  -9    0.23    0.18
  -4   0  -8  272.08    0.89
  -4   0  -7    0.18    0.15
  -4   0  -6  516.92    1.11
  -4   0  -5    0.43    0.13
  -4   0  -4  173.01    0.62
   4   0   4  132.55    0.55
  -4   0  -3    0.51    0.11
   4   0   3    0.41    0.10
  -4   0  -2  118.65    0.49
   4   0   2   86.68    0.41
  -4   0  -1    3.63    0.19
   4   0   1    2.06    0.15
  -4   0   0  232.79    0.65
   4   0   0  177.77    0.58
   4   0  -1    0.44    0.09
   4   0  -2  991.43    1.32
  -4   0   3    0.17    0.11
  -4   0   3    0.01    0.08
  -4   0   3    0.02    0.14
   4   0  -3    0.82    0.16
  -4   0   5    0.56    0.13
  -4   0   5    0.40    0.07
   4   0  -5    0.63    0.13
  -4   0   7   -0.29    0.13
   4   0  -7    0.56    0.14
  -4   0   8   88.18    0.54
   4   0  -8   77.16    0.51
  -4   0   9   -0.42    0.14
   4   0  -9   -0.11    0.17
  -4   0  10  338.63    1.07
   4   0 -10  379.88    1.18
  -4   0  11   -0.29    0.17
   4   0 -11   -0.60    0.20
  -4   0  12  296.60    1.09
   4   0 -12  344.68    1.16
  -4   0  13   -0.24    0.22
   4   0 -13   -0.48    0.38
  -4   0  14  135.30    0.83
   4   0 -14  140.57    0.88
  -4   0  15    0.06    0.23
   4   0 -15   -0.75    0.29
  -4   0  16  177.19    1.01
   4   0 -16  198.53    1.11
  -4   0  17    0.02    0.27
   4   0 -17    1.08    0.34
  -4   0  18   76.07    0.80
   4   0 -18   91.36    0.90
  -4   0  19   -0.81    0.27
   4   0 -19    0.38    0.34
  -4   0  20   42.10    0.71
   4   0 -20   64.98    0.89
  -4   0  21   -0.17    0.30
   4   0 -21    0.07    0.38
  -4   0  22   37.09    0.77
   4   0 -22   51.86    0.91
  -4   0  23    0.40    0.34
   4   0 -23    0.34    0.55
  -4   0  24   41.32    0.84
   4   0 -24   51.61    1.00
  -4   2 -21   38.45    0.83
  -4   2 -21   37.73    0.89
  -4   2 -21   38.15    0.91
  -4  -2 -21   40.44    0.93
  -4  -2 -21   41.76    1.30
  -4   2 -20    1.50    0.37
  -4   2 -20    0.73    0.37
  -4  -2 -20    0.56    0.31
  -4  -2 -20    0.17    0.37
  -4   2 -19   24.28    0.68
  -4   2 -19   25.00    0.90
  -4  -2 -19   24.64    0.59
  -4  -2 -19   26.53    0.76
  -4   2 -18   33.23    0.71
  -4   2 -18   37.26    0.92
  -4  -2 -18   32.03    0.58
  -4  -2 -18   35.50    0.92
  -4   2 -17   27.60    0.64
  -4  -2 -17   26.88    0.56
  -4  -2 -17   30.56    0.71
  -4  -2 -16   76.84    0.97
  -4  -2 -16   83.31    0.90
  -4   2 -15    5.74    0.49
  -4  -2 -15    7.61    0.57
  -4   2 -14   85.01    0.78
  -4  -2 -14   84.28    0.66
  -4  -2 -14   86.83    0.86
  -4   2 -13   23.67    0.53
  -4  -2 -13   24.26    0.43
  -4  -2 -13   24.77    0.58
  -4   2 -12   69.55    0.66
  -4  -2 -12   63.36    0.53
  -4  -2 -12   68.41    0.72
  -4   2 -11   46.18    0.68
  -4  -2 -11   49.44    0.47
  -4  -2 -11   54.17    0.63
  -4   2 -10  160.62    0.84
  -4  -2 -10  162.98    0.70
  -4  -2 -10  172.03    0.98
  -4   2  -9  263.48    1.00
  -4  -2  -9  273.80    0.84
  -4  -2  -9  277.91    1.36
  -4   2  -8   58.92    0.52
  -4  -2  -8   65.09    0.44
  -4  -2  -8   64.46    0.59
  -4   2  -7  318.63    1.01
  -4  -2  -7  325.92    0.83
  -4  -2  -7  310.71    0.81
  -4  -2  -7  332.99    1.11
  -4   2  -6   71.16    0.51
  -4  -2  -6   90.17    0.45
  -4  -2  -6   65.47    0.38
  -4  -2  -6   73.65    0.56
  -4   2  -5  219.30    0.79
  -4  -2  -5  229.99    0.65
  -4  -2  -5  193.02    0.73
  -4  -2  -5  233.05    0.86
  -4   2  -4   53.52    0.42
  -4  -2  -4   48.26    0.33
   4   2   4   37.64    0.28
  -4   2  -3  460.31    1.05
  -4  -2  -3  488.17    0.87
  -4  -2  -3  468.75    1.11
   4   2   3  462.51    0.83
  -4   2  -2  298.92    0.83
  -4  -2  -2  311.19    0.69
  -4  -2  -2  300.03    0.85
   4   2   2  269.75    0.63
  -4   2  -1  149.09    0.58
  -4  -2  -1  156.21    0.50
  -4  -2  -1  151.53    0.59
   4   2   1  118.13    0.43
  -4   2   0  100.74    0.48
  -4  -2   0  101.46    0.42
  -4  -2   0   99.52    0.46
   4   2   0   69.07    0.34
   4  -2   0   72.14    0.47
  -4   2   1  245.47    0.88
  -4   2   1  248.97    0.70
  -4  -2   1  239.33    0.65
  -4  -2   1  235.46    0.65
   4   2  -1  241.14    0.63
   4  -2  -1  244.43    0.83
  -4   2   2  697.51    1.19
  -4   2   2  746.13    1.28
   4   2  -2  762.94    1.14
   4   2  -2  740.26    1.05
   4  -2  -2  789.22    1.45
   4   2  -3  899.29    1.30
  -4  -2   4  820.16    1.23
   4   2  -4  743.15    0.95
  -4   2   6  428.97    1.03
  -4  -2   6  417.45    1.03
   4   2  -6  457.10    0.67
   4   2  -6  479.83    1.01
   4  -2  -6  475.89    1.10
  -4   2   7  663.77    1.31
  -4  -2   7  647.01    1.33
   4   2  -7  705.12    1.26
   4  -2  -7  703.35    1.39
  -4  -2   8  740.61    1.49
   4   2  -8  831.14    1.43
   4  -2  -8  829.39    1.57
  -4   2   9  173.75    0.75
  -4  -2   9  171.67    0.78
   4   2  -9  235.30    0.82
   4  -2  -9  225.28    0.88
  -4   2  10  127.39    0.68
  -4  -2  10  129.28    0.72
   4   2 -10  137.47    0.68
   4  -2 -10  133.22    0.74
  -4   2  11  227.38    0.91
  -4  -2  11  225.94    0.95
   4   2 -11  260.23    0.94
   4  -2 -11  258.18    1.02
  -4   2  12  164.33    0.82
   4   2 -12  198.11    0.87
   4  -2 -12  178.95    1.28
  -4   2  13  211.59    1.14
  -4  -2  13  226.10    1.04
   4   2 -13  268.87    1.07
   4  -2 -13  273.85    1.14
  -4   2  14   32.18    0.50
  -4  -2  14   32.48    0.54
   4   2 -14   34.77    0.70
   4  -2 -14   38.88    0.62
  -4   2  15   54.21    0.61
  -4  -2  15   54.74    0.66
   4   2 -15   64.12    0.68
   4  -2 -15   62.91    0.73
  -4   2  16   64.65    0.67
  -4  -2  16   64.10    0.72
   4   2 -16   76.04    0.76
   4  -2 -16   75.69    0.82
  -4   2  17   47.80    0.63
  -4  -2  17   46.87    0.70
   4   2 -17   49.06    0.70
   4  -2 -17   50.34    0.77
  -4   2  18   45.45    0.65
  -4  -2  18   45.00    0.71
   4   2 -18   49.51    0.72
   4  -2 -18   48.67    0.79
  -4   2  19   20.00    0.56
  -4  -2  19   19.58    0.61
   4   2 -19   28.80    0.66
   4  -2 -19   29.40    0.73
  -4   2  20   12.33    0.54
  -4  -2  20   10.90    0.60
   4   2 -20   11.78    0.86
   4  -2 -20   13.47    0.71
  -4   2  21   25.18    0.63
  -4  -2  21   25.92    0.72
   4   2 -21   38.17    0.79
   4  -2 -21   38.19    0.87
  -4   2  22   11.72    0.59
  -4  -2  22   10.80    0.66
   4   2 -22   10.91    0.70
   4  -2 -22   11.90    0.78
  -4   2  23    7.44    0.60
  -4  -2  23    5.16    0.44
   4   2 -23    8.41    0.72
   4  -2 -23    9.01    0.81
  -4   2  24   12.08    0.65
  -4  -2  24   12.22    0.77
   4   2 -24   14.01    0.80
   4  -2 -24   16.25    1.15
  -4   4 -20    5.70    0.68
  -4   4 -20    4.47    0.44
  -4  -4 -20    4.93    0.46
  -4   4 -19   18.89    0.74
  -4  -4 -19   20.92    0.80
  -4  -4 -18    4.10    0.36
  -4  -4 -18    4.15    0.40
  -4   4 -17   59.89    0.87
  -4  -4 -17   59.08    0.61
  -4  -4 -17   69.57    0.92
  -4   4 -16    0.98    0.33
  -4  -4 -16    0.94    0.23
  -4  -4 -16    1.41    0.34
  -4   4 -15   83.85    0.89
  -4  -4 -15   80.24    0.62
  -4  -4 -15   90.00    0.90
  -4   4 -14   43.91    0.71
  -4  -4 -14   41.92    0.47
  -4  -4 -14   46.87    0.73
  -4   4 -13   32.96    0.62
  -4  -4 -13   34.92    0.42
  -4  -4 -13   35.82    0.64
  -4  -4 -12    5.82    0.29
  -4  -4 -12    6.44    0.48
  -4   4 -11  138.14    0.89
  -4  -4 -11  140.34    0.60
  -4  -4 -11  151.70    0.94
  -4   4 -10    9.18    0.41
  -4  -4 -10    9.50    0.26
  -4  -4 -10    8.69    0.24
  -4  -4 -10   11.06    0.46
  -4   4  -9  214.81    1.21
  -4  -4  -9  231.68    0.67
  -4  -4  -9  206.55    0.64
  -4  -4  -9  229.09    1.28
  -4   4  -8    4.24    0.34
  -4  -4  -8    3.30    0.21
  -4  -4  -8    3.71    0.18
  -4  -4  -8    4.47    0.39
  -4   4  -7  181.36    0.85
  -4  -4  -7  196.65    0.56
  -4  -4  -7  173.95    0.52
  -4  -4  -7  197.70    0.90
  -4   4  -6  211.47    0.88
  -4  -4  -6  229.64    0.58
  -4  -4  -6  201.97    0.53
  -4  -4  -6  229.82    0.93
  -4   4  -5  287.24    0.98
  -4  -4  -5  313.91    0.64
  -4  -4  -5  271.20    0.59
  -4  -4  -5  315.38    1.04
  -4   4  -4  127.67    0.66
  -4  -4  -4  139.79    0.44
  -4  -4  -4  134.38    0.68
   4   4   4  122.87    0.41
  -4   4  -2  123.13    0.61
  -4  -4  -2  131.57    0.44
  -4  -4  -2  134.30    0.63
   4   4   2  122.98    0.41
  -4   4  -1  690.07    1.32
  -4  -4  -1  730.62    1.33
  -4   4   0   61.36    0.43
  -4   4   0   72.64    0.51
  -4  -4   0   63.12    0.34
  -4  -4   0   64.17    0.43
   4   4   0   63.48    0.33
  -4   4   1  591.14    1.18
  -4   4   1  580.79    1.04
  -4  -4   1  594.50    0.99
  -4  -4   1  620.01    1.14
   4   4  -1  614.50    0.99
  -4   4   2   41.11    0.36
  -4   4   2   41.85    0.30
  -4  -4   2   39.85    0.32
  -4  -4   2   41.89    0.34
   4   4  -2   42.44    0.31
   4   4  -2   43.29    0.32
  -4   4   3  324.90    0.88
  -4   4   3  336.27    0.72
  -4  -4   3  316.66    0.81
  -4  -4   3  343.82    0.80
   4   4  -3  330.85    0.83
   4   4  -3  324.66    0.76
   4  -4  -3  321.52    0.86
  -4   4   4   27.44    0.32
  -4   4   4   29.32    0.24
  -4  -4   4   26.05    0.31
  -4  -4   4   29.05    0.28
  -4  -4   4   28.81    0.27
   4   4  -4   26.57    0.25
   4  -4  -4   26.73    0.32
  -4   4   5  553.54    1.16
  -4   4   5  580.57    0.84
  -4  -4   5  531.35    1.15
  -4  -4   5  558.01    0.96
  -4  -4   5  567.57    1.01
   4   4  -5  525.66    1.02
   4  -4  -5  537.49    1.18
  -4   4   6  548.39    1.18
  -4   4   6  554.49    0.77
  -4  -4   6  521.40    1.19
  -4  -4   6  560.26    1.03
   4   4  -6  573.52    0.94
   4  -4  -6  516.54    0.76
   4  -4  -6  581.75    1.27
  -4   4   7  378.88    1.01
  -4   4   7  366.65    0.59
  -4  -4   7  358.28    1.04
  -4  -4   7  361.63    0.75
  -4  -4   7  399.56    0.99
   4   4  -7  375.87    0.85
   4   4  -7  390.49    0.91
   4  -4  -7  338.46    0.57
   4  -4  -7  380.31    1.08
  -4   4   8  132.84    0.64
  -4   4   8  134.09    0.34
  -4  -4   8  127.74    0.68
  -4  -4   8  128.65    0.46
   4   4  -8  141.12    0.48
   4   4  -8  142.15    0.60
   4  -4  -8  127.26    0.34
   4  -4  -8  137.85    0.72
  -4   4   9  811.37    1.55
  -4  -4   9  777.40    1.65
   4   4  -9  941.97    1.17
   4  -4  -9  952.26    1.83
  -4   4  10   30.88    0.41
  -4  -4  10   29.67    0.47
  -4  -4  10   32.31    0.28
   4   4 -10   32.21    0.28
   4   4 -10   35.18    0.41
   4  -4 -10   34.50    0.50
  -4   4  11  629.91    1.45
  -4  -4  11  625.44    0.99
   4   4 -11  706.54    1.03
   4   4 -11  737.59    1.45
   4  -4 -11  688.71    2.32
  -4   4  12   27.74    0.44
  -4  -4  12   27.20    0.50
   4   4 -12   27.69    0.28
   4   4 -12   31.87    0.45
   4  -4 -12   33.92    0.56
  -4   4  13  275.37    1.05
  -4  -4  13  279.90    1.18
   4   4 -13  285.39    0.78
   4   4 -13  307.57    1.05
   4  -4 -13  305.56    1.24
  -4   4  14   55.38    0.97
  -4  -4  14   56.63    0.67
   4   4 -14   63.97    0.37
   4   4 -14   69.16    0.63
   4  -4 -14   70.38    0.75
  -4   4  15  117.48    0.78
  -4  -4  15  115.45    0.89
   4   4 -15  131.89    0.60
   4   4 -15  130.47    1.03
   4  -4 -15  141.51    0.99
  -4   4  16    5.51    0.42
  -4  -4  16    4.03    0.49
   4   4 -16    5.89    0.55
   4  -4 -16    7.12    0.58
  -4   4  17  101.03    0.78
  -4  -4  17  101.43    0.91
   4   4 -17  145.15    0.95
   4  -4 -17  139.21    1.08
  -4   4  18    0.73    0.24
  -4  -4  18    0.05    0.30
   4   4 -18    1.10    0.30
   4  -4 -18    1.84    0.37
  -4   4  19   33.90    0.60
  -4  -4  19   33.42    0.72
   4   4 -19   44.99    0.76
   4  -4 -19   41.85    0.83
  -4   4  20    0.55    0.27
  -4  -4  20    0.43    0.33
   4   4 -20    0.92    0.34
   4  -4 -20   -0.17    0.40
  -4   4  21   33.28    0.64
  -4  -4  21   34.64    0.80
   4   4 -21   36.84    0.76
   4  -4 -21   35.85    0.90
  -4   4  22    4.75    0.52
  -4  -4  22    3.42    0.40
   4   4 -22    4.26    0.42
   4  -4 -22    4.30    0.50
  -4   4  23   19.15    0.63
  -4  -4  23   20.24    0.81
   4   4 -23   20.16    0.76
   4  -4 -23   20.58    0.89
  -4   6 -20    3.39    0.62
  -4   6 -20    2.95    0.38
  -4  -6 -20    4.05    0.44
  -4  -6 -20    2.87    0.51
  -4   6 -19   13.61    0.80
  -4   6 -19   12.88    0.65
  -4  -6 -19   14.66    0.78
  -4   6 -18    2.95    0.40
  -4  -6 -18    3.46    0.45
  -4   6 -17    8.09    0.66
  -4  -6 -17    7.82    0.96
  -4   6 -16   26.95    0.75
  -4  -6 -16   33.08    0.80
  -4   6 -15   87.57    0.97
  -4  -6 -15  103.24    1.01
  -4   6 -14  121.18    1.05
  -4  -6 -14  137.27    1.07
  -4   6 -13   49.34    1.00
  -4  -6 -13   60.97    0.81
  -4   6 -12  122.27    0.96
  -4  -6 -12  132.96    0.97
  -4   6 -11   59.76    0.73
  -4  -6 -11   67.71    0.74
  -4   6 -10   18.73    0.51
  -4  -6 -10   22.07    0.53
  -4   6  -9  167.08    0.95
  -4  -6  -9  186.24    0.99
  -4   6  -8    8.96    0.40
  -4  -6  -8   10.76    0.45
  -4   6  -6  166.23    0.85
  -4  -6  -6  187.38    0.90
  -4   6  -5  263.07    1.01
  -4  -6  -5  290.02    1.06
  -4   6  -4  130.62    0.72
  -4  -6  -4  145.56    0.76
  -4   6  -3   53.61    0.50
  -4  -6  -3   58.79    0.52
   4   6   3   43.14    0.23
  -4   6  -2   69.70    0.53
  -4  -6  -2   72.36    0.32
  -4  -6  -2   77.33    0.56
   4   6   2   57.54    0.28
  -4   6  -1  176.75    0.75
  -4  -6  -1  180.15    0.50
  -4  -6  -1  199.97    0.79
   4   6   1  167.81    0.48
  -4   6   0  238.31    0.85
  -4  -6   0  234.53    0.61
  -4  -6   0  263.74    0.87
   4   6   0  229.59    0.61
  -4   6   1  430.37    1.09
  -4  -6   1  429.15    0.97
  -4  -6   1  462.04    1.11
   4   6  -1  438.20    0.86
   4  -6  -1  401.42    0.99
  -4   6   2  313.30    0.93
  -4  -6   2  299.31    0.78
  -4  -6   2  332.15    0.93
   4   6  -2  305.87    0.77
   4  -6  -2  289.96    0.82
   4  -6  -2  297.86    0.84
  -4   6   3  109.73    0.58
  -4  -6   3  105.50    0.51
  -4  -6   3  115.57    0.57
   4  -6  -3  131.42    0.55
   4  -6  -3  140.14    0.61
  -4   6   4  138.55    0.63
  -4   6   4  144.15    0.54
  -4  -6   4  128.09    0.59
  -4  -6   4  141.34    0.60
   4  -6  -4  142.27    0.55
   4  -6  -4  152.90    0.66
  -4   6   5  214.87    0.77
  -4   6   5  221.20    0.64
  -4  -6   5  201.53    0.76
  -4  -6   5  213.47    0.71
  -4  -6   5  218.75    0.63
   4  -6  -5  235.51    0.67
   4  -6  -5  255.23    0.87
  -4   6   6   26.26    0.36
  -4   6   6   28.12    0.26
  -4  -6   6   25.43    0.37
  -4  -6   6   26.50    0.31
  -4  -6   6   27.69    0.28
   4  -6  -6   31.60    0.29
   4  -6  -6   32.85    0.42
  -4   6   7   43.61    0.42
  -4   6   7   42.02    0.30
  -4  -6   7   40.47    0.45
  -4  -6   7   42.73    0.36
  -4  -6   7   41.23    0.33
   4  -6  -7   63.76    0.36
   4  -6  -7   67.61    0.55
  -4   6   8  495.99    1.20
  -4   6   8  497.28    0.86
  -4  -6   8  471.65    1.30
  -4  -6   8  486.66    1.04
  -4  -6   8  492.84    0.98
   4  -6  -8  475.92    0.86
   4  -6  -8  516.31    1.37
  -4   6   9  425.23    1.14
  -4   6   9  441.33    0.80
  -4  -6   9  407.10    1.27
  -4  -6   9  420.13    0.97
  -4  -6   9  414.15    1.28
   4  -6  -9  425.70    0.79
   4  -6  -9  449.24    1.33
  -4   6  10  296.90    0.99
  -4   6  10  310.36    0.66
  -4  -6  10  273.15    1.35
  -4  -6  10  298.26    0.83
   4   6 -10  333.34    0.90
   4  -6 -10  309.49    0.67
   4  -6 -10  320.69    1.53
  -4   6  11  375.33    1.13
  -4   6  11  388.28    0.72
  -4  -6  11  374.19    1.32
  -4  -6  11  372.23    0.93
   4   6 -11  400.55    1.02
   4  -6 -11  367.52    0.71
   4  -6 -11  398.16    1.36
  -4   6  12   66.78    0.56
  -4   6  12   67.62    0.36
  -4  -6  12   67.00    0.67
  -4  -6  12   66.76    0.45
   4   6 -12   83.79    0.55
   4  -6 -12   76.01    0.35
   4  -6 -12   83.90    0.75
  -4   6  13   63.61    0.57
  -4  -6  13   63.94    0.69
  -4  -6  13   65.31    0.45
   4   6 -13   83.03    0.58
   4  -6 -13   82.63    0.78
  -4   6  14   34.96    0.80
  -4  -6  14   35.77    0.61
   4   6 -14   36.57    0.50
   4  -6 -14   37.67    0.66
  -4   6  15  151.02    0.87
  -4  -6  15  151.11    1.13
   4   6 -15  193.36    0.90
   4  -6 -15  193.23    1.20
  -4   6  16    8.11    0.42
  -4  -6  16    7.09    0.54
   4   6 -16   15.05    0.49
   4  -6 -16   15.32    0.64
  -4   6  17   16.78    0.46
  -4  -6  17   15.09    0.60
   4   6 -17   25.46    0.55
   4  -6 -17   22.76    0.71
  -4   6  18   26.88    0.52
  -4  -6  18   26.20    0.71
   4   6 -18   40.17    0.64
   4  -6 -18   37.39    0.81
  -4   6  19   23.65    0.53
  -4  -6  19   23.61    0.72
   4   6 -19   28.38    0.63
   4  -6 -19   26.93    0.83
  -4   6  20   27.94    0.58
  -4  -6  20   29.74    0.78
   4   6 -20   34.40    0.69
   4  -6 -20   32.26    0.90
  -4   6  21   13.42    0.75
  -4  -6  21   15.81    0.73
   4   6 -21   14.72    0.65
   4  -6 -21   18.00    0.87
  -4   6  22   21.99    0.59
  -4  -6  22   22.32    0.82
   4   6 -22   21.24    0.80
   4  -6 -22   23.70    0.93
  -4   6  23    6.35    0.53
  -4  -6  23    4.87    0.76
   4   6 -23    4.49    0.43
   4  -6 -23    5.12    0.55
  -4   8 -19    1.83    0.45
  -4   8 -19    1.95    0.54
  -4  -8 -19    1.94    0.41
  -4  -8 -19    0.35    0.51
  -4   8 -18   10.04    0.78
  -4   8 -18    9.38    0.59
  -4  -8 -18   12.13    0.74
  -4   8 -17   -0.08    0.38
  -4  -8 -17    0.11    0.43
  -4   8 -16   11.20    0.70
  -4  -8 -16   13.09    0.73
  -4   8 -15    2.66    0.38
  -4  -8 -15    2.67    0.37
  -4   8 -14   83.81    1.00
  -4  -8 -14   96.01    0.99
  -4   8 -13   18.18    0.69
  -4  -8 -13   28.53    0.75
  -4   8 -12  261.65    1.41
  -4  -8 -12  304.80    1.42
  -4   8 -11    0.99    0.31
  -4  -8 -11    1.28    0.30
  -4   8 -10   29.23    0.60
  -4  -8 -10   34.79    0.65
  -4   8  -9    8.38    0.48
  -4  -8  -9    9.12    0.51
  -4   8  -8  102.24    0.81
  -4  -8  -8  116.73    0.84
  -4   8  -7    3.62    0.41
  -4  -8  -7    2.95    0.26
  -4   8  -6  225.05    1.17
  -4  -8  -6  262.54    1.12
  -4   8  -5    9.32    0.63
  -4  -8  -5   11.42    0.76
  -4   8  -4  196.96    0.98
  -4  -8  -4  231.71    1.05
  -4   8  -3   44.74    0.51
  -4  -8  -3   59.69    0.58
  -4  -8  -2  108.93    0.70
   4   8   2  106.60    0.36
   4  -8   2  101.72    0.66
  -4   8  -1   46.55    0.48
  -4  -8  -1   44.89    0.30
  -4  -8  -1   53.06    0.53
   4   8   1   45.96    0.29
   4  -8   1   40.24    0.46
  -4   8   0   69.00    0.55
  -4  -8   0   67.21    0.38
  -4  -8   0   76.89    0.59
   4   8   0   64.88    0.36
   4  -8   0   59.88    0.51
  -4   8   1   55.84    0.50
  -4  -8   1   52.12    0.37
  -4  -8   1   60.57    0.53
   4   8  -1   59.62    0.38
   4  -8  -1   55.59    0.48
  -4   8   2  641.78    1.41
  -4  -8   2  611.77    1.17
  -4  -8   2  707.29    1.50
   4  -8  -2  617.80    1.33
   4  -8  -2  634.30    1.27
  -4   8   3   63.41    0.52
  -4  -8   3   62.26    0.45
  -4  -8   3   70.52    0.54
   4  -8  -3   68.51    0.49
   4  -8  -3   72.15    0.50
  -4   8   4  411.13    1.12
  -4  -8   4  388.89    1.05
  -4  -8   4  422.90    1.14
   4  -8  -4  414.01    1.05
   4  -8  -4  440.74    1.14
  -4   8   5   53.99    0.48
  -4  -8   5   51.93    0.47
  -4  -8   5   54.63    0.47
  -4  -8   5   54.87    0.35
   4  -8  -5   52.17    0.42
   4  -8  -5   55.78    0.50
  -4   8   6  353.09    1.03
  -4  -8   6  332.14    1.07
  -4  -8   6  345.56    1.02
  -4  -8   6  355.80    0.78
   4  -8  -6  351.28    0.93
   4  -8  -6  382.06    1.15
  -4   8   7    6.23    0.31
  -4  -8   7    9.36    0.36
  -4  -8   7    7.70    0.28
  -4  -8   7    6.03    0.21
   4  -8  -7    6.44    0.26
   4  -8  -7    7.61    0.38
  -4   8   8  487.65    1.22
  -4  -8   8  455.75    1.40
  -4  -8   8  477.57    1.19
  -4  -8   8  488.56    0.93
   4  -8  -8  489.61    1.05
   4  -8  -8  520.61    1.53
  -4   8   9   22.61    0.38
  -4  -8   9   18.79    0.45
  -4  -8   9   19.33    0.34
  -4  -8   9   20.04    0.27
   4  -8  -9   20.19    0.30
   4  -8  -9   23.93    0.49
  -4   8  10   98.93    0.62
  -4  -8  10   97.00    0.74
  -4  -8  10   98.79    0.58
  -4  -8  10   97.78    0.47
   4  -8 -10  105.56    0.51
   4  -8 -10  115.79    0.81
  -4   8  11   22.52    0.40
  -4  -8  11   20.39    0.51
  -4  -8  11   23.47    0.37
  -4  -8  11   21.46    0.36
   4  -8 -11   25.55    0.32
   4  -8 -11   29.24    0.57
  -4   8  12  214.74    0.90
  -4  -8  12  215.28    1.12
  -4  -8  12  217.05    0.85
   4  -8 -12  231.36    0.71
   4  -8 -12  249.73    1.20
  -4   8  13   29.30    0.46
  -4   8  13   29.20    0.52
  -4  -8  13   29.98    0.59
  -4  -8  13   29.73    0.42
   4   8 -13   34.62    0.42
   4  -8 -13   30.34    0.36
   4  -8 -13   34.69    0.65
  -4   8  14  133.60    0.94
  -4  -8  14  139.48    1.01
  -4  -8  14  138.91    0.72
   4   8 -14  163.44    0.73
   4  -8 -14  148.22    0.58
   4  -8 -14  162.98    1.09
  -4   8  15   16.97    0.51
  -4  -8  15   18.53    0.60
   4   8 -15   20.51    0.43
   4  -8 -15   18.21    0.42
   4  -8 -15   21.27    0.67
  -4   8  16   27.28    0.49
  -4  -8  16   28.05    0.67
   4   8 -16   26.43    0.47
   4  -8 -16   24.64    0.32
   4  -8 -16   25.99    0.72
  -4   8  17   22.03    0.48
  -4  -8  17   21.57    0.68
   4   8 -17   23.01    0.49
   4  -8 -17   21.68    0.51
   4  -8 -17   22.49    0.75
  -4   8  18   28.44    0.51
  -4  -8  18   27.15    0.82
   4   8 -18   25.74    0.91
   4  -8 -18   30.43    0.85
  -4   8  19    8.20    0.43
  -4  -8  19    6.61    0.67
   4   8 -19    7.67    0.50
   4  -8 -19    8.57    0.76
  -4   8  20   24.95    0.53
  -4  -8  20   27.10    0.81
   4   8 -20   34.64    0.62
   4  -8 -20   35.40    0.96
  -4   8  21    8.64    0.48
  -4  -8  21    7.84    0.74
   4   8 -21   10.63    0.69
   4  -8 -21   10.32    0.96
  -4   8  22   16.65    0.55
  -4  -8  22   16.94    1.08
   4  -8 -22   20.24    0.99
  -4  10 -18   13.05    1.13
  -4 -10 -18   16.36    0.82
  -4 -10 -18   11.84    0.92
  -4  10 -17    7.66    0.81
  -4 -10 -17    9.92    0.75
  -4  10 -16   20.49    0.81
  -4 -10 -16   26.16    0.81
  -4  10 -15    7.24    0.74
  -4 -10 -15    7.57    0.69
  -4  10 -14   12.20    0.68
  -4 -10 -14   13.68    0.70
  -4  10 -13   24.01    0.74
  -4 -10 -13   27.86    0.75
  -4  10 -12   60.85    0.88
  -4 -10 -12   68.82    0.89
  -4  10 -11   46.55    0.79
  -4 -10 -11   55.31    0.84
  -4  10 -10  117.80    1.00
  -4 -10 -10  142.22    1.05
  -4  10  -9   43.00    0.73
  -4 -10  -9   56.48    0.77
  -4  10  -8  230.84    1.22
  -4 -10  -8  280.01    1.30
  -4  10  -7   70.60    0.75
  -4 -10  -7   86.78    0.81
  -4  10  -6   26.82    0.54
  -4 -10  -6   33.40    0.60
  -4  10  -5   67.67    0.67
  -4 -10  -5   76.01    0.73
  -4  10  -4   46.61    0.58
  -4 -10  -4   52.71    0.64
   4 -10   4   54.97    0.61
  -4  10  -3   55.30    0.60
  -4 -10  -3   59.88    0.72
   4 -10   3   40.35    0.54
  -4 -10  -2  193.51    0.97
   4 -10   2  174.92    1.06
  -4  10  -1   75.67    0.66
  -4 -10  -1   74.18    0.38
  -4 -10  -1   88.24    0.85
   4  10   1   72.45    0.37
  -4  10   0  175.30    0.87
  -4 -10   0  163.49    0.58
   4  10   0  192.92    0.61
   4 -10   0  194.25    0.91
  -4  10   1  201.99    0.90
  -4 -10   1  188.51    0.67
  -4 -10   1  216.52    1.16
   4 -10  -1  197.01    0.89
  -4  10   2  318.53    1.09
  -4 -10   2  294.57    0.88
  -4 -10   2  343.59    1.21
   4 -10  -2  302.21    1.06
   4 -10  -2  308.24    0.93
  -4  10   3  132.06    0.73
  -4 -10   3  123.52    0.63
  -4 -10   3  140.55    0.79
   4 -10  -3  118.87    0.69
   4 -10  -3  124.73    0.65
  -4  10   4  126.65    0.71
  -4 -10   4  117.71    0.65
  -4 -10   4  130.55    0.76
   4 -10  -4  133.43    0.71
   4 -10  -4  140.61    0.72
  -4  10   5  329.41    1.06
  -4 -10   5  302.24    1.04
  -4 -10   5  332.58    1.13
  -4 -10   5  330.55    0.75
   4 -10  -5  325.09    1.04
   4 -10  -5  345.20    1.11
  -4  10   6   38.58    0.46
  -4 -10   6   33.38    0.47
  -4 -10   6   35.33    0.48
  -4 -10   6   37.26    0.29
   4 -10  -6   44.68    0.46
   4 -10  -6   49.50    0.54
  -4  10   7   23.78    0.40
  -4 -10   7   23.55    0.43
   4 -10  -7   23.19    0.38
  -4  10   8  235.42    0.91
  -4 -10   8  228.13    1.04
  -4 -10   8  237.51    0.97
   4 -10  -8  249.42    0.89
   4 -10  -8  276.47    1.13
  -4  10   9   30.77    0.44
  -4 -10   9   32.18    0.54
  -4 -10   9   31.46    0.46
   4 -10  -9   34.41    0.42
   4 -10  -9   39.24    0.60
  -4  10  10  251.98    0.95
  -4 -10  10  248.06    1.17
  -4 -10  10  249.20    1.02
   4 -10 -10  265.35    0.90
   4 -10 -10  295.27    1.26
  -4  10  11   69.77    0.57
  -4 -10  11   71.82    0.74
  -4 -10  11   69.25    0.70
   4 -10 -11   82.11    0.55
   4 -10 -11   93.28    0.86
  -4  10  12   10.65    0.37
  -4 -10  12   11.18    0.51
   4 -10 -12   10.99    0.34
   4 -10 -12   12.87    0.57
  -4  10  13   84.21    0.64
  -4 -10  13   85.71    0.86
  -4 -10  13   88.65    0.91
   4 -10 -13  100.07    0.59
   4 -10 -13  110.65    0.96
  -4  10  14   33.58    0.59
  -4 -10  14   36.54    0.69
  -4 -10  14   36.71    0.52
   4 -10 -14   30.27    0.41
   4 -10 -14   34.14    0.75
  -4 -10  15   45.79    0.77
  -4 -10  15   47.99    0.58
   4 -10 -15   50.93    0.47
   4 -10 -15   57.39    0.86
  -4  10  16   68.44    0.63
  -4 -10  16   68.35    0.90
   4 -10 -16   63.37    0.50
   4 -10 -16   69.88    0.95
  -4  10  17    2.22    0.24
  -4 -10  17    2.14    0.37
   4 -10 -17    3.63    0.46
  -4  10  18   21.25    0.48
  -4 -10  18   21.59    0.74
   4 -10 -18   26.01    0.83
  -4  10  19    9.38    0.43
  -4 -10  19    8.59    0.71
   4 -10 -19   12.47    0.81
  -4  10  20    3.52    0.42
  -4 -10  20    2.07    0.42
   4 -10 -20    2.83    0.48
  -4 -10  21    7.97    0.82
   4 -10 -21   10.08    0.90
  -4  12 -17   14.90    1.09
  -4 -12 -17   19.65    0.91
  -4 -12 -17   15.28    0.89
  -4  12 -16    4.72    0.50
  -4  12 -15   22.10    0.88
  -4 -12 -15   24.07    0.85
  -4  12 -14    1.70    0.42
  -4 -12 -14    1.92    0.39
  -4  12 -13   29.79    0.82
  -4 -12 -13   37.73    0.84
  -4  12 -12   17.16    0.75
  -4 -12 -12   21.04    0.77
  -4  12 -11   75.23    0.97
  -4 -12 -11   87.39    0.98
  -4  12 -10   20.47    0.66
  -4 -12 -10   24.05    0.73
  -4  12  -9   44.37    0.83
  -4 -12  -9   55.32    0.84
  -4  12  -8   33.73    0.70
  -4 -12  -8   39.62    0.74
  -4  12  -7   57.16    1.07
  -4 -12  -7   70.08    0.82
  -4  12  -6   58.07    0.74
  -4 -12  -6   68.30    0.81
  -4  12  -5   85.43    0.81
  -4  12  -5   96.86    0.74
  -4 -12  -5   99.80    0.88
   4 -12   5   74.53    0.76
  -4  12  -4   13.89    0.51
  -4 -12  -4   17.11    0.57
   4 -12   4   15.46    0.50
  -4  12  -3  137.13    0.91
  -4 -12  -3  156.21    0.98
   4 -12   3  126.58    0.87
  -4  12  -2    2.28    0.27
  -4 -12  -2    2.66    0.27
   4 -12   2    2.17    0.24
  -4  12  -1  194.73    1.00
  -4 -12  -1  178.17    0.60
  -4 -12  -1  214.54    1.09
   4  12   1  190.12    0.60
   4 -12   1  195.30    1.01
  -4  12   0    0.60    0.24
  -4 -12   0    0.34    0.14
  -4 -12   0    0.51    0.24
   4 -12   0    0.62    0.21
  -4  12   1  130.27    0.96
  -4 -12   1  119.44    0.59
  -4 -12   1  146.32    0.91
   4 -12  -1  144.58    0.86
  -4 -12   2    2.09    0.18
  -4 -12   2    2.73    0.25
   4 -12  -2    1.82    0.22
   4 -12  -2    1.99    0.19
  -4  12   3   77.96    0.66
  -4 -12   3   71.50    0.55
  -4 -12   3   85.34    0.73
   4 -12  -3   77.57    0.66
   4 -12  -3   78.80    0.58
  -4  12   4  110.87    0.73
  -4 -12   4  100.67    0.67
  -4 -12   4  117.21    0.82
   4 -12  -4  106.29    0.91
   4 -12  -4  115.89    0.71
  -4  12   5  452.76    1.31
  -4 -12   5  417.43    1.30
  -4 -12   5  473.60    1.49
   4 -12  -5  459.88    1.34
  -4  12   6   20.43    0.46
  -4 -12   6   21.15    0.59
  -4 -12   6   21.83    0.52
   4 -12  -6   21.90    0.70
  -4  12   7  257.18    1.00
  -4 -12   7  247.47    1.11
  -4 -12   7  269.79    1.15
   4 -12  -7  242.84    1.18
   4 -12  -7  276.93    1.15
  -4  12   8   87.58    0.64
  -4 -12   8   86.47    0.76
  -4 -12   8   90.28    0.74
   4 -12  -8   94.98    0.70
   4 -12  -8  106.13    0.82
  -4  12   9   59.21    0.56
  -4 -12   9   59.65    0.69
  -4 -12   9   61.26    0.65
   4 -12  -9   67.94    0.61
   4 -12  -9   76.00    0.77
  -4  12  10   94.68    0.65
  -4 -12  10   92.70    0.84
  -4 -12  10   98.38    0.77
   4 -12 -10  103.25    0.70
   4 -12 -10  110.74    0.89
  -4  12  11   66.29    0.58
  -4 -12  11   69.87    0.79
  -4 -12  11   70.13    0.68
   4 -12 -11   77.82    0.63
   4 -12 -11   86.44    0.85
  -4  12  12   24.47    0.44
  -4 -12  12   24.68    0.63
  -4 -12  12   24.92    0.51
   4 -12 -12   23.74    0.46
   4 -12 -12   26.40    0.68
  -4  12  13   55.46    0.56
  -4 -12  13   57.61    0.79
  -4 -12  13   58.82    0.64
   4 -12 -13   60.58    0.58
   4 -12 -13   66.58    0.86
  -4 -12  14    4.11    0.37
  -4 -12  14    5.12    0.42
   4 -12 -14    3.30    0.38
   4 -12 -14    5.59    0.63
  -4 -12  15   53.50    0.85
  -4 -12  15   54.96    0.64
   4 -12 -15   57.96    0.57
   4 -12 -15   65.12    0.94
  -4  12  16    5.80    0.39
  -4 -12  16    4.09    0.39
  -4 -12  16    6.37    0.45
   4 -12 -16    5.52    0.39
   4 -12 -16    6.67    0.71
  -4  12  17   24.01    0.48
  -4 -12  17   24.11    0.77
   4 -12 -17   29.85    0.85
  -4  12  18    0.13    0.22
  -4 -12  18   -0.41    0.37
   4 -12 -18   -1.15    0.41
  -4 -12  19    8.62    0.86
   4 -12 -19   11.30    0.87
  -4 -12  20    1.23    0.44
   4 -12 -20    0.95    0.47
  -4  14 -16    8.25    0.97
  -4 -14 -16    8.72    0.90
  -4 -14 -16    7.08    0.87
  -4 -14 -15   28.54    0.95
  -4 -14 -15   21.97    1.14
  -4  14 -14   13.66    0.88
  -4 -14 -14   16.23    0.87
  -4  14 -13    3.29    0.47
  -4 -14 -13    2.69    0.43
  -4  14 -12   -0.27    0.39
  -4 -14 -12   -0.12    0.37
  -4  14 -11   11.89    0.74
  -4 -14 -11   13.13    0.76
  -4  14 -10    4.84    0.42
  -4 -14 -10    4.74    0.42
  -4  14  -9   27.96    0.75
  -4 -14  -9   30.56    0.90
  -4  14  -8    3.38    0.38
  -4 -14  -8    3.17    0.37
  -4  14  -7   69.35    1.02
  -4 -14  -7   80.17    0.95
  -4  14  -6   86.69    0.93
  -4 -14  -6  102.79    1.01
   4 -14   6   83.18    0.89
  -4  14  -5  112.01    1.00
  -4 -14  -5  131.24    1.08
   4 -14   5  114.63    0.97
  -4  14  -4   96.47    0.91
  -4 -14  -4  112.39    0.99
   4 -14   4   89.76    0.87
  -4  14  -3   94.83    0.88
  -4 -14  -3  106.72    0.95
   4 -14   3   92.92    0.86
  -4  14  -2   22.10    0.57
  -4 -14  -2   24.78    0.65
   4 -14   2   26.50    0.61
  -4  14  -1   27.48    0.57
  -4 -14  -1   25.62    0.32
  -4 -14  -1   30.44    0.65
   4 -14   1   26.36    0.58
  -4  14   0   13.72    0.50
  -4 -14   0   10.84    0.30
  -4 -14   0   13.32    0.55
   4 -14   0   11.06    0.49
  -4  14   1   52.27    0.64
  -4 -14   1   45.82    0.45
  -4 -14   1   54.36    0.72
   4 -14  -1   50.32    0.66
  -4  14   2   81.23    0.73
  -4 -14   2   73.56    0.57
  -4 -14   2   84.31    0.81
   4 -14  -2   80.15    0.75
   4 -14  -2   81.79    0.58
  -4  14   3   68.66    0.68
  -4 -14   3   61.01    0.56
  -4 -14   3   73.21    0.77
   4 -14  -3   69.36    0.71
   4 -14  -3   72.65    0.59
  -4  14   4   17.23    0.48
  -4 -14   4   18.73    0.54
   4 -14  -4   18.65    0.51
   4 -14  -4   19.62    0.46
  -4  14   5   16.10    0.46
  -4 -14   5   14.55    0.45
  -4 -14   5   16.79    0.53
   4 -14  -5   22.33    0.53
   4 -14  -5   23.15    0.51
  -4 -14   6    5.57    0.43
  -4 -14   6    6.39    0.50
   4 -14  -6    3.74    0.28
   4 -14  -6    4.09    0.45
  -4 -14   7   74.56    0.73
  -4 -14   7   85.31    0.80
   4 -14  -7   89.03    0.76
   4 -14  -7   96.39    0.79
  -4 -14   8   29.82    0.59
  -4 -14   8   34.95    0.63
   4 -14  -8   31.70    0.56
   4 -14  -8   32.78    0.61
  -4  14   9   39.76    0.63
  -4 -14   9   39.23    0.65
  -4 -14   9   42.49    0.66
   4 -14  -9   36.49    0.67
   4 -14  -9   38.33    0.67
  -4  14  10    1.73    0.27
  -4 -14  10    1.15    0.31
  -4 -14  10    1.29    0.27
   4 -14 -10    3.19    0.27
   4 -14 -10    3.75    0.36
  -4  14  11   32.52    0.58
  -4 -14  11   32.99    0.68
  -4 -14  11   33.16    0.72
   4 -14 -11   30.60    0.56
   4 -14 -11   33.64    0.73
  -4  14  12   22.70    0.57
  -4 -14  12   23.70    0.68
  -4 -14  12   23.92    0.57
   4 -14 -12   29.57    0.55
   4 -14 -12   32.11    0.74
  -4 -14  13   35.18    0.73
  -4 -14  13   34.30    0.63
   4 -14 -13   39.49    0.58
   4 -14 -13   43.11    0.82
  -4 -14  14   35.66    0.79
  -4 -14  14   36.18    0.63
   4 -14 -14   38.83    0.58
   4 -14 -14   43.13    0.87
  -4 -14  15   18.06    0.70
  -4 -14  15   18.36    0.55
   4 -14 -15   24.03    0.52
   4 -14 -15   24.87    0.82
  -4 -14  16   15.54    0.76
  -4 -14  16   15.56    0.55
   4 -14 -16   16.81    0.50
   4 -14 -16   19.51    0.84
  -4 -14  17   48.32    0.95
  -4 -14  17   45.54    0.70
   4 -14 -17   53.24    1.02
  -4 -14  18   13.65    1.37
  -4  16 -14   32.30    1.11
  -4 -16 -14   35.94    1.08
  -4 -16 -14   27.48    1.21
  -4 -16 -13    8.90    0.89
  -4 -16 -13    6.53    0.55
  -4  16 -12    6.19    0.53
  -4 -16 -12    7.41    0.84
  -4 -16 -12    5.43    0.48
  -4  16 -11    1.84    0.45
  -4 -16 -11    1.84    0.43
  -4 -16 -11    0.89    0.38
  -4  16 -10    4.17    0.45
  -4 -16 -10    4.11    0.44
  -4  16  -9    0.65    0.40
  -4 -16  -9    0.45    0.38
  -4  16  -8   42.14    0.89
  -4 -16  -8   46.90    0.91
  -4  16  -7    0.97    0.39
  -4 -16  -7    1.97    0.38
   4 -16   7    1.14    0.32
  -4  16  -6   89.49    1.02
  -4 -16  -6   98.17    1.07
   4 -16   6   78.89    0.93
  -4  16  -5   14.12    0.69
  -4 -16  -5   15.39    0.73
   4 -16   5   10.75    0.62
  -4  16  -4   38.75    0.77
  -4 -16  -4   42.63    0.85
   4 -16   4   35.05    0.72
  -4  16  -3    1.31    0.34
  -4 -16  -3    0.44    0.35
   4 -16   3    0.68    0.31
  -4  16  -2   71.44    0.84
  -4 -16  -2   77.77    0.93
   4 -16   2   66.44    0.83
  -4  16  -1    3.84    0.35
  -4 -16  -1    3.60    0.37
   4  16   1    6.32    0.34
   4 -16   1    4.53    0.54
  -4  16   0   71.76    0.80
  -4 -16   0   76.07    0.91
   4 -16   0   58.69    0.78
  -4  16   1    1.91    0.30
  -4 -16   1    2.13    0.21
  -4 -16   1    1.38    0.32
   4 -16  -1    1.98    0.31
  -4  16   2   28.08    0.58
  -4 -16   2   26.99    0.46
  -4 -16   2   30.86    0.70
   4 -16  -2   25.50    0.63
   4 -16  -2   26.80    0.45
  -4  16   3   28.63    0.57
  -4 -16   3   25.88    0.60
  -4 -16   3   31.33    0.77
   4 -16  -3   32.19    0.66
   4 -16  -3   31.38    0.60
  -4  16   4   85.87    0.76
  -4 -16   4   80.37    0.71
  -4 -16   4   94.83    0.93
   4 -16  -4   85.50    0.85
   4 -16  -4   89.81    0.70
  -4  16   5   15.16    0.51
  -4 -16   5   16.46    0.50
  -4 -16   5   17.91    0.64
   4 -16  -5   20.73    0.59
   4 -16  -5   22.44    0.53
  -4  16   6   41.31    0.59
  -4 -16   6   39.64    0.69
  -4 -16   6   43.69    0.73
   4 -16  -6   45.13    0.69
   4 -16  -6   46.20    0.63
  -4  16   7    3.48    0.28
  -4 -16   7    3.70    0.32
  -4 -16   7    3.29    0.32
   4 -16  -7    2.31    0.35
   4 -16  -7    2.66    0.30
  -4  16   8   28.78    0.52
  -4 -16   8   27.44    0.62
  -4 -16   8   28.79    0.68
   4 -16  -8   30.19    0.71
   4 -16  -8   33.41    0.64
  -4  16   9   17.50    0.47
  -4 -16   9   16.60    0.60
  -4 -16   9   19.61    0.64
   4 -16  -9   17.30    0.58
   4 -16  -9   18.75    0.62
  -4  16  10   37.79    0.54
  -4 -16  10   37.30    0.72
  -4 -16  10   38.66    0.73
   4 -16 -10   45.73    0.89
   4 -16 -10   46.75    0.76
  -4  16  11   -0.27    0.21
  -4 -16  11    0.23    0.33
  -4 -16  11   -0.16    0.28
   4 -16 -11    0.67    0.26
   4 -16 -11    0.28    0.35
  -4  16  12   30.55    0.56
  -4 -16  12   30.73    0.75
  -4 -16  12   29.69    0.65
   4 -16 -12   34.54    0.63
   4 -16 -12   38.96    0.82
  -4 -16  13   -0.20    0.34
  -4 -16  13   -0.38    0.27
   4 -16 -13    0.01    0.27
   4 -16 -13    0.12    0.39
  -4 -16  14   19.18    0.76
  -4 -16  14   16.06    0.61
   4 -16 -14   21.18    0.58
   4 -16 -14   24.49    0.84
  -4 -16  15    1.11    0.40
  -4 -16  15    0.31    0.28
   4 -16 -15    0.64    0.29
   4 -16 -15    1.21    0.45
  -4 -16  16   20.05    0.63
   4 -16 -16   26.19    0.86
   4 -16 -16   30.67    0.97
  -4 -16  17    6.96    0.85
  -4 -16  17    6.85    0.60
   4 -16 -17    7.91    0.90
  -4  18 -11    5.31    0.58
  -4 -18 -11    4.57    0.94
  -4 -18 -11    4.60    0.46
  -4  18 -10   33.22    1.26
  -4 -18 -10   36.87    1.02
  -4 -18 -10   31.49    0.81
  -4  18  -9    2.53    0.49
  -4 -18  -9    2.47    0.47
  -4 -18  -9    1.80    0.38
  -4  18  -8   22.14    0.90
  -4 -18  -8   25.24    0.92
  -4 -18  -8   21.05    0.70
  -4  18  -7    6.26    0.78
  -4 -18  -7    7.69    0.81
  -4 -18  -7    5.61    0.60
   4 -18   7    6.27    0.65
  -4  18  -6    4.76    0.45
  -4 -18  -6    4.17    0.43
  -4 -18  -6    4.25    0.37
   4 -18   6    2.56    0.37
  -4  18  -5   11.38    0.73
  -4 -18  -5   12.36    0.77
  -4 -18  -5   11.12    0.56
   4 -18   5    8.98    0.65
  -4  18  -4   15.88    0.72
  -4 -18  -4   15.07    0.81
  -4 -18  -4   13.98    0.54
   4 -18   4   10.23    0.66
  -4  18  -3   11.76    0.67
  -4 -18  -3   12.43    0.80
  -4 -18  -3   12.44    0.50
   4 -18   3    7.99    0.68
  -4  18  -2   44.01    0.79
  -4 -18  -2   47.63    0.92
  -4 -18  -2   45.57    0.61
   4 -18   2   38.86    0.79
  -4  18  -1    3.41    0.36
  -4 -18  -1    3.02    0.40
  -4 -18  -1    3.61    0.43
   4  18   1    4.48    0.32
   4 -18   1    2.69    0.36
  -4  18   0   34.96    0.72
  -4 -18   0   38.79    0.85
  -4 -18   0   35.49    0.51
   4  18   0   33.10    0.48
   4 -18   0   33.98    0.76
  -4  18   1   18.93    0.64
  -4 -18   1   24.07    0.93
  -4 -18   1   21.21    0.41
   4  18  -1   20.61    0.54
   4 -18  -1   20.33    0.69
  -4  18   2   23.94    0.76
  -4 -18   2   22.53    0.52
  -4 -18   2   26.94    0.79
   4 -18  -2   27.03    0.75
  -4  18   3   26.75    0.61
  -4 -18   3   24.64    0.53
  -4 -18   3   29.22    0.81
   4 -18  -3   26.69    0.72
   4 -18  -3   27.40    0.50
  -4  18   4   21.19    0.57
  -4 -18   4   19.88    0.53
  -4 -18   4   21.94    0.75
   4 -18  -4   23.06    0.69
   4 -18  -4   24.35    0.52
  -4  18   5   27.55    0.58
  -4 -18   5   26.41    0.58
  -4 -18   5   30.11    0.78
   4 -18  -5   29.68    0.72
   4 -18  -5   31.73    0.58
  -4  18   6   50.30    0.65
  -4 -18   6   47.05    0.70
  -4 -18   6   52.50    0.87
   4 -18  -6   51.03    0.80
   4 -18  -6   52.72    0.70
  -4  18   7   14.33    0.50
  -4 -18   7   14.70    0.61
  -4 -18   7   16.90    0.73
   4 -18  -7   17.83    0.66
   4 -18  -7   17.69    0.61
  -4  18   8   54.27    0.65
  -4 -18   8   53.58    0.81
  -4 -18   8   58.30    0.90
   4 -18  -8   57.05    1.03
   4 -18  -8   60.10    0.78
  -4  18   9    4.65    0.44
  -4 -18   9    7.77    0.73
  -4 -18   9    5.72    0.41
   4 -18  -9    6.68    0.60
   4 -18  -9    7.79    0.59
  -4  18  10   17.82    0.49
  -4 -18  10   19.89    0.74
  -4 -18  10   18.87    0.71
   4 -18 -10   19.55    0.65
   4 -18 -10   22.61    0.69
  -4  18  11   17.82    0.61
  -4 -18  11   18.98    0.76
  -4 -18  11   18.22    0.81
   4 -18 -11   20.03    0.66
   4 -18 -11   21.90    0.73
  -4 -18  12    6.13    0.72
  -4 -18  12    5.83    0.63
   4 -18 -12    6.74    0.66
   4 -18 -12    7.43    0.70
  -4 -18  13    2.84    0.45
  -4 -18  13    2.13    0.35
   4 -18 -13    2.41    0.34
   4 -18 -13    3.08    0.45
  -4 -18  14   16.24    1.10
  -4 -18  14   15.86    0.67
   4 -18 -14   22.09    0.68
   4 -18 -14   21.40    0.89
  -4  20  -8    6.91    0.74
  -4 -20  -8    7.86    0.94
  -4 -20  -8    7.69    0.68
  -4  20  -7    3.61    0.52
  -4 -20  -7    4.57    0.62
  -4 -20  -7    6.77    0.63
   4 -20   7    6.84    0.72
  -4  20  -6    3.06    0.48
  -4 -20  -6    4.76    0.57
   4 -20   6    2.55    0.63
  -4  20  -5    4.95    0.47
  -4 -20  -5    6.47    0.56
  -4 -20  -5    7.15    0.54
   4 -20   5    4.84    0.49
  -4  20  -4    0.94    0.45
  -4 -20  -4    1.24    0.44
  -4 -20  -4    1.93    0.32
   4 -20   4   -0.16    0.36
  -4  20  -3   14.43    0.74
  -4 -20  -3   17.85    0.91
  -4 -20  -3   15.15    0.53
   4 -20   3   10.42    0.73
  -4  20  -2    3.03    0.41
  -4 -20  -2    3.92    0.46
  -4 -20  -2    3.13    0.30
   4 -20   2    3.29    0.41
  -4  20  -1   35.13    0.80
  -4 -20  -1   40.70    0.98
  -4 -20  -1   35.60    0.61
   4 -20   1   34.02    0.85
  -4  20   0    5.67    0.66
  -4 -20   0    7.58    0.85
   4 -20   0    6.91    0.69
  -4  20   1   21.50    0.73
  -4 -20   1   24.80    0.89
   4  20  -1   19.76    0.70
   4 -20  -1   18.56    0.75
  -4  20   2    8.06    0.60
  -4 -20   2   10.83    0.85
   4  20  -2    8.16    0.53
   4 -20  -2    7.02    0.70
  -4  20   3    6.39    0.56
  -4 -20   3    6.95    0.48
   4  20  -3    5.44    0.58
   4 -20  -3    3.84    0.40
  -4  20   4    3.73    0.38
  -4 -20   4    3.73    0.43
   4 -20  -4    4.11    0.40
   4 -20  -4    5.18    0.45
  -4  20   5   12.10    0.55
  -4 -20   5   12.41    0.58
  -4 -20   5   14.33    0.82
   4 -20  -5   14.23    0.73
   4 -20  -5   15.78    0.52
  -4  20   6    4.54    0.51
  -4 -20   6    4.60    0.56
  -4 -20   6    4.96    0.44
   4 -20  -6    4.45    0.40
   4 -20  -6    6.84    0.54
  -4  20   7   36.06    0.63
  -4 -20   7   33.63    0.74
  -4 -20   7   40.65    0.92
   4 -20  -7   39.30    1.24
   4 -20  -7   39.12    0.72
  -4  20   8   -0.32    0.27
  -4 -20   8   -0.31    0.34
  -4 -20   8   -0.18    0.37
   4 -20  -8   -0.23    0.34
   4 -20  -8   -0.50    0.33
  -4 -20   9   14.73    0.69
  -4 -20   9   15.38    0.80
   4 -20  -9   15.14    0.70
   4 -20  -9   16.13    0.69
  -4 -20  10    0.72    0.38
  -4 -20  10    0.50    0.37
   4 -20 -10    1.05    0.35
   4 -20 -10   -0.08    0.38
  -4 -20  11    6.64    0.72
  -4 -20  11    5.86    0.48
   4 -20 -11    8.19    0.67
   4 -20 -11    6.21    0.69
  -4 -22  -1   13.29    1.01
  -4  22   0   16.05    0.80
  -4 -22   0   16.69    1.01
   4 -22   0   10.60    0.83
  -4  22   1   10.79    0.73
  -4 -22   1   15.52    1.00
   4 -22  -1   11.53    0.81
  -4  22   2    2.93    0.39
  -4 -22   2    4.55    0.50
   4 -22  -2    3.23    0.50
  -4  22   3    7.14    0.64
  -4 -22   3   12.00    0.91
   4 -22  -3    6.28    0.56
  -5   1 -20   14.50    0.68
  -5   1 -20   14.34    0.81
  -5  -1 -20   12.46    0.63
  -5  -1 -20   13.33    0.80
  -5   1 -19    8.67    0.62
  -5   1 -19    8.81    1.05
  -5  -1 -19    9.13    0.57
  -5  -1 -19    7.08    0.64
  -5   1 -18    2.50    0.36
  -5   1 -18    3.26    0.39
  -5  -1 -18    2.48    0.32
  -5  -1 -18    3.21    0.40
  -5   1 -17   28.55    0.65
  -5   1 -17   30.79    0.79
  -5  -1 -17   28.44    0.59
  -5  -1 -17   31.09    0.79
  -5   1 -16    0.70    0.29
  -5   1 -16    0.30    0.33
  -5  -1 -16    0.29    0.27
  -5  -1 -16    0.69    0.33
  -5   1 -15   73.72    0.78
  -5   1 -15   74.55    0.89
  -5  -1 -15   73.65    0.71
  -5  -1 -15   75.82    0.91
  -5   1 -14    7.59    0.55
  -5  -1 -14    7.14    0.44
  -5  -1 -14    8.10    0.61
  -5   1 -13  146.12    0.96
  -5  -1 -13  155.06    1.23
  -5   1 -12   52.36    0.61
  -5  -1 -12   51.34    0.57
  -5  -1 -12   56.07    0.73
  -5  -1 -11   50.69    0.53
  -5  -1 -11   54.81    0.68
  -5   1 -10    4.71    0.37
  -5  -1 -10    5.51    0.34
  -5  -1 -10    6.59    0.44
  -5   1  -9   92.67    0.65
  -5  -1  -9   95.32    0.60
  -5  -1  -9  101.40    0.77
  -5   1  -8   48.69    0.50
  -5  -1  -8   50.42    0.46
  -5  -1  -8   53.09    0.61
  -5   1  -7  134.12    0.70
  -5  -1  -7  148.78    0.67
  -5  -1  -7  147.65    0.99
  -5   1  -6  131.77    0.67
  -5  -1  -6  134.25    0.62
  -5  -1  -6  131.81    0.77
  -5   1  -5  260.13    0.89
  -5  -1  -5  267.53    0.82
  -5   1  -4    8.42    0.29
  -5  -1  -4    7.94    0.27
  -5  -1  -4    7.00    0.32
  -5   1  -3  316.62    0.92
  -5  -1  -3  321.79    0.86
  -5  -1  -3  310.81    0.99
  -5   1  -2    3.80    0.26
  -5  -1  -2    3.32    0.26
  -5   1  -1  188.44    0.70
  -5  -1  -1  193.12    0.66
  -5  -1  -1  185.74    0.72
  -5   1   0  282.24    0.84
  -5  -1   0  280.98    0.79
  -5  -1   0  269.82    0.81
  -5   1   1  334.82    0.91
  -5  -1   1  332.23    0.87
  -5  -1   1  321.83    0.84
  -5   1   2  135.64    0.61
  -5  -1   2  136.66    0.59
  -5  -1   2  133.88    0.53
  -5  -1   4  751.13    1.38
  -5   1   6  312.30    0.96
  -5   1   6  312.07    0.55
  -5  -1   6  308.48    0.96
  -5  -1   6  321.40    0.60
   5   1  -6  341.30    0.96
   5  -1  -6  340.45    1.00
  -5   1   7  462.73    1.19
  -5  -1   7  470.26    0.65
   5   1  -7  470.17    1.15
   5  -1  -7  473.66    1.19
  -5   1   8    8.29    0.31
  -5  -1   8    7.53    0.32
   5   1  -8   12.73    0.33
   5  -1  -8   13.05    0.35
  -5   1   9  239.65    0.92
  -5  -1   9  234.37    0.93
   5   1  -9  262.85    0.93
   5  -1  -9  259.29    0.96
  -5   1  10   18.33    0.39
  -5  -1  10   18.79    0.41
   5   1 -10   19.60    0.40
   5  -1 -10   18.86    0.43
  -5   1  11  163.85    0.84
  -5  -1  11  157.09    1.34
   5   1 -11  209.26    0.91
   5  -1 -11  209.29    0.95
  -5   1  12  150.29    1.09
  -5  -1  12  162.55    0.88
   5   1 -12  185.11    0.90
   5  -1 -12  182.15    1.16
  -5   1  13    3.32    0.38
  -5  -1  13    4.19    0.39
   5   1 -13    2.26    0.49
   5  -1 -13    1.97    0.28
  -5   1  14   67.16    0.66
  -5  -1  14   67.44    0.67
   5   1 -14   80.28    0.73
   5  -1 -14   78.28    0.75
  -5   1  15   10.84    0.46
  -5  -1  15   12.06    0.48
   5   1 -15    4.62    0.51
   5  -1 -15    5.01    0.52
  -5   1  16    8.54    0.47
  -5  -1  16    9.53    0.50
   5   1 -16    4.76    0.55
   5  -1 -16    6.45    0.56
  -5   1  17  188.51    1.10
  -5  -1  17  188.59    1.13
   5   1 -17  213.51    1.18
   5  -1 -17  214.54    1.23
  -5   1  18   10.43    0.55
  -5  -1  18   11.62    0.57
   5   1 -18   12.34    0.62
   5  -1 -18   12.50    0.64
  -5   1  19   51.12    0.74
  -5  -1  19   53.18    0.78
   5   1 -19   61.75    0.85
   5  -1 -19   61.29    0.86
  -5   1  20   23.70    0.66
  -5  -1  20   21.51    0.66
   5   1 -20   31.63    0.76
   5  -1 -20   31.26    0.79
  -5   1  21   32.55    0.72
  -5  -1  21   31.38    0.74
   5   1 -21   43.82    0.94
   5  -1 -21   42.56    0.85
  -5   1  22   11.11    0.63
  -5  -1  22   11.13    0.66
   5   1 -22   16.49    0.78
   5  -1 -22   16.52    0.80
  -5   1  23   33.01    0.78
  -5  -1  23   32.32    0.82
   5   1 -23   42.65    0.94
   5  -1 -23   41.27    0.97
  -5   3 -20   17.15    0.77
  -5   3 -20   15.85    0.83
  -5  -3 -20   18.93    0.93
  -5   3 -19    7.09    0.65
  -5  -3 -19    6.99    0.81
  -5   3 -18   17.95    0.70
  -5  -3 -18   18.48    0.57
  -5  -3 -18   20.70    0.86
  -5   3 -17    6.48    0.60
  -5  -3 -17    6.07    0.46
  -5  -3 -17    7.82    0.70
  -5   3 -16   58.27    1.26
  -5  -3 -16   55.13    0.74
  -5  -3 -16   64.42    0.88
  -5   3 -15   25.47    0.64
  -5  -3 -15   23.87    0.49
  -5  -3 -15   25.16    0.69
  -5   3 -14   38.00    0.65
  -5  -3 -14   38.49    0.52
  -5  -3 -14   42.23    0.74
  -5   3 -13  113.89    0.89
  -5  -3 -13  114.63    0.71
  -5  -3 -13  125.11    1.12
  -5   3 -12    0.41    0.25
  -5  -3 -12    0.29    0.19
  -5  -3 -12   -0.05    0.28
  -5   3 -11   14.46    0.46
  -5  -3 -11   13.78    0.34
  -5  -3 -11   14.53    0.53
  -5   3 -10   62.87    0.64
  -5  -3 -10   62.37    0.48
  -5  -3 -10   66.87    0.71
  -5  -3  -9   33.64    0.38
  -5  -3  -9   36.48    0.58
  -5   3  -8   83.96    0.65
  -5  -3  -8   88.74    0.50
  -5  -3  -8   92.73    0.73
  -5   3  -7   28.03    0.44
  -5  -3  -7   35.58    0.35
  -5  -3  -7   29.38    0.78
  -5   3  -6   53.38    0.52
  -5  -3  -6   55.48    0.40
  -5  -3  -6   47.91    0.36
  -5  -3  -6   53.14    0.57
  -5   3  -5  365.30    1.15
  -5  -3  -5  395.97    0.89
  -5  -3  -5  385.92    1.22
   5   3   5  378.45    0.86
  -5   3  -4  184.37    0.80
  -5  -3  -4  198.88    0.64
  -5  -3  -4  193.98    0.86
   5   3   4  141.49    0.53
  -5   3  -3    5.45    0.29
  -5  -3  -3    6.09    0.24
  -5  -3  -3    5.86    0.32
   5   3   3    9.58    0.22
  -5   3  -2  375.62    1.06
  -5  -3  -2  394.05    0.88
  -5  -3  -2  385.57    1.08
   5   3   2  342.43    0.79
  -5   3  -1   54.29    0.47
  -5  -3  -1   58.96    0.39
  -5  -3  -1   57.52    0.46
   5   3   1   43.39    0.33
  -5   3   0  824.18    1.50
  -5  -3   0  843.91    1.29
  -5  -3   0  830.90    1.46
   5   3   0  827.38    1.25
  -5   3   1  188.13    0.74
  -5  -3   1  188.29    0.65
  -5  -3   1  188.80    0.69
   5   3  -1  189.08    0.75
  -5   3   2  663.53    1.33
  -5   3   2  643.24    1.15
  -5  -3   2  657.84    1.21
  -5  -3   2  673.65    1.21
  -5   3   3  193.38    0.75
  -5   3   3  189.48    0.58
  -5  -3   3  194.07    0.70
  -5  -3   3  200.90    0.65
   5   3  -3  209.54    0.65
  -5   3   4  289.85    0.91
  -5   3   4  283.46    0.82
  -5  -3   4  278.96    0.86
  -5  -3   4  296.21    0.75
   5   3  -4  270.67    0.72
   5  -3  -4  275.63    0.88
  -5   3   5  225.01    0.82
  -5   3   5  228.09    0.56
  -5  -3   5  217.01    0.79
  -5  -3   5  231.56    0.64
   5   3  -5  232.91    0.63
   5  -3  -5  240.30    0.85
  -5   3   6  267.08    0.90
  -5   3   6  282.79    0.57
  -5  -3   6  269.08    0.91
  -5  -3   6  273.77    0.66
   5   3  -6  242.41    0.68
   5  -3  -6  249.08    0.89
  -5   3   7  152.15    0.72
  -5   3   7  156.37    0.38
  -5  -3   7  145.71    0.72
  -5  -3   7  149.63    0.48
   5   3  -7  138.82    0.46
   5  -3  -7  148.74    0.73
  -5   3   8  283.41    0.97
  -5  -3   8  275.21    0.99
  -5  -3   8  268.92    0.60
   5   3  -8  294.51    0.62
   5   3  -8  314.42    0.95
   5  -3  -8  305.18    1.05
  -5   3   9  292.60    1.02
  -5  -3   9  284.49    1.05
  -5  -3   9  284.19    0.59
   5   3  -9  284.07    0.63
   5   3  -9  305.89    0.97
   5  -3  -9  303.41    1.09
  -5   3  10  503.97    1.35
  -5  -3  10  483.86    1.67
  -5  -3  10  502.32    0.75
   5   3 -10  539.01    0.76
   5   3 -10  573.96    1.34
   5  -3 -10  574.46    1.54
  -5   3  11   93.93    0.66
  -5  -3  11   95.00    0.73
   5   3 -11  100.07    0.65
   5  -3 -11  101.84    0.82
  -5  -3  12  156.82    0.90
   5   3 -12  159.37    0.81
   5  -3 -12  161.77    0.92
  -5   3  13   10.55    0.41
  -5  -3  13   10.25    0.45
   5   3 -13    8.08    0.43
   5  -3 -13    8.25    0.49
  -5   3  14  301.11    1.20
  -5  -3  14  295.59    1.27
   5   3 -14  324.56    1.71
   5  -3 -14  331.31    1.35
  -5   3  15   28.81    0.53
  -5  -3  15   26.60    0.58
   5   3 -15   37.18    0.62
   5  -3 -15   37.33    0.67
  -5   3  16  108.41    0.82
  -5  -3  16  107.67    0.90
   5   3 -16  138.19    0.93
   5  -3 -16  133.73    1.01
  -5   3  17   29.78    0.58
  -5  -3  17   28.42    0.66
   5   3 -17   43.14    0.68
   5  -3 -17   42.34    0.76
  -5   3  18   21.48    0.65
  -5  -3  18   19.79    0.63
   5   3 -18   33.00    0.91
   5  -3 -18   31.46    0.73
  -5   3  19    3.29    0.32
  -5  -3  19    2.46    0.35
   5   3 -19    7.39    0.58
   5  -3 -19    6.69    0.64
  -5   3  20   49.29    0.73
  -5  -3  20   51.11    0.84
   5   3 -20   55.92    0.81
   5  -3 -20   54.16    0.90
  -5   3  21   10.50    0.59
  -5  -3  21   10.36    0.68
   5   3 -21    9.56    0.66
   5  -3 -21    8.73    0.72
  -5   3  22   15.09    0.61
  -5  -3  22   16.00    0.74
   5   3 -22   18.25    0.74
   5  -3 -22   18.67    0.83
  -5   3  23    4.74    0.59
  -5  -3  23    4.77    0.44
   5   3 -23    3.46    0.45
   5  -3 -23    3.72    0.50
  -5   5 -19    0.39    0.38
  -5  -5 -19    1.26    0.43
  -5   5 -18   15.80    0.93
  -5   5 -17    1.96    0.37
  -5  -5 -17    2.01    0.40
  -5   5 -16   39.77    0.78
  -5  -5 -16   44.11    0.90
  -5   5 -15    5.98    0.58
  -5  -5 -15    4.09    0.35
  -5  -5 -15    5.97    0.68
  -5   5 -14   43.52    0.74
  -5  -5 -14   43.37    0.47
  -5  -5 -14   50.52    0.83
  -5   5 -13    9.48    0.55
  -5  -5 -13    8.78    0.33
  -5  -5 -13   11.03    0.64
  -5   5 -12   54.39    0.72
  -5  -5 -12   57.67    0.46
  -5  -5 -12   60.78    0.79
  -5   5 -11   15.81    0.51
  -5  -5 -11   16.13    0.31
  -5  -5 -11   17.49    0.58
  -5   5 -10   70.04    0.71
  -5  -5 -10   73.02    0.46
  -5  -5 -10   62.72    0.40
  -5  -5 -10   76.33    0.76
  -5   5  -9    1.15    0.25
  -5  -5  -9    1.31    0.15
  -5  -5  -9    1.01    0.12
  -5   5  -8  113.18    0.79
  -5  -5  -8  121.45    0.49
  -5  -5  -8   99.33    0.53
  -5  -5  -8  123.43    0.86
  -5   5  -7   65.09    0.74
  -5  -5  -7   75.16    0.40
  -5  -5  -7   61.40    0.35
  -5  -5  -7   75.53    0.69
  -5   5  -6  137.02    0.98
  -5  -5  -6  153.92    0.51
  -5  -5  -6  128.43    0.46
  -5   5  -5   53.94    0.56
  -5  -5  -5   52.18    0.34
  -5  -5  -5   49.87    0.57
   5   5   5   42.32    0.30
  -5   5  -4  320.56    1.11
  -5  -5  -4  346.39    0.74
  -5  -5  -4  348.73    1.17
   5   5   4  265.32    0.64
  -5   5  -3   87.06    0.62
  -5  -5  -3   94.80    0.43
  -5  -5  -3   95.43    0.65
   5   5   3   78.17    0.38
  -5   5  -2  771.17    1.62
  -5  -5  -2  823.66    1.65
   5   5   2  744.50    1.09
  -5   5  -1    7.89    0.32
  -5  -5  -1    7.94    0.24
  -5  -5  -1    8.55    0.34
   5   5   1    7.60    0.21
  -5   5   0  174.60    0.77
  -5  -5   0  176.30    0.60
  -5  -5   0  189.49    0.78
   5   5   0  180.12    0.59
  -5   5   1  210.43    0.82
  -5  -5   1  210.02    0.67
  -5  -5   1  221.83    0.81
   5   5  -1  207.36    0.78
  -5   5   2  344.17    1.03
  -5  -5   2  340.53    0.88
  -5  -5   2  365.68    0.99
  -5   5   3   50.53    0.47
  -5  -5   3   50.34    0.42
  -5  -5   3   53.49    0.43
  -5   5   4  579.54    1.32
  -5   5   4  614.01    1.08
  -5  -5   4  563.17    1.22
  -5  -5   4  605.66    1.19
   5  -5  -4  591.88    1.32
  -5   5   5   59.82    0.50
  -5   5   5   63.54    0.36
  -5  -5   5   57.89    0.47
  -5  -5   5   62.99    0.42
   5  -5  -5   71.82    0.53
  -5   5   6  143.23    0.70
  -5   5   6  150.11    0.50
  -5  -5   6  137.03    0.69
  -5  -5   6  144.60    0.58
   5  -5  -6  144.38    0.72
  -5   5   7   40.69    0.44
  -5   5   7   41.60    0.27
  -5  -5   7   38.15    0.45
  -5  -5   7   40.78    0.34
   5   5  -7   35.67    0.39
   5  -5  -7   34.29    0.46
  -5   5   8  261.16    0.95
  -5   5   8  251.97    0.56
  -5  -5   8  249.20    0.98
  -5  -5   8  247.82    0.71
   5   5  -8  265.28    0.72
   5  -5  -8  279.86    1.05
  -5   5   9   31.81    0.44
  -5   5   9   29.98    0.22
  -5  -5   9   29.33    0.47
  -5  -5   9   30.52    0.30
   5   5  -9   38.34    0.33
   5  -5  -9   36.26    0.61
  -5   5  10  218.71    0.92
  -5  -5  10  211.80    1.02
  -5  -5  10  216.50    0.65
   5   5 -10  210.83    0.64
   5   5 -10  221.05    0.83
   5  -5 -10  220.34    1.04
  -5   5  11   30.05    0.46
  -5  -5  11   29.77    0.52
  -5  -5  11   30.29    0.30
   5   5 -11   35.57    0.32
   5   5 -11   37.48    0.46
   5  -5 -11   38.57    0.59
  -5  -5  12  256.00    1.15
  -5  -5  12  255.61    0.69
   5   5 -12  265.15    0.73
   5   5 -12  279.54    0.99
   5  -5 -12  279.69    1.20
  -5   5  13   16.09    0.45
  -5  -5  13   17.13    0.50
  -5  -5  13   18.02    0.27
   5   5 -13   17.21    0.27
   5   5 -13   17.71    0.44
   5  -5 -13   20.39    0.56
  -5   5  14  175.79    0.93
  -5  -5  14  173.25    1.05
   5   5 -14  182.07    0.62
   5   5 -14  188.90    0.91
   5  -5 -14  189.98    1.10
  -5   5  15   18.88    0.48
  -5  -5  15   16.79    0.62
   5  -5 -15   15.82    0.60
  -5   5  16   58.42    0.65
  -5  -5  16   56.98    0.77
   5   5 -16   79.47    0.73
   5  -5 -16   77.38    0.87
  -5   5  17    9.48    0.46
  -5  -5  17    6.30    0.57
   5   5 -17   10.40    0.53
   5  -5 -17   11.03    0.64
  -5   5  18   55.76    0.68
  -5  -5  18   54.04    0.82
   5   5 -18   77.68    0.78
   5  -5 -18   75.60    0.94
  -5   5  19    7.95    0.49
  -5  -5  19    6.63    0.63
   5   5 -19    9.24    0.57
   5  -5 -19    7.31    0.69
  -5   5  20   15.91    0.55
  -5  -5  20   16.30    0.71
   5   5 -20   21.87    0.66
   5  -5 -20   21.38    0.86
  -5   5  21    7.98    0.54
  -5  -5  21    8.29    0.71
   5   5 -21    6.84    0.63
   5  -5 -21    6.70    0.75
  -5   5  22   15.81    0.60
  -5  -5  22   18.14    0.80
   5   5 -22   19.63    0.72
   5  -5 -22   18.98    0.88
  -5   5  23    1.53    0.32
   5   5 -23    1.79    0.41
   5  -5 -23    2.11    0.72
  -5   7 -19    3.08    0.46
  -5  -7 -19    3.11    0.46
  -5   7 -18    8.78    0.76
  -5  -7 -18    9.15    0.89
  -5   7 -17    6.15    0.70
  -5  -7 -17    6.97    0.75
  -5   7 -16    8.32    0.68
  -5  -7 -16    7.46    0.74
  -5   7 -15   22.47    0.73
  -5  -7 -15   22.37    0.79
  -5   7 -14   23.28    0.70
  -5  -7 -14   30.14    0.78
  -5   7 -13   62.00    0.86
  -5  -7 -13   78.24    0.94
  -5   7 -12   28.91    0.69
  -5  -7 -12   38.52    0.77
  -5   7 -11   45.29    0.72
  -5  -7 -11   56.72    0.80
  -5   7 -10   18.11    0.55
  -5  -7 -10   20.83    0.61
  -5   7  -9   98.56    0.84
  -5  -7  -9  118.72    0.91
  -5   7  -8   30.66    0.56
  -5  -7  -8   35.89    0.62
  -5   7  -7  173.17    0.98
  -5  -7  -7  200.12    1.06
  -5  -7  -6   43.81    0.60
  -5   7  -5   64.51    0.63
  -5  -7  -5   75.32    0.69
  -5   7  -3  157.88    0.88
  -5  -7  -3  165.83    0.49
  -5  -7  -3  175.28    0.93
  -5   7  -2  330.61    1.15
  -5  -7  -2  328.96    0.72
  -5  -7  -2  359.81    1.19
   5   7   2  342.86    0.71
  -5   7  -1   77.38    0.61
  -5  -7  -1   77.60    0.41
  -5  -7  -1   86.59    0.64
   5   7   1   79.78    0.40
  -5   7   0   20.90    0.40
  -5  -7   0   20.67    0.29
  -5  -7   0   23.72    0.44
   5   7   0   20.72    0.27
  -5   7   1  425.32    1.23
  -5  -7   1  418.98    0.96
  -5  -7   1  467.07    1.25
  -5   7   2   29.07    0.44
  -5  -7   2   27.37    0.34
  -5  -7   2   30.97    0.43
  -5   7   3  264.06    0.96
  -5  -7   3  249.59    0.82
  -5  -7   3  279.55    0.95
   5  -7  -3  235.57    0.82
   5  -7  -3  246.81    0.88
  -5   7   4  101.59    0.64
  -5  -7   4   97.99    0.57
  -5  -7   4  106.27    0.61
   5  -7  -4  105.96    0.56
   5  -7  -4  115.60    0.65
  -5   7   5  138.00    0.72
  -5  -7   5  130.74    0.68
  -5  -7   5  142.52    0.67
   5  -7  -5  123.08    0.57
   5  -7  -5  137.13    0.72
  -5   7   6   44.46    0.48
  -5  -7   6   40.50    0.46
  -5  -7   6   43.36    0.41
   5  -7  -6   37.76    0.35
   5  -7  -6   41.64    0.49
  -5   7   7  186.54    0.83
  -5  -7   7  177.08    0.84
  -5  -7   7  185.31    0.73
   5  -7  -7  191.17    0.65
   5  -7  -7  214.92    0.94
  -5   7   8   40.27    0.47
  -5   7   8   39.31    0.32
  -5  -7   8   37.60    0.54
  -5  -7   8   40.00    0.39
   5  -7  -8   39.04    0.34
  -5   7   9  224.43    0.93
  -5   7   9  216.44    0.63
  -5  -7   9  213.82    1.02
  -5  -7   9  215.18    0.77
   5  -7  -9  220.21    0.65
   5  -7  -9  248.89    1.08
  -5   7  10   17.30    0.40
  -5   7  10   15.48    0.23
  -5  -7  10   16.64    0.47
  -5  -7  10   15.19    0.31
   5  -7 -10   19.30    0.27
   5  -7 -10   22.82    0.53
  -5   7  11  417.94    1.31
  -5   7  11  431.38    0.82
  -5  -7  11  424.61    1.46
  -5  -7  11  418.76    1.06
   5  -7 -11  397.55    0.80
   5  -7 -11  448.46    1.51
  -5   7  12   82.21    0.37
  -5  -7  12   79.99    0.76
  -5  -7  12   80.31    0.51
   5  -7 -12   77.09    0.37
   5  -7 -12   88.10    0.81
  -5   7  13   90.11    0.70
  -5  -7  13   86.25    0.81
  -5  -7  13   86.74    0.53
   5   7 -13   83.55    0.60
   5  -7 -13   82.46    0.81
  -5   7  14   40.65    0.56
  -5  -7  14   41.20    0.66
  -5  -7  14   40.22    0.41
   5   7 -14   44.79    0.52
   5  -7 -14   46.59    0.72
  -5   7  15   18.99    0.48
  -5  -7  15   18.83    0.59
   5   7 -15   32.80    0.51
   5  -7 -15   32.25    0.69
  -5   7  16   11.42    0.45
  -5  -7  16   10.81    0.58
   5   7 -16   15.39    0.57
   5  -7 -16   14.02    0.63
  -5   7  17   24.17    0.51
  -5  -7  17   23.91    0.69
   5   7 -17   32.62    0.70
   5  -7 -17   30.45    0.77
  -5   7  18    9.01    0.45
  -5  -7  18    6.65    0.62
   5   7 -18    6.12    0.51
   5  -7 -18    5.77    0.69
  -5   7  19   49.11    0.66
  -5  -7  19   49.74    0.88
   5   7 -19   61.29    0.71
   5  -7 -19   58.97    0.95
  -5   7  20    1.81    0.28
  -5  -7  20    0.75    0.38
   5   7 -20    1.85    0.33
   5  -7 -20    2.64    0.43
  -5   7  21   19.72    0.57
  -5  -7  21   19.51    0.81
   5   7 -21   21.50    0.65
   5  -7 -21   21.52    0.86
  -5   7  22    8.31    0.54
   5   7 -22   11.43    0.64
   5  -7 -22   11.77    1.33
  -5  -9 -18    1.15    0.44
  -5   9 -17   10.80    0.81
  -5   9 -16   -0.17    0.39
  -5  -9 -16    0.56    0.39
  -5   9 -15   21.89    0.78
  -5  -9 -15   25.69    0.80
  -5   9 -14    0.74    0.36
  -5  -9 -14    0.34    0.36
  -5   9 -13   32.07    0.77
  -5  -9 -13   37.82    0.82
  -5   9 -12    5.74    0.61
  -5  -9 -12    7.26    0.65
  -5   9 -11   69.47    0.88
  -5  -9 -11   86.13    0.94
  -5   9 -10   32.60    0.70
  -5  -9 -10   40.99    0.76
  -5   9  -9   87.95    0.89
  -5  -9  -9  108.35    0.94
  -5   9  -8   27.99    0.61
  -5  -9  -8   33.59    0.67
  -5   9  -7   19.59    0.55
  -5  -9  -7   24.11    0.61
  -5   9  -6   71.79    0.73
  -5  -9  -6   86.86    0.80
  -5   9  -5   93.60    0.78
  -5  -9  -5  109.76    0.85
  -5   9  -4  113.36    0.82
  -5  -9  -4  128.43    0.88
  -5   9  -3  153.35    0.90
  -5  -9  -3  176.16    0.97
  -5   9  -2   48.46    0.57
  -5  -9  -2   54.81    0.62
   5   9   2   40.77    0.28
  -5   9  -1  121.65    1.00
  -5  -9  -1  120.33    0.49
  -5  -9  -1  137.25    0.88
   5   9   1  127.18    0.49
  -5   9   0   10.36    0.55
  -5  -9   0   11.64    0.26
   5   9   0    9.39    0.23
   5  -9   0    6.71    0.38
  -5   9   1  400.00    1.29
  -5  -9   1  376.78    0.95
  -5  -9   1  437.67    1.40
   5  -9  -1  395.99    1.22
  -5   9   2   44.02    0.54
  -5  -9   2   42.90    0.42
  -5  -9   2   49.73    0.57
   5  -9  -2   38.73    0.48
  -5   9   3  279.21    1.06
  -5  -9   3  258.34    0.88
  -5  -9   3  296.16    1.08
   5  -9  -3  263.85    0.96
   5  -9  -3  272.19    0.96
  -5   9   4   79.75    0.63
  -5  -9   4   76.10    0.56
  -5  -9   4   82.59    0.63
   5  -9  -4   70.60    0.55
   5  -9  -4   75.72    0.59
  -5   9   5  390.94    1.22
  -5  -9   5  368.63    1.14
  -5  -9   5  397.84    1.21
   5  -9  -5  375.00    1.08
   5  -9  -5  400.66    1.22
  -5   9   6   26.06    0.45
  -5  -9   6   24.75    0.44
  -5  -9   6   24.55    0.41
   5  -9  -6   25.54    0.38
   5  -9  -6   27.80    0.48
  -5   9   7  127.06    0.74
  -5  -9   7  116.49    0.89
  -5  -9   7  126.83    0.71
   5  -9  -7  113.28    0.60
   5  -9  -7  129.74    1.06
  -5   9   8    2.96    0.34
  -5  -9   8    3.09    0.25
  -5  -9   8    3.20    0.30
   5  -9  -8    3.87    0.27
   5  -9  -8    4.65    0.42
  -5   9   9   75.23    0.61
  -5  -9   9   71.88    0.68
  -5  -9   9   74.75    0.57
   5  -9  -9   75.07    0.49
   5  -9  -9   82.32    0.73
  -5   9  10    7.71    0.38
  -5  -9  10    8.08    0.44
  -5  -9  10    8.98    0.33
   5  -9 -10    6.13    0.28
   5  -9 -10    5.66    0.48
  -5  -9  11  158.07    0.99
  -5  -9  11  158.65    0.77
   5  -9 -11  171.72    0.67
   5  -9 -11  193.29    1.09
  -5   9  12   26.58    0.56
  -5  -9  12   27.80    0.60
  -5  -9  12   27.92    0.42
   5  -9 -12   30.47    0.36
   5  -9 -12   34.49    0.66
  -5   9  13   70.36    0.64
  -5  -9  13   67.30    0.80
  -5  -9  13   66.36    0.56
   5  -9 -13   74.83    0.46
   5  -9 -13   84.51    0.87
  -5   9  14   20.16    0.48
  -5  -9  14   19.35    0.61
  -5  -9  14   19.96    0.41
   5  -9 -14   20.43    0.44
   5  -9 -14   23.65    0.68
  -5   9  15   74.37    0.68
  -5  -9  15   71.73    0.88
  -5  -9  15   70.38    0.58
   5  -9 -15   68.54    0.42
   5  -9 -15   76.19    0.90
  -5   9  16    0.61    0.23
  -5  -9  16   -0.06    0.33
  -5  -9  16    0.70    0.20
   5  -9 -16    0.82    0.39
  -5   9  17   26.89    0.53
  -5  -9  17   28.01    0.74
   5  -9 -17   23.25    0.75
  -5   9  18   12.46    0.46
  -5  -9  18   11.86    0.69
   5  -9 -18   17.25    0.76
  -5   9  19   18.96    0.50
  -5  -9  19   18.05    0.77
   5   9 -19   24.86    0.55
   5  -9 -19   23.86    0.82
  -5   9  20    8.69    0.48
  -5  -9  20    5.60    0.47
   5  -9 -20    8.84    0.79
  -5   9  21   19.57    0.55
   5  -9 -21   21.58    1.33
  -5  11 -17    8.14    0.93
  -5 -11 -17   11.41    1.09
  -5  11 -16    2.81    0.50
  -5 -11 -16    4.13    0.47
  -5  11 -15   16.98    0.86
  -5 -11 -15   21.68    0.86
  -5  11 -14    3.24    0.43
  -5 -11 -14    4.65    0.43
  -5  11 -13    7.97    0.70
  -5 -11 -13    9.59    0.76
  -5  11 -12   41.96    0.83
  -5 -11 -12   48.81    0.91
  -5  11 -11   35.14    0.77
  -5 -11 -11   43.05    0.85
  -5  11 -10   26.89    0.73
  -5 -11 -10   34.87    0.80
  -5  11  -9   48.02    0.77
  -5 -11  -9   60.36    0.86
  -5  11  -8   39.39    0.73
  -5 -11  -8   48.90    0.78
  -5  11  -7   51.77    0.76
  -5 -11  -7   62.97    0.88
  -5  11  -6  124.67    0.98
  -5 -11  -6  149.10    1.05
  -5  11  -5   24.87    0.59
  -5 -11  -5   31.50    0.67
  -5  11  -4   19.62    0.53
  -5 -11  -4   22.90    0.60
  -5  11  -3   19.50    0.51
  -5 -11  -3   20.57    0.57
  -5  11  -2   70.97    0.70
  -5 -11  -2   81.11    0.77
   5 -11   2   60.11    0.66
  -5  11  -1   33.61    0.55
  -5 -11  -1   30.48    0.31
  -5 -11  -1   37.45    0.61
   5  11   1   38.58    0.32
   5 -11   1   38.35    0.56
  -5  11   0  127.66    0.84
  -5 -11   0  116.08    0.54
  -5 -11   0  140.83    0.91
   5 -11   0  121.57    0.81
  -5  11   1   62.39    0.64
  -5 -11   1   56.37    0.44
  -5 -11   1   69.63    0.71
   5 -11  -1   60.81    0.62
  -5  11   2  142.60    0.86
  -5 -11   2  129.20    0.65
  -5 -11   2  156.49    0.92
   5 -11  -2  132.72    0.84
  -5  11   3  160.37    0.91
  -5 -11   3  140.97    0.72
  -5 -11   3  169.56    0.95
   5 -11  -3  154.51    0.78
  -5  11   4  151.41    1.25
  -5 -11   4  130.06    0.73
  -5 -11   4  152.85    0.90
   5 -11  -4  113.31    0.80
   5 -11  -4  124.58    0.75
  -5 -11   5  159.91    0.84
  -5 -11   5  180.60    0.95
   5 -11  -5  165.47    0.85
   5 -11  -5  164.33    1.35
  -5 -11   6  177.14    0.93
   5 -11  -6  150.41    0.80
   5 -11  -6  168.37    0.91
  -5 -11   7  105.92    0.78
  -5 -11   7  114.89    0.78
  -5 -11   7  114.39    0.54
   5 -11  -7  106.41    0.69
   5 -11  -7  120.45    0.84
  -5 -11   8  135.69    0.88
  -5 -11   8  145.59    0.85
  -5 -11   8  140.00    0.56
   5 -11  -8  138.76    0.75
   5 -11  -8  154.27    0.94
  -5  11   9    9.61    0.76
  -5 -11   9   12.45    0.48
  -5 -11   9   12.19    0.43
  -5 -11   9   11.44    0.27
   5 -11  -9   12.70    0.37
   5 -11  -9   13.26    0.53
  -5  11  10   72.66    0.75
  -5 -11  10   70.96    0.75
  -5 -11  10   75.67    0.66
   5 -11 -10   69.36    0.56
   5 -11 -10   77.86    0.78
  -5  11  11   15.08    0.44
  -5 -11  11   15.68    0.55
  -5 -11  11   15.04    0.44
   5 -11 -11   19.69    0.39
   5 -11 -11   22.43    0.61
  -5  11  12   43.70    0.65
  -5 -11  12   43.02    0.71
  -5 -11  12   45.95    0.56
   5 -11 -12   47.99    0.48
   5 -11 -12   55.38    0.79
  -5  11  13    7.70    0.41
  -5 -11  13    7.31    0.55
  -5 -11  13    8.61    0.40
   5 -11 -13   10.54    0.35
   5 -11 -13   12.22    0.64
  -5  11  14   60.52    0.63
  -5 -11  14   60.87    0.83
  -5 -11  14   60.81    0.62
   5 -11 -14   66.31    0.52
   5 -11 -14   76.53    0.92
  -5  11  15    7.34    0.42
  -5 -11  15    6.35    0.61
  -5 -11  15    7.17    0.42
   5 -11 -15    4.17    0.31
   5 -11 -15    6.17    0.67
  -5  11  16   43.83    0.59
  -5 -11  16   42.37    0.83
  -5 -11  16   43.42    0.57
   5 -11 -16   47.44    0.89
  -5  11  17    1.17    0.23
  -5 -11  17    0.04    0.36
  -5 -11  17    0.68    0.22
   5 -11 -17    1.53    0.42
  -5  11  18   20.89    0.49
  -5 -11  18   20.75    0.78
   5 -11 -18   26.98    0.86
  -5  11  19    1.56    0.25
  -5 -11  19   -0.13    0.39
   5 -11 -19    1.10    0.44
  -5  11  20    8.08    0.48
  -5 -11  20    5.75    0.61
   5 -11 -20    6.04    0.65
  -5 -13 -15   17.54    0.95
  -5  13 -14   22.31    0.98
  -5 -13 -14   28.54    0.97
  -5  13 -13   14.89    0.84
  -5 -13 -13   20.11    0.87
  -5  13 -12   20.72    0.82
  -5 -13 -12   24.34    0.86
  -5  13 -11    1.98    0.41
  -5 -13 -11    2.06    0.40
  -5  13 -10   20.44    0.74
  -5 -13 -10   23.62    0.82
  -5  13  -9    1.82    0.38
  -5 -13  -9    1.46    0.37
  -5  13  -8   37.98    0.79
  -5 -13  -8   42.35    0.84
  -5  13  -7    2.55    0.35
  -5 -13  -7    1.87    0.35
  -5  13  -6   82.40    0.91
  -5 -13  -6   94.00    0.98
  -5  13  -5   51.29    0.78
  -5 -13  -5   58.86    0.86
  -5  13  -4   56.41    0.79
  -5 -13  -4   64.54    0.86
  -5  13  -3   39.48    0.69
  -5 -13  -3   49.52    0.78
   5 -13   3   40.55    0.83
  -5  13  -2   87.32    0.84
  -5 -13  -2   95.77    0.91
   5 -13   2   75.80    0.77
  -5  13  -1    4.94    0.49
  -5 -13  -1    7.04    0.25
  -5 -13  -1    9.54    0.55
   5  13   1    7.72    0.26
   5 -13   1    6.93    0.47
  -5  13   0  131.08    0.92
  -5 -13   0  117.74    0.58
  -5 -13   0  144.97    1.00
   5 -13   0  133.37    0.92
  -5  13   1    7.65    0.48
  -5 -13   1    6.94    0.30
  -5 -13   1    7.39    0.53
   5 -13  -1    5.80    0.45
  -5  13   2   78.66    0.73
  -5 -13   2   68.99    0.54
  -5 -13   2   83.41    0.81
   5 -13  -2   82.81    0.74
  -5  13   3   43.93    0.60
  -5 -13   3   32.41    0.45
  -5 -13   3   38.25    0.64
   5 -13  -3   38.63    0.58
   5 -13  -3   41.04    0.51
  -5  13   4   56.30    0.65
  -5 -13   4   51.00    0.56
  -5 -13   4   58.77    0.71
   5 -13  -4   52.68    0.63
   5 -13  -4   55.50    0.75
  -5  13   5   42.45    0.59
  -5 -13   5   38.77    0.60
  -5 -13   5   44.55    0.64
   5 -13  -5   44.86    0.61
   5 -13  -5   49.48    0.60
  -5  13   6  187.26    0.98
  -5 -13   6  173.37    0.97
  -5 -13   6  193.43    1.07
  -5 -13   6  181.11    0.63
   5 -13  -6  176.91    0.96
   5 -13  -6  196.27    1.01
  -5  13   7    6.08    0.44
  -5 -13   7    5.53    0.46
  -5 -13   7    4.83    0.47
   5 -13  -7    3.51    0.43
   5 -13  -7    3.70    0.31
  -5  13   8  142.38    0.86
  -5 -13   8  128.30    0.93
  -5 -13   8  148.47    0.96
   5 -13  -8  148.52    1.32
   5 -13  -8  151.68    0.97
  -5  13   9   26.90    0.52
  -5 -13   9   23.98    0.59
  -5 -13   9   24.97    0.56
   5 -13  -9   25.36    0.51
   5 -13  -9   26.62    0.61
  -5  13  10   60.32    0.63
  -5 -13  10   56.25    0.75
  -5 -13  10   58.17    0.68
   5 -13 -10   63.74    0.63
   5 -13 -10   69.84    0.80
  -5  13  11   16.20    0.46
  -5 -13  11   15.91    0.60
  -5 -13  11   15.52    0.51
   5 -13 -11   19.21    0.47
   5 -13 -11   20.04    0.65
  -5  13  12   23.60    0.48
  -5 -13  12   22.20    0.64
  -5 -13  12   23.34    0.53
   5 -13 -12   24.36    0.57
   5 -13 -12   26.47    0.70
  -5  13  13    5.01    0.40
  -5 -13  13    4.95    0.55
  -5 -13  13    3.79    0.42
   5 -13 -13    5.58    0.65
  -5  13  14   36.94    0.54
  -5 -13  14   36.03    0.77
  -5 -13  14   36.51    0.59
   5 -13 -14   43.86    0.85
  -5  13  15   25.43    0.50
  -5 -13  15   21.91    0.73
  -5 -13  15   23.43    0.54
   5 -13 -15   22.97    0.70
   5 -13 -15   27.52    0.81
  -5  13  16   29.62    0.53
  -5 -13  16   28.14    0.79
  -5 -13  16   28.58    0.56
   5 -13 -16   31.92    0.87
  -5  13  17    7.27    0.42
  -5 -13  17    4.52    0.44
  -5 -13  17    6.86    0.47
   5 -13 -17    6.79    0.81
  -5  13  18   15.46    0.48
   5 -13 -18   15.86    0.91
  -5 -13  19    0.06    0.42
   5 -13 -19   -0.22    0.49
  -5  15 -14   28.48    1.08
  -5 -15 -13   14.70    0.91
  -5  15 -12    9.37    0.87
  -5 -15 -12    8.84    0.88
  -5  15 -11    3.72    0.48
  -5 -15 -11    3.18    0.45
  -5  15 -10    7.86    0.76
  -5 -15 -10    8.40    0.79
  -5  15  -9   18.96    0.80
  -5 -15  -9   22.11    1.02
  -5  15  -8    6.82    0.72
  -5 -15  -8    5.24    0.44
  -5  15  -7   23.87    0.76
  -5 -15  -7   25.72    0.84
  -5  15  -6   16.27    0.71
  -5 -15  -6   16.71    0.79
  -5  15  -5   91.59    1.00
  -5 -15  -5  106.10    1.10
  -5  15  -4   93.78    0.98
  -5 -15  -4  107.28    1.07
   5 -15   4   96.33    0.95
  -5  15  -3   79.76    0.90
  -5 -15  -3   91.01    1.01
   5 -15   3   77.75    0.88
  -5  15  -2   58.63    0.81
  -5 -15  -2   63.44    0.90
   5 -15   2   54.04    0.78
  -5  15  -1   33.63    0.70
  -5 -15  -1   36.56    0.76
   5 -15   1   34.08    0.68
  -5  15   0   21.93    0.62
  -5 -15   0   18.46    0.36
  -5 -15   0   21.25    0.68
   5 -15   0   17.89    0.60
  -5  15   1   62.88    0.76
  -5 -15   1   55.71    0.51
  -5 -15   1   68.35    0.86
   5 -15  -1   46.81    0.71
  -5  15   2    2.42    0.31
  -5 -15   2    2.49    0.22
  -5 -15   2    2.43    0.32
   5 -15  -2    4.66    0.32
  -5  15   3   54.95    0.69
  -5 -15   3   41.90    0.62
  -5 -15   3   52.78    0.78
   5 -15  -3   42.88    0.67
   5 -15  -3   45.99    0.58
  -5  15   4   53.21    0.68
  -5 -15   4   49.94    0.59
  -5 -15   4   58.93    0.78
   5 -15  -4   60.44    0.72
   5 -15  -4   65.54    0.65
  -5  15   5   11.11    0.50
  -5 -15   5   10.80    0.46
  -5 -15   5   12.14    0.59
   5 -15  -5   13.32    0.53
   5 -15  -5   14.42    0.49
  -5  15   6   62.36    0.69
  -5 -15   6   60.51    0.79
  -5 -15   6   72.29    0.83
   5 -15  -6   75.02    0.76
   5 -15  -6   81.73    0.75
  -5  15   7   19.47    0.52
  -5 -15   7   19.19    0.53
  -5 -15   7   21.63    0.64
   5 -15  -7   27.48    0.59
   5 -15  -7   29.42    0.60
  -5  15   8    0.68    0.25
  -5 -15   8   -0.07    0.30
  -5 -15   8    0.08    0.28
   5 -15  -8    1.54    0.27
   5 -15  -8    1.53    0.32
  -5  15   9   43.63    0.60
  -5 -15   9   40.88    0.69
  -5 -15   9   45.81    0.72
   5 -15  -9   45.45    0.65
   5 -15  -9   49.51    0.74
  -5  15  10   39.11    0.58
  -5 -15  10   36.52    0.70
  -5 -15  10   39.02    0.69
   5 -15 -10   33.86    0.59
   5 -15 -10   35.51    0.71
  -5  15  11   19.44    0.48
  -5 -15  11   19.19    0.65
  -5 -15  11   20.85    0.62
   5 -15 -11   23.71    0.54
   5 -15 -11   26.62    0.69
  -5  15  12   12.83    0.44
  -5 -15  12   11.46    0.64
  -5 -15  12   11.87    0.54
   5 -15 -12   12.95    0.49
   5 -15 -12   13.25    0.68
  -5  15  13   14.84    0.45
  -5 -15  13   14.39    0.67
  -5 -15  13   14.61    0.54
   5 -15 -13   17.68    0.50
   5 -15 -13   19.42    0.74
  -5  15  14    4.24    0.38
  -5 -15  14    2.87    0.38
  -5 -15  14    3.59    0.31
   5 -15 -14    6.25    0.45
   5 -15 -14    6.56    0.72
  -5  15  15    6.93    0.42
  -5 -15  15    6.21    0.69
  -5 -15  15    5.79    0.51
   5 -15 -15    8.61    0.47
   5 -15 -15    9.56    0.80
  -5 -15  16    7.42    0.74
  -5 -15  16    7.35    0.52
   5 -15 -16    9.27    0.86
  -5 -15  17   28.48    1.48
  -5 -15  17   27.51    0.64
  -5  17 -11   21.44    1.08
  -5  17 -10    1.22    0.54
  -5 -17 -10    1.91    0.47
  -5  17  -9   22.61    0.94
  -5 -17  -9   23.52    0.94
  -5  17  -8    3.02    0.47
  -5 -17  -8    3.44    0.46
  -5  17  -7   29.72    0.88
  -5 -17  -7   32.32    0.94
  -5  17  -6    1.59    0.41
  -5 -17  -6    2.25    0.42
  -5  17  -5   45.27    0.88
  -5 -17  -5   50.00    0.97
   5 -17   5   39.33    0.80
  -5  17  -4    1.15    0.38
  -5 -17  -4    0.38    0.38
   5 -17   4    0.13    0.32
  -5  17  -3   31.91    0.77
  -5 -17  -3   34.16    0.88
   5 -17   3   24.06    0.72
  -5  17  -2    0.31    0.34
  -5 -17  -2   -0.56    0.36
   5 -17   2   -0.39    0.30
  -5  17  -1   29.35    0.71
  -5 -17  -1   31.42    0.81
   5 -17   1   25.90    0.70
  -5  17   0    1.63    0.34
  -5 -17   0    1.12    0.37
   5 -17   0    1.27    0.36
  -5  17   1   49.40    0.79
  -5 -17   1   41.50    0.50
  -5 -17   1   50.50    0.89
   5 -17  -1   43.51    0.97
  -5  17   2   25.97    0.66
  -5 -17   2   21.41    0.58
  -5 -17   2   26.41    0.80
   5 -17  -2   23.30    0.68
  -5  17   3   36.41    0.68
  -5 -17   3   34.88    0.56
  -5 -17   3   38.20    0.80
   5 -17  -3   39.68    0.72
  -5  17   4   42.24    0.70
  -5 -17   4   38.55    0.59
  -5 -17   4   46.06    0.84
   5 -17  -4   39.64    0.72
   5 -17  -4   42.36    0.59
  -5  17   5   23.83    0.70
  -5 -17   5   22.61    0.55
  -5 -17   5   25.80    0.74
   5 -17  -5   25.59    0.66
   5 -17  -5   28.00    0.56
  -5  17   6    5.59    0.50
  -5 -17   6    7.43    0.49
  -5 -17   6    6.80    0.65
   5 -17  -6    7.12    0.58
   5 -17  -6    8.03    0.51
  -5  17   7   78.59    0.77
  -5 -17   7   74.79    0.81
  -5 -17   7   86.80    0.96
   5 -17  -7   78.19    1.35
   5 -17  -7   80.82    0.83
  -5  17   8    4.95    0.49
  -5 -17   8    7.37    0.55
  -5 -17   8    7.69    0.64
   5 -17  -8    7.18    0.57
   5 -17  -8    9.07    0.60
  -5  17   9   45.63    0.63
  -5 -17   9   46.24    1.19
  -5 -17   9   49.60    0.83
   5 -17  -9   46.87    0.74
   5 -17  -9   50.73    0.79
  -5  17  10   -0.53    0.24
  -5 -17  10    0.56    0.46
  -5 -17  10    0.11    0.31
   5 -17 -10    0.95    0.29
   5 -17 -10    0.83    0.36
  -5  17  11   24.26    0.51
  -5 -17  11   23.52    0.73
  -5 -17  11   24.93    0.71
   5 -17 -11   27.11    0.66
   5 -17 -11   27.89    0.74
  -5  17  12    2.65    0.26
  -5 -17  12    2.72    0.40
  -5 -17  12    2.77    0.33
   5 -17 -12    3.45    0.32
   5 -17 -12    3.79    0.41
  -5  17  13   37.84    0.56
  -5 -17  13   38.19    0.88
  -5 -17  13   38.25    0.72
   5 -17 -13   39.34    0.70
   5 -17 -13   45.53    0.95
  -5 -17  14    0.49    0.40
  -5 -17  14    0.13    0.30
   5 -17 -14    0.98    0.30
   5 -17 -14    0.56    0.43
  -5 -17  15   10.44    0.66
   5 -17 -15   16.33    0.85
  -5  19  -8    8.98    0.96
  -5 -19  -8   13.26    0.97
  -5 -19  -8    9.25    0.73
  -5  19  -7    2.25    0.51
  -5 -19  -7    1.38    0.39
  -5  19  -6    0.40    0.44
  -5 -19  -6    1.01    0.53
  -5 -19  -6    0.17    0.35
  -5  19  -5    7.49    0.76
  -5 -19  -5    9.52    0.86
   5 -19   5    6.58    0.69
  -5  19  -4    5.29    0.47
  -5 -19  -4    4.87    0.47
   5 -19   4    3.96    0.41
  -5  19  -3    4.49    0.43
  -5 -19  -3    4.65    0.48
   5 -19   3    2.37    0.38
  -5  19  -2   27.02    0.80
  -5 -19  -2   30.51    0.96
   5 -19   2   20.51    0.75
  -5  19  -1    9.49    0.70
  -5 -19  -1   11.94    0.85
   5 -19   1   10.14    0.69
  -5  19   0   18.41    0.74
  -5 -19   0   17.42    0.86
   5 -19   0    9.96    0.68
  -5  19   1   27.44    0.77
  -5 -19   1   30.37    0.87
   5  19  -1   27.51    0.91
   5 -19  -1   23.63    0.74
  -5  19   2    9.35    0.61
  -5 -19   2   12.48    0.80
   5 -19  -2   10.71    0.67
  -5  19   3   27.12    0.69
  -5 -19   3   23.77    0.53
  -5 -19   3   30.99    0.89
   5 -19  -3   27.35    0.74
  -5  19   4   24.19    0.66
  -5 -19   4   22.12    0.54
  -5 -19   4   27.06    0.84
   5 -19  -4   25.53    0.74
  -5  19   5    8.56    0.57
  -5 -19   5    7.22    0.52
  -5 -19   5    8.94    0.79
   5 -19  -5    8.27    0.65
   5 -19  -5    9.54    0.50
  -5  19   6    8.88    0.87
  -5 -19   6    8.77    0.56
  -5 -19   6    9.28    0.74
   5 -19  -6    8.22    0.66
   5 -19  -6    9.91    0.55
  -5  19   7   18.01    0.59
  -5 -19   7   17.09    0.64
  -5 -19   7   17.79    0.77
   5 -19  -7   17.63    0.70
   5 -19  -7   16.24    0.70
  -5  19   8   23.28    0.60
  -5 -19   8   24.09    0.73
  -5 -19   8   25.50    0.82
   5 -19  -8   25.17    0.73
   5 -19  -8   26.25    0.70
  -5  19   9   10.52    0.53
  -5 -19   9   10.40    0.67
  -5 -19   9   12.59    0.77
   5 -19  -9   11.79    0.66
   5 -19  -9   10.99    0.67
  -5  19  10   17.23    0.54
  -5 -19  10   16.29    0.74
  -5 -19  10   18.92    0.79
   5 -19 -10   20.26    0.69
   5 -19 -10   20.10    0.74
  -5 -19  11    0.22    0.38
  -5 -19  11   -0.32    0.34
   5 -19 -11    0.35    0.32
   5 -19 -11   -0.54    0.38
  -5 -19  12   -0.52    0.42
  -5 -19  12   -0.10    0.34
   5 -19 -12   -0.08    0.30
   5 -19 -12    0.30    0.40
  -5  21  -3    0.07    0.45
  -5 -21  -3    0.72    0.48
  -5 -21  -3    0.15    0.32
   5 -21   3   -0.77    0.38
  -5  21  -2   16.03    0.84
  -5 -21  -2   17.21    0.97
   5 -21   2   12.27    0.78
  -5  21  -1    2.03    0.43
  -5 -21  -1    2.57    0.48
   5 -21   1    1.61    0.48
  -5  21   0   29.55    0.86
  -5 -21   0   29.38    0.99
  -5  21   1    4.38    0.43
  -5 -21   1    6.04    0.58
   5 -21  -1    4.16    0.50
  -5  21   2   10.03    0.68
  -5 -21   2   11.33    1.11
   5 -21  -2    9.02    0.73
  -5  21   3   -0.23    0.36
  -5 -21   3    0.80    0.73
   5 -21  -3    0.12    0.37
  -5  21   4    9.05    0.98
  -5 -21   4   12.13    1.03
   5 -21  -4    8.59    0.74
  -5  21   5    2.71    0.37
  -5 -21   5    2.44    0.35
  -5 -21   5    2.19    0.51
   5 -21  -5    2.43    0.41
  -5  21   6    9.29    0.59
  -5 -21   6    9.12    0.62
  -5 -21   6    9.35    1.04
   5 -21  -6    9.85    0.94
   5 -21  -6   10.83    0.56
  -5 -21   7    2.99    0.48
   5 -21  -7    2.03    0.40
   5 -21  -7    3.38    0.35
  -6   0 -19    0.06    0.34
  -6   0 -19   -0.13    0.45
  -6   0 -18    2.00    0.57
  -6   0 -18    2.16    0.42
  -6   0 -17   -0.51    0.30
  -6   0 -17   -0.30    0.36
  -6   0 -16    9.73    0.53
  -6   0 -16   11.46    0.71
  -6   0 -15    0.46    0.28
  -6   0 -15    0.98    0.34
  -6   0 -14   57.41    0.69
  -6   0 -14   59.30    0.86
  -6   0 -13   -0.43    0.26
  -6   0 -13   -0.19    0.31
  -6   0 -12  152.80    0.92
  -6   0 -12  158.39    1.12
  -6   0 -11    0.38    0.27
  -6   0 -10   66.45    0.74
  -6   0 -10   70.74    0.76
  -6   0  -9   -0.51    0.20
  -6   0  -8  132.55    0.74
  -6   0  -7   -0.18    0.19
  -6   0  -6  261.77    0.95
  -6   0  -4  310.14    0.99
  -6   0  -2  294.90    0.93
  -6   0   1    0.21    0.17
  -6   0   2   11.45    0.32
  -6   0   2   10.02    0.27
  -6   0   3    0.01    0.15
  -6   0   3   -0.02    0.13
  -6   0   4  558.81    1.31
  -6   0   4  536.66    1.02
  -6   0   5    0.68    0.18
  -6   0   5    0.68    0.12
  -6   0   7   -0.18    0.18
  -6   0   7    0.05    0.09
   6   0  -7    0.64    0.18
  -6   0   8  136.56    0.75
   6   0  -8  126.85    0.71
  -6   0   9   -0.33    0.18
   6   0  -9   -0.02    0.19
   6   0 -10  241.03    1.00
  -6   0  11    0.40    0.21
   6   0 -11    0.39    0.38
  -6   0  12  231.91    1.07
   6   0 -12  302.19    1.18
  -6   0  13    0.09    0.23
   6   0 -13    0.15    0.25
  -6   0  14   94.74    0.88
   6   0 -14  145.26    0.94
  -6   0  15   -0.07    0.25
   6   0 -15   -0.56    0.30
  -6   0  16   10.95    0.52
   6   0 -16   14.92    0.63
  -6   0  17    0.18    0.28
   6   0 -17   -0.11    0.32
  -6   0  18   21.55    0.63
   6   0 -18   23.47    0.71
  -6   0  19   -0.70    0.30
   6   0 -19    0.18    0.35
  -6   0  20   57.58    0.86
   6   0 -20   65.81    0.94
  -6   0  21   -0.91    0.32
   6   0 -21   -0.82    0.39
  -6   0  22   28.36    0.77
   6   0 -22   31.45    0.90
  -6   0  23    0.16    0.37
   6   0 -23    0.02    0.68
  -6   2 -19   15.63    0.71
  -6   2 -19   19.55    0.87
  -6   2 -18   10.96    0.65
  -6   2 -18   13.53    0.81
  -6  -2 -18    9.96    0.71
  -6  -2 -18   11.70    0.77
  -6   2 -17    5.31    0.59
  -6   2 -17    6.58    0.73
  -6  -2 -17    4.81    0.49
  -6  -2 -17    6.28    0.71
  -6   2 -16   13.14    0.62
  -6   2 -16   13.97    0.72
  -6  -2 -16   12.86    0.50
  -6  -2 -16   14.91    0.71
  -6   2 -15   42.05    0.72
  -6  -2 -15   42.08    0.61
  -6  -2 -15   46.13    0.85
  -6   2 -14   42.91    0.71
  -6  -2 -14   43.70    0.61
  -6  -2 -14   45.82    0.82
  -6   2 -13   26.36    0.61
  -6  -2 -13   29.21    0.73
  -6   2 -12   69.47    0.73
  -6  -2 -12   69.70    0.63
  -6  -2 -12   72.73    0.86
  -6   2 -11    3.70    0.43
  -6  -2 -11    2.88    0.36
  -6  -2 -11    4.15    0.52
  -6   2 -10    0.04    0.23
  -6  -2 -10   -0.38    0.19
  -6  -2 -10    0.13    0.25
  -6   2  -9   82.91    0.69
  -6  -2  -9   84.17    0.59
  -6  -2  -9   82.91    0.79
  -6  -2  -8   63.46    0.51
  -6  -2  -8   66.01    0.70
  -6   2  -7   96.61    0.69
  -6  -2  -7   98.61    0.59
  -6  -2  -7  102.49    0.80
  -6   2  -6  120.99    0.73
  -6  -2  -6  126.07    0.64
  -6  -2  -6  126.36    1.01
  -6   2  -5   92.75    0.64
  -6  -2  -5   95.78    0.57
  -6   2  -4  320.29    1.08
  -6  -2  -4  332.07    0.95
  -6  -2  -4  321.35    1.16
  -6   2  -3  138.39    0.88
  -6  -2  -3  138.53    0.64
  -6  -2  -3  131.59    0.76
  -6   2  -2  288.34    0.99
  -6  -2  -2  294.36    0.88
  -6  -2  -2  282.57    1.01
  -6   2  -1  143.80    0.72
  -6  -2  -1  142.89    0.64
  -6  -2  -1  136.05    0.71
  -6   2   0  494.87    1.25
  -6  -2   0  510.38    1.15
  -6  -2   0  483.71    1.22
  -6   2   1   76.75    0.55
  -6  -2   1   75.76    0.51
  -6  -2   1   74.08    0.52
  -6   2   2  241.25    0.89
  -6  -2   2  244.69    0.84
  -6  -2   2  244.38    0.80
  -6   2   3  277.92    0.95
  -6  -2   3  277.87    0.91
  -6  -2   3  276.84    0.81
  -6  -2   4  256.22    0.90
  -6  -2   4  255.98    0.75
  -6   2   5  576.83    1.38
  -6  -2   5  570.43    1.34
  -6  -2   5  587.33    1.06
  -6   2   6   82.66    0.60
  -6   2   6   68.39    0.34
  -6  -2   6   67.46    0.55
  -6  -2   6   71.68    0.39
   6  -2  -6   68.31    0.55
  -6   2   7  443.11    1.26
  -6   2   7  435.77    0.72
  -6   2   7  444.50    0.71
  -6  -2   7  439.47    1.25
  -6  -2   7  455.58    0.83
   6  -2  -7  422.06    1.23
  -6   2   8   99.16    0.66
  -6  -2   8   95.78    0.66
  -6  -2   8   99.85    0.38
   6  -2  -8  118.48    0.73
  -6   2   9   27.97    0.46
  -6  -2   9   26.08    0.54
  -6  -2   9   27.35    0.21
   6   2  -9   43.76    0.49
   6  -2  -9   42.50    0.54
  -6  -2  10  192.73    0.98
   6   2 -10  205.32    0.90
   6  -2 -10  199.50    1.23
  -6   2  11  115.48    0.76
  -6  -2  11  114.44    0.79
   6   2 -11  127.96    0.77
   6  -2 -11  130.28    0.84
  -6   2  12   35.69    0.54
  -6  -2  12   34.62    0.56
   6  -2 -12   45.76    0.63
  -6   2  13  171.03    0.96
  -6  -2  13  170.35    0.98
   6   2 -13  198.06    0.99
   6  -2 -13  195.52    1.06
  -6   2  14    3.36    0.28
  -6  -2  14    2.20    0.28
   6   2 -14    0.46    0.27
   6  -2 -14    0.35    0.29
  -6   2  15   39.51    0.61
  -6  -2  15   36.90    0.64
   6   2 -15   47.65    0.67
   6  -2 -15   47.56    0.72
  -6   2  16   39.82    0.63
  -6  -2  16   39.64    0.68
   6   2 -16   55.38    0.73
   6  -2 -16   57.57    0.80
  -6   2  17   16.53    0.57
  -6  -2  17   16.53    0.60
   6   2 -17   14.21    0.62
   6  -2 -17   15.79    0.67
  -6   2  18  115.35    0.96
  -6  -2  18  115.65    1.01
   6   2 -18  154.45    1.28
   6  -2 -18  151.23    1.15
  -6   2  19   18.56    0.62
  -6  -2  19   18.52    0.67
   6   2 -19   20.00    0.70
   6  -2 -19   21.24    0.75
  -6   2  20   19.70    0.66
  -6  -2  20   19.31    0.72
   6   2 -20   19.99    1.31
   6  -2 -20   19.78    0.76
  -6   2  21   12.40    0.66
  -6  -2  21   13.27    0.70
   6   2 -21   17.03    0.77
   6  -2 -21   16.45    0.78
  -6   2  22   18.78    0.71
  -6  -2  22   17.84    0.76
   6   2 -22   15.72    0.79
   6  -2 -22   17.77    0.85
  -6   2  23   13.24    0.70
  -6  -2  23   13.95    0.76
   6   2 -23   19.71    0.86
   6  -2 -23   19.30    0.89
  -6   4 -18    3.46    0.42
  -6  -4 -18    3.28    0.46
  -6   4 -17   49.23    0.87
  -6  -4 -17   58.07    1.03
  -6   4 -16    6.92    0.71
  -6  -4 -16    8.91    0.75
  -6   4 -15   91.32    0.97
  -6  -4 -15   88.53    0.69
  -6  -4 -15  100.85    1.10
  -6   4 -14    1.52    0.33
  -6  -4 -14    1.16    0.23
  -6  -4 -14    1.53    0.37
  -6   4 -13   13.50    0.58
  -6  -4 -13   12.67    0.40
  -6  -4 -13   13.64    0.65
  -6   4 -12   22.75    0.59
  -6  -4 -12   23.05    0.42
  -6  -4 -12   24.43    0.68
  -6   4 -11   14.19    0.52
  -6  -4 -11   14.48    0.36
  -6  -4 -11   15.28    0.59
  -6   4 -10    1.28    0.27
  -6  -4 -10    1.43    0.19
  -6  -4 -10    1.39    0.28
  -6   4  -9  108.35    0.81
  -6  -4  -9  113.29    0.59
  -6  -4  -9  113.68    0.90
  -6   4  -8    7.43    0.42
  -6  -4  -8    7.22    0.31
  -6  -4  -8    8.81    0.48
  -6   4  -7  152.59    0.89
  -6  -4  -7  160.62    0.65
  -6  -4  -7  159.12    0.96
  -6   4  -6   51.27    0.69
  -6  -4  -6   55.39    0.43
  -6  -4  -6   55.61    0.64
  -6   4  -5   33.32    0.60
  -6  -4  -5   37.84    0.37
  -6  -4  -5   36.39    0.54
  -6   4  -4   21.47    0.43
  -6  -4  -4   23.19    0.33
  -6  -4  -4   20.72    0.73
  -6   4  -3  168.46    0.84
  -6  -4  -3  178.51    0.66
  -6  -4  -3  174.82    0.88
  -6   4  -2   18.24    0.41
  -6  -4  -2   19.03    0.32
  -6  -4  -2   19.36    0.42
  -6   4  -1  193.67    0.87
  -6  -4  -1  201.12    0.71
  -6  -4  -1  201.39    0.87
  -6   4   0   29.63    0.44
  -6  -4   0   30.78    0.37
  -6  -4   0   29.24    0.43
  -6   4   1  402.31    1.18
  -6  -4   1  409.48    1.03
  -6  -4   1  418.92    1.13
  -6   4   2  109.35    0.66
  -6  -4   2  129.41    0.63
  -6  -4   2  140.69    0.68
  -6   4   3  662.79    1.50
  -6  -4   3  649.49    1.35
  -6  -4   3  685.29    1.35
  -6  -4   4   45.75    0.45
  -6  -4   4   49.60    0.42
  -6   4   5   12.12    0.36
  -6   4   5   12.54    0.23
  -6  -4   5   11.72    0.34
  -6  -4   5   12.68    0.28
   6  -4  -5   19.23    0.37
  -6   4   6  148.57    0.77
  -6   4   6  148.34    0.51
  -6  -4   6  142.72    0.74
  -6  -4   6  153.99    0.60
   6  -4  -6  149.60    0.77
  -6   4   7  195.84    0.88
  -6   4   7  205.37    0.55
  -6  -4   7  189.09    0.86
  -6  -4   7  197.93    0.65
   6   4  -7  189.17    0.66
   6  -4  -7  195.93    0.90
  -6   4   8   86.66    0.64
  -6   4   8   88.97    0.34
  -6  -4   8   82.22    0.64
  -6  -4   8   85.60    0.43
   6   4  -8   85.46    0.44
   6  -4  -8   89.22    0.80
  -6   4   9  167.07    0.88
  -6  -4   9  162.70    1.05
  -6  -4   9  161.82    0.55
   6   4  -9  164.23    0.55
   6  -4  -9  178.34    1.04
  -6  -4  10  110.17    0.77
  -6  -4  10  104.66    0.43
   6   4 -10  107.18    0.45
   6  -4 -10  121.14    0.82
  -6   4  11  176.08    0.92
  -6  -4  11  172.85    0.95
  -6  -4  11  170.87    0.52
   6   4 -11  178.54    0.53
   6   4 -11  196.34    0.89
   6  -4 -11  201.44    1.04
  -6   4  12   68.23    0.65
  -6  -4  12   67.54    0.68
  -6  -4  12   67.06    0.33
   6   4 -12   64.32    0.33
   6   4 -12   72.09    0.63
   6  -4 -12   73.71    0.73
  -6   4  13  163.56    0.93
  -6  -4  13  158.12    0.98
   6   4 -13  138.33    1.33
   6  -4 -13  151.09    0.99
  -6   4  14    8.32    0.45
  -6  -4  14    7.22    0.50
   6   4 -14    8.49    0.47
   6  -4 -14    9.86    0.56
  -6   4  15   59.68    0.68
  -6  -4  15   57.25    0.74
   6   4 -15   62.09    0.68
   6  -4 -15   63.06    0.79
  -6   4  16    3.80    0.46
  -6  -4  16    2.07    0.32
   6   4 -16    3.29    0.33
   6  -4 -16    3.91    0.37
  -6   4  17  128.08    0.94
  -6  -4  17  125.59    1.05
   6   4 -17  164.90    1.21
   6  -4 -17  162.29    1.18
  -6   4  18   10.66    0.53
  -6  -4  18    7.95    0.63
   6   4 -18   12.82    0.59
   6  -4 -18   12.59    0.69
  -6   4  19   44.08    0.70
  -6  -4  19   43.62    0.82
   6   4 -19   60.08    0.80
   6  -4 -19   58.09    0.92
  -6   4  20    3.69    0.35
  -6  -4  20    3.58    0.40
   6   4 -20    6.09    0.63
   6  -4 -20    4.51    0.45
  -6   4  21   10.99    0.61
  -6  -4  21   12.93    0.72
   6   4 -21   13.88    0.69
   6  -4 -21   13.49    0.79
  -6   4  22    4.51    0.38
  -6  -4  22    4.84    0.45
   6   4 -22    5.78    0.70
   6  -4 -22    6.36    0.53
  -6   4  23    9.33    0.64
   6   4 -23   10.53    0.75
   6  -4 -23    7.98    0.89
  -6   6 -18    3.93    0.47
  -6  -6 -18    3.73    0.49
  -6  -6 -17   15.04    0.87
  -6   6 -16    7.28    0.70
  -6  -6 -16    6.35    0.48
  -6   6 -15   22.81    0.75
  -6  -6 -15   23.23    0.85
  -6   6 -14   12.29    0.66
  -6  -6 -14   14.39    0.78
  -6   6 -13   31.03    0.72
  -6  -6 -13   36.87    0.89
  -6   6 -12   23.30    0.68
  -6  -6 -12   28.71    0.76
  -6   6 -11   17.50    0.63
  -6  -6 -11   22.76    0.71
  -6   6 -10   38.42    0.66
  -6  -6 -10   46.24    0.75
  -6   6  -9  101.42    0.86
  -6  -6  -9  111.72    0.94
  -6   6  -8   36.99    0.60
  -6  -6  -8   42.17    0.69
  -6   6  -7   66.11    0.70
  -6  -6  -7   59.69    0.37
  -6  -6  -7   74.84    0.78
  -6   6  -6  119.88    0.84
  -6  -6  -6  127.93    0.51
  -6  -6  -6  133.74    0.92
  -6   6  -5  127.24    0.84
  -6  -6  -5  134.21    0.53
  -6  -6  -5  140.79    0.90
   6   6   5   91.36    0.44
  -6   6  -4  148.90    0.88
  -6  -6  -4  154.40    0.57
  -6  -6  -4  165.39    0.93
   6   6   4  143.37    0.53
  -6   6  -3  121.93    0.93
  -6  -6  -3  131.74    0.54
  -6  -6  -3  137.56    0.89
   6   6   3  100.90    0.46
  -6  -6  -2   34.45    0.34
  -6  -6  -2   35.40    0.64
   6   6   2   43.32    0.40
  -6   6  -1  295.85    1.17
  -6  -6  -1  304.75    0.83
  -6  -6  -1  332.03    1.16
  -6   6   0  227.71    0.98
  -6  -6   0  228.82    0.75
  -6  -6   0  245.05    0.98
  -6   6   1  396.31    1.25
  -6  -6   1  386.73    0.99
  -6  -6   1  421.20    1.22
  -6   6   2  214.80    0.94
  -6  -6   2  209.87    0.78
  -6  -6   2  231.91    0.91
  -6   6   3  138.48    0.77
  -6  -6   3  131.22    0.66
  -6  -6   3  142.85    0.72
  -6   6   4   28.19    0.46
  -6  -6   4   27.64    0.40
  -6  -6   4   30.95    0.41
  -6   6   5  245.95    0.99
  -6  -6   5  238.37    0.91
  -6  -6   5  256.88    0.88
   6  -6  -5  270.82    1.02
  -6   6   6   15.65    0.41
  -6  -6   6   15.30    0.38
  -6  -6   6   17.15    0.33
   6  -6  -6   23.73    0.44
  -6   6   7  124.70    0.75
  -6   6   7  131.16    0.53
  -6  -6   7  119.11    0.73
  -6  -6   7  125.77    0.61
  -6   6   8  149.14    0.96
  -6   6   8  152.06    0.53
  -6  -6   8  149.78    0.64
   6  -6  -8  182.20    0.93
  -6   6   9   37.71    0.28
  -6  -6   9   37.17    0.54
  -6  -6   9   37.31    0.37
   6  -6  -9   30.51    0.55
  -6   6  10  151.65    0.88
  -6   6  10  149.87    0.54
  -6  -6  10  148.64    0.90
  -6  -6  10  142.10    0.60
   6  -6 -10  165.74    0.96
  -6   6  11  171.65    0.92
  -6  -6  11  167.90    0.97
  -6  -6  11  163.43    0.63
   6  -6 -11  164.73    0.99
  -6   6  12   81.02    0.70
  -6  -6  12   79.82    0.76
  -6  -6  12   79.17    0.46
   6  -6 -12   73.20    0.76
  -6   6  13  109.13    0.79
  -6  -6  13  106.22    0.87
  -6  -6  13  106.19    0.51
   6  -6 -13  102.23    0.88
  -6   6  14   36.93    0.57
  -6  -6  14   35.75    0.65
  -6  -6  14   35.83    0.34
   6   6 -14   33.39    0.63
   6  -6 -14   35.19    0.68
  -6   6  15   27.63    0.55
  -6  -6  15   26.68    0.65
   6   6 -15   40.31    0.58
   6  -6 -15   41.87    0.74
  -6   6  16   16.32    0.51
  -6  -6  16   15.79    0.62
   6   6 -16   28.29    0.57
   6  -6 -16   28.33    0.71
  -6   6  17   28.20    0.59
  -6  -6  17   26.07    0.71
   6   6 -17   38.57    0.63
   6  -6 -17   38.37    0.79
  -6   6  18   14.01    0.54
  -6  -6  18   11.99    0.69
   6   6 -18   21.40    0.59
   6  -6 -18   20.49    0.75
  -6   6  19   27.18    0.61
  -6  -6  19   26.78    0.78
   6   6 -19   34.35    0.66
   6  -6 -19   32.74    0.84
  -6   6  20   16.36    0.59
  -6  -6  20   16.00    0.76
   6   6 -20   19.07    0.64
   6  -6 -20   18.88    0.81
  -6   6  21   14.68    0.60
  -6  -6  21   13.47    0.79
   6   6 -21   22.59    0.67
   6  -6 -21   22.21    0.86
  -6   6  22    0.04    0.30
   6   6 -22   -0.53    0.35
   6  -6 -22   -0.65    0.85
  -6   8 -17    3.70    0.47
  -6  -8 -17    4.99    0.50
  -6   8 -16    5.29    0.47
  -6  -8 -16    4.96    0.48
  -6   8 -15    0.57    0.38
  -6  -8 -15   -0.51    0.39
  -6   8 -14   32.44    0.82
  -6  -8 -14   38.16    0.89
  -6   8 -13   10.93    0.69
  -6  -8 -13   11.85    0.75
  -6   8 -12   61.48    0.99
  -6  -8 -12   69.10    1.02
  -6   8 -11    5.08    0.60
  -6  -8 -11   10.38    0.66
  -6   8 -10   40.09    0.75
  -6  -8 -10   50.00    0.81
  -6   8  -9    8.00    0.56
  -6  -8  -9   11.64    0.63
  -6   8  -8   30.55    0.63
  -6  -8  -8   37.05    0.82
  -6   8  -7   20.74    0.55
  -6  -8  -7   24.44    0.64
  -6   8  -6  123.94    0.91
  -6  -8  -6  139.19    0.99
  -6   8  -5   18.46    0.51
  -6  -8  -5   20.25    0.57
  -6   8  -4  135.65    0.90
  -6  -8  -4  151.75    0.96
  -6   8  -3   63.53    0.67
  -6  -8  -3   62.87    0.38
  -6  -8  -3   69.91    0.71
   6   8   3   59.77    0.36
  -6   8  -2  102.54    0.77
  -6  -8  -2  100.56    0.48
  -6  -8  -2  113.98    0.81
   6   8   2  103.18    0.47
  -6   8  -1    4.11    0.40
  -6  -8  -1    3.95    0.25
  -6  -8  -1    3.93    0.42
  -6   8   0  206.18    1.00
  -6  -8   0  194.20    0.70
  -6  -8   0  212.35    1.22
  -6   8   1   55.09    0.61
  -6  -8   1   52.41    0.44
  -6  -8   2  440.11    1.12
  -6  -8   2  503.16    1.42
  -6  -8   3   98.50    0.61
  -6  -8   3  110.55    0.73
  -6  -8   4  222.39    0.89
  -6  -8   4  248.47    0.99
   6  -8  -4  248.30    0.99
  -6  -8   5   10.23    0.37
  -6  -8   5   14.45    0.39
   6  -8  -5   11.56    0.43
  -6  -8   6   46.58    0.53
  -6  -8   6   50.52    0.51
   6  -8  -6   49.07    0.72
  -6  -8   7   38.49    0.45
   6  -8  -7   38.63    0.55
  -6   8   8  134.81    0.93
  -6  -8   8  130.39    0.82
  -6  -8   8  132.73    0.69
   6  -8  -8  147.53    0.89
  -6   8   9    5.53    0.40
  -6  -8   9    5.92    0.43
  -6  -8   9    5.77    0.31
   6  -8  -9    6.09    0.26
   6  -8  -9    6.28    0.47
  -6   8  10   99.60    0.74
  -6  -8  10   94.46    0.78
  -6  -8  10   94.07    0.59
   6  -8 -10   82.95    0.47
   6  -8 -10   97.58    0.82
  -6   8  11   29.09    0.52
  -6   8  11   27.79    0.30
  -6  -8  11   28.29    0.58
  -6  -8  11   28.37    0.39
   6  -8 -11   33.70    0.63
  -6   8  12   25.08    0.51
  -6   8  12   24.57    0.27
  -6  -8  12   25.19    0.59
  -6  -8  12   25.20    0.38
   6  -8 -12   37.96    0.74
  -6   8  13   30.13    0.54
  -6  -8  13   29.19    0.64
  -6  -8  13   29.99    0.40
   6  -8 -13   33.87    0.69
  -6   8  14  110.02    0.82
  -6  -8  14  109.82    0.96
  -6  -8  14  105.20    0.61
   6  -8 -14  141.50    1.17
  -6   8  15   31.65    0.57
  -6  -8  15   31.89    0.70
  -6  -8  15   29.51    0.40
   6  -8 -15   35.45    0.74
  -6   8  16   60.63    0.70
  -6  -8  16   59.34    0.86
  -6  -8  16   57.26    0.49
   6  -8 -16   61.70    0.89
  -6   8  17    3.33    0.36
  -6  -8  17    2.72    0.38
   6  -8 -17    2.84    0.40
  -6   8  18   24.46    0.58
  -6  -8  18   23.54    0.76
   6   8 -18   28.30    0.59
   6  -8 -18   28.73    0.82
  -6   8  19   -0.37    0.26
  -6  -8  19   -1.01    0.36
   6   8 -19   -0.23    0.28
   6  -8 -19    0.26    0.41
  -6   8  20   31.08    0.64
  -6  -8  20   29.96    0.89
   6   8 -20   37.91    0.66
   6  -8 -20   40.43    0.95
  -6   8  21    8.52    0.54
   6   8 -21    8.81    0.61
   6  -8 -21    6.93    0.80
  -6   8  22   14.42    0.59
  -6  -8  22   13.30    0.88
   6  -8 -22   17.11    0.93
  -6  10 -16   11.04    1.10
  -6 -10 -16   15.24    0.90
  -6  10 -15    1.48    0.44
  -6 -10 -15    2.05    0.45
  -6  10 -14    7.04    0.75
  -6 -10 -14    9.85    0.80
  -6  10 -13    4.95    0.44
  -6 -10 -13    5.04    0.45
  -6  10 -12   14.16    0.72
  -6 -10 -12   15.75    0.79
  -6  10 -11   27.65    0.75
  -6 -10 -11   31.39    0.82
  -6  10 -10   15.57    0.68
  -6 -10 -10   19.30    0.76
  -6  10  -9   12.56    0.63
  -6 -10  -9   14.86    0.70
  -6  10  -8   70.62    0.86
  -6 -10  -8   84.79    0.96
  -6  10  -7   45.62    0.74
  -6 -10  -7   55.97    0.84
  -6  10  -6  162.20    1.09
  -6 -10  -6  186.25    1.18
  -6  10  -5   24.64    0.60
  -6 -10  -5   31.02    0.68
  -6  10  -4    8.73    0.50
  -6 -10  -4    9.39    0.56
  -6  10  -3   46.61    0.65
  -6 -10  -3   52.87    0.71
  -6  10  -2   66.06    0.70
  -6 -10  -2   60.18    0.39
  -6 -10  -2   72.85    0.77
   6  10   2   71.52    0.39
  -6  10  -1   44.46    0.62
  -6 -10  -1   41.65    0.37
  -6 -10  -1   49.27    0.67
  -6  10   0   55.34    0.65
  -6 -10   0   52.09    0.42
  -6 -10   0   61.45    0.69
  -6  10   1   23.64    0.52
  -6 -10   1   22.18    0.36
  -6 -10   1   25.90    0.55
  -6  10   2  195.24    1.01
  -6 -10   2  178.16    0.77
  -6 -10   2  211.12    1.05
  -6  10   3  175.28    0.96
  -6 -10   3  158.00    0.77
  -6 -10   3  185.59    0.99
   6 -10  -3  133.12    0.95
  -6  10   4  367.79    1.32
  -6 -10   4  333.19    1.12
  -6 -10   4  386.87    1.33
   6 -10  -4  311.02    1.12
  -6  10   5   51.79    0.62
  -6 -10   5   46.24    0.56
  -6 -10   5   52.73    0.62
   6 -10  -5   43.12    0.52
   6 -10  -5   48.11    0.58
  -6  10   6  197.28    0.99
  -6 -10   6  197.68    0.99
   6 -10  -6  157.62    0.79
   6 -10  -6  178.64    0.95
  -6  10   7   37.25    0.57
  -6 -10   7   35.59    0.56
  -6 -10   7   35.85    0.64
   6 -10  -7   38.87    0.61
   6 -10  -7   44.86    0.62
  -6  10   8   58.28    0.64
  -6 -10   8   52.80    0.64
   6 -10  -8   50.80    0.49
   6 -10  -8   58.75    0.68
  -6  10   9   18.66    0.49
  -6 -10   9   18.72    0.51
   6 -10  -9   11.47    0.34
   6 -10  -9   13.79    0.54
  -6  10  10  119.97    0.82
  -6 -10  10  113.79    0.88
   6 -10 -10  132.64    0.67
   6 -10 -10  154.97    1.02
  -6  10  11   23.86    0.52
  -6 -10  11   24.15    0.60
   6 -10 -11   27.18    0.39
   6 -10 -11   31.68    0.66
  -6  10  12   43.69    0.59
  -6 -10  12   43.62    0.72
   6 -10 -12   48.52    0.44
   6 -10 -12   54.84    0.77
  -6  10  13   23.28    0.52
  -6 -10  13   22.35    0.64
   6 -10 -13   23.85    0.35
   6 -10 -13   28.06    0.70
  -6  10  14    3.32    0.27
  -6 -10  14    3.15    0.35
   6 -10 -14    3.13    0.27
   6 -10 -14    3.62    0.40
  -6  10  15   38.49    0.59
  -6 -10  15   35.80    0.77
   6 -10 -15   47.06    0.84
  -6  10  16   22.03    0.54
  -6 -10  16   20.24    0.73
   6 -10 -16   24.68    0.96
  -6  10  17   29.59    0.59
  -6 -10  17   30.12    0.82
   6 -10 -17   35.60    0.90
  -6  10  18   10.74    0.50
  -6 -10  18    9.65    0.74
   6 -10 -18   11.54    0.78
  -6  10  19    2.74    0.29
  -6 -10  19    1.16    0.41
   6 -10 -19    2.27    0.48
  -6  10  20   12.84    0.54
  -6  10  21    7.39    0.53
  -6 -10  21    5.65    0.51
   6 -10 -21    5.85    0.57
  -6  12 -15   15.18    1.01
  -6 -12 -15   18.82    1.06
  -6  12 -14    3.76    0.50
  -6 -12 -14    4.91    0.50
  -6  12 -13   15.32    0.86
  -6 -12 -13   16.62    0.89
  -6  12 -12    0.39    0.40
  -6 -12 -12    0.56    0.40
  -6  12 -11   34.27    0.87
  -6 -12 -11   42.58    0.93
  -6  12 -10    2.37    0.41
  -6 -12 -10    3.95    0.42
  -6  12  -9   61.47    0.93
  -6 -12  -9   72.80    1.01
  -6  12  -8    9.20    0.65
  -6 -12  -8   11.35    0.73
  -6  12  -7   26.38    0.70
  -6 -12  -7   29.85    0.80
  -6  12  -6    8.61    0.61
  -6 -12  -6    7.48    0.69
  -6  12  -5  130.14    1.05
  -6 -12  -5  147.51    1.14
  -6  12  -4    8.17    0.57
  -6 -12  -4    7.31    0.65
  -6  12  -3   68.25    0.81
  -6 -12  -3   78.38    0.87
  -6  12  -2   28.27    0.62
  -6 -12  -2   34.65    0.73
  -6  12  -1   18.08    0.55
  -6 -12  -1   18.23    0.31
  -6 -12  -1   21.21    0.62
  -6  12   0    1.50    0.29
  -6 -12   0    1.56    0.17
  -6 -12   0    1.50    0.29
  -6  12   1   92.42    0.82
  -6 -12   1   83.80    0.55
  -6 -12   1  103.64    0.89
   6 -12  -1   99.76    0.80
  -6  12   2    0.71    0.27
  -6 -12   2    0.25    0.19
  -6 -12   2    0.50    0.27
   6 -12  -2    0.45    0.23
  -6  12   3   87.01    0.78
  -6 -12   3   75.10    0.60
  -6 -12   3   90.15    0.82
   6 -12  -3   86.88    0.74
  -6  12   4   54.47    0.67
  -6 -12   4   48.21    0.54
  -6 -12   4   56.31    0.69
   6 -12  -4   47.13    0.61
   6 -12  -4   48.87    0.59
  -6  12   5   64.91    0.70
  -6 -12   5   56.52    0.74
  -6 -12   5   66.96    0.72
   6 -12  -5   57.41    0.64
   6 -12  -5   61.43    0.66
  -6  12   6   71.22    0.72
  -6 -12   6   66.98    0.68
  -6 -12   6   72.53    0.73
   6 -12  -6   63.35    0.65
   6 -12  -6   67.89    0.71
  -6  12   7  135.13    0.89
  -6 -12   7  125.21    0.88
  -6 -12   7  138.99    0.91
   6 -12  -7  133.95    0.92
  -6  12   8   86.68    0.76
  -6 -12   8   80.35    0.78
  -6 -12   8   87.16    0.77
   6 -12  -8   86.82    0.82
  -6  12   9  123.59    0.86
  -6 -12   9  116.96    0.93
  -6 -12   9  124.79    0.87
   6 -12  -9  113.19    0.86
   6 -12  -9  133.96    0.98
  -6  12  10    4.78    0.45
  -6 -12  10    5.82    0.53
  -6 -12  10    4.69    0.44
   6 -12 -10    8.20    0.40
   6 -12 -10    9.98    0.60
  -6  12  11   50.95    0.63
  -6 -12  11   49.44    0.75
  -6 -12  11   50.62    0.61
   6 -12 -11   55.57    0.56
   6 -12 -11   65.70    0.82
  -6  12  12   15.49    0.48
  -6 -12  12   15.85    0.61
  -6 -12  12   14.71    0.46
   6 -12 -12   16.62    0.41
   6 -12 -12   18.73    0.65
  -6  12  13   27.48    0.53
  -6 -12  13   25.52    0.92
  -6 -12  13   27.34    0.51
   6 -12 -13   27.95    0.44
   6 -12 -13   31.47    0.74
  -6  12  14   -0.44    0.23
  -6 -12  14   -0.55    0.33
  -6 -12  14   -0.36    0.20
   6 -12 -14   -0.06    0.18
   6 -12 -14   -0.34    0.35
  -6  12  15   49.25    0.64
  -6 -12  15   48.19    0.86
  -6 -12  15   48.14    0.59
   6 -12 -15   51.14    0.90
  -6  12  16    2.74    0.27
  -6 -12  16    2.28    0.39
  -6 -12  16    2.38    0.24
   6 -12 -16    2.91    0.44
  -6  12  17   20.23    0.54
  -6 -12  17   18.94    0.79
  -6 -12  17   18.77    0.48
   6 -12 -17   20.45    0.84
  -6  12  18    0.90    0.26
  -6 -12  18   -0.14    0.43
   6 -12 -18    0.41    0.47
  -6  12  19    8.50    0.49
  -6 -12  19    6.48    0.57
   6 -12 -19    6.47    0.58
  -6  14 -13   29.15    1.09
  -6 -14 -13   38.48    1.30
  -6  14 -12   24.23    1.04
  -6 -14 -12   30.27    1.02
  -6  14 -11    9.74    0.83
  -6 -14 -11   10.95    0.92
  -6  14 -10    8.99    0.77
  -6 -14 -10   11.33    0.85
  -6  14  -9   19.91    0.80
  -6 -14  -9   19.83    0.86
  -6  14  -8   13.57    0.75
  -6 -14  -8   13.23    0.83
  -6  14  -7    7.48    0.79
  -6 -14  -7    7.26    0.76
  -6  14  -6    8.79    0.67
  -6 -14  -6    7.50    0.75
  -6  14  -5   10.92    0.66
  -6 -14  -5    8.91    0.73
  -6  14  -4   57.56    0.84
  -6 -14  -4   65.02    0.96
  -6  14  -3  107.79    1.02
  -6 -14  -3  121.47    1.12
  -6  14  -2    8.25    0.62
  -6 -14  -2   10.71    0.73
  -6  14  -1  139.97    1.07
  -6 -14  -1  123.04    0.57
  -6 -14  -1  155.14    1.14
   6 -14   1  137.20    1.03
  -6  14   0    1.73    0.34
  -6 -14   0    1.97    0.19
  -6 -14   0    1.49    0.34
   6 -14   0    5.29    0.53
  -6  14   1   50.89    0.75
  -6 -14   1   44.39    0.47
  -6 -14   1   55.63    0.81
   6 -14  -1   42.03    0.71
  -6  14   2   19.97    0.59
  -6 -14   2   19.05    0.41
  -6 -14   2   22.77    0.67
   6 -14  -2   18.11    0.56
  -6  14   3   30.33    0.63
  -6 -14   3   26.92    0.47
  -6 -14   3   33.25    0.70
   6 -14  -3   29.24    0.60
  -6  14   4   37.02    0.65
  -6 -14   4   34.31    0.56
  -6 -14   4   39.15    0.72
   6 -14  -4   37.16    0.63
   6 -14  -4   39.37    0.58
  -6  14   5   57.51    0.71
  -6 -14   5   54.03    0.64
  -6 -14   5   62.98    0.79
   6 -14  -5   61.18    0.71
   6 -14  -5   67.05    0.69
  -6  14   6    1.51    0.29
  -6 -14   6    2.07    0.44
  -6 -14   6    2.19    0.30
   6 -14  -6    4.01    0.30
   6 -14  -6    4.02    0.31
  -6  14   7   51.14    0.67
  -6 -14   7   47.27    0.66
  -6 -14   7   55.31    0.74
   6 -14  -7   58.24    0.83
   6 -14  -7   62.78    0.74
  -6  14   8   46.01    0.65
  -6 -14   8   44.41    0.69
  -6 -14   8   49.20    0.72
   6 -14  -8   51.09    0.65
   6 -14  -8   58.55    0.77
  -6  14   9   44.99    0.64
  -6 -14   9   41.29    0.71
  -6 -14   9   46.55    0.80
   6 -14  -9   45.61    0.62
   6 -14  -9   51.14    0.79
  -6  14  10   46.90    0.63
  -6 -14  10   44.84    0.74
  -6 -14  10   47.83    0.69
   6 -14 -10   47.19    0.61
   6 -14 -10   53.83    0.81
  -6  14  11   45.42    0.63
  -6 -14  11   43.11    0.77
  -6 -14  11   44.78    0.68
   6 -14 -11   39.18    0.58
   6 -14 -11   44.58    0.79
  -6  14  12    1.94    0.27
  -6 -14  12    2.42    0.37
  -6 -14  12    2.28    0.30
   6 -14 -12    4.60    0.43
   6 -14 -12    6.24    0.64
  -6  14  13   21.05    0.51
  -6 -14  13   19.64    0.72
  -6 -14  13   20.52    0.55
   6 -14 -13   24.09    0.51
   6 -14 -13   27.54    0.77
  -6  14  14    1.51    0.25
  -6 -14  14    1.45    0.38
  -6 -14  14    1.83    0.27
   6 -14 -14    2.76    0.26
   6 -14 -14    2.75    0.43
  -6  14  15    7.07    0.44
  -6 -14  15    5.24    0.43
  -6 -14  15    4.92    0.57
   6 -14 -15    9.65    0.75
  -6  14  16    4.47    0.45
  -6 -14  16    2.63    0.42
  -6 -14  16    4.28    0.47
   6 -14 -16    1.59    0.48
  -6  14  17   14.50    0.54
  -6 -14  17   11.62    0.97
  -6 -14  17   13.80    0.52
   6 -14 -17   15.47    1.06
  -6  14  18    2.79    0.37
  -6 -14  18    1.66    0.45
  -6 -14  18    2.47    0.29
   6 -14 -18    1.29    0.48
  -6  16 -11    5.40    0.57
  -6  16 -10   11.58    1.42
  -6 -16 -10   13.20    0.97
  -6  16  -9    2.17    0.48
  -6 -16  -9    2.16    0.48
  -6  16  -8   11.86    0.82
  -6 -16  -8   13.36    0.87
  -6  16  -7    1.70    0.43
  -6 -16  -7    1.20    0.43
  -6  16  -6   27.37    0.82
  -6 -16  -6   31.34    0.94
  -6  16  -5    4.59    0.43
  -6 -16  -5    6.40    0.79
  -6  16  -4   46.88    0.88
  -6 -16  -4   54.18    0.97
  -6  16  -3   25.54    0.77
  -6 -16  -3   29.89    0.87
  -6  16  -2   56.17    0.88
  -6 -16  -2   64.29    0.99
   6 -16   2   46.32    0.78
  -6  16  -1   16.65    0.69
  -6 -16  -1   16.80    0.79
   6 -16   1   12.82    0.67
  -6  16   0   82.16    0.94
  -6 -16   0   67.22    0.53
  -6 -16   0   88.55    1.05
   6 -16   0   74.19    0.92
  -6  16   1    6.93    0.62
  -6 -16   1    4.49    0.36
  -6 -16   1    5.41    0.41
   6 -16  -1    5.06    0.57
  -6  16   2   28.50    0.67
  -6 -16   2   23.33    0.46
  -6 -16   2   28.73    0.79
   6 -16  -2   27.03    0.66
  -6  16   3   12.44    0.60
  -6 -16   3   10.90    0.45
  -6 -16   3   10.07    0.70
   6 -16  -3   13.22    0.59
  -6  16   4   13.82    0.60
  -6 -16   4   13.50    0.47
  -6 -16   4   15.95    0.70
   6 -16  -4   15.66    0.61
  -6  16   5   33.18    0.67
  -6 -16   5   30.33    0.56
  -6 -16   5   35.11    0.77
   6 -16  -5   34.67    0.69
   6 -16  -5   38.31    0.61
  -6  16   6   34.66    0.67
  -6 -16   6   33.55    0.65
  -6 -16   6   38.26    0.76
   6 -16  -6   38.05    0.74
   6 -16  -6   39.67    0.71
  -6  16   7    5.93    0.47
  -6 -16   7    6.31    0.69
  -6 -16   7    6.10    0.61
   6 -16  -7    7.13    0.55
   6 -16  -7    8.08    0.56
  -6  16   8   38.45    0.66
  -6 -16   8   37.31    0.68
  -6 -16   8   43.81    0.79
   6 -16  -8   38.33    0.68
   6 -16  -8   42.25    0.73
  -6  16   9    4.64    0.50
  -6 -16   9    7.24    0.60
   6 -16  -9    6.57    0.51
   6 -16  -9    6.04    0.61
  -6  16  10   28.60    0.59
  -6 -16  10   28.48    0.79
  -6 -16  10   30.44    0.70
   6 -16 -10   24.60    0.58
   6 -16 -10   27.37    0.74
  -6  16  11    2.82    0.30
  -6 -16  11    1.91    0.37
  -6 -16  11    2.75    0.33
   6 -16 -11    2.15    0.29
   6 -16 -11    2.50    0.40
  -6  16  12   30.55    0.59
  -6 -16  12   28.74    0.76
  -6 -16  12   31.09    0.70
   6 -16 -12   27.03    0.57
   6 -16 -12   32.02    0.81
  -6  16  13    0.63    0.26
  -6 -16  13   -0.30    0.36
  -6 -16  13    0.13    0.28
   6 -16 -13    0.22    0.26
   6 -16 -13    0.45    0.39
  -6  16  14   25.97    0.57
  -6 -16  14   26.21    0.83
  -6 -16  14   25.44    0.62
   6 -16 -14   26.52    0.83
   6 -16 -14   33.45    0.88
  -6  16  15    4.78    0.47
  -6 -16  15    3.69    0.45
  -6 -16  15    4.40    0.54
   6 -16 -15    3.56    0.49
  -6 -16  16    7.75    0.89
  -6 -16  16    7.40    0.54
   6 -16 -16    7.59    0.72
  -6  18  -8    7.08    0.65
  -6 -18  -8   13.33    0.96
  -6  18  -7    0.69    0.51
  -6  18  -6   13.43    0.86
  -6 -18  -6   17.54    0.95
  -6  18  -5    0.28    0.43
  -6 -18  -5    0.56    0.44
  -6  18  -4   26.62    0.85
  -6 -18  -4   29.01    0.98
  -6  18  -3    6.37    0.75
  -6 -18  -3    4.24    0.47
  -6  18  -2   12.37    0.74
  -6 -18  -2   12.85    0.87
   6 -18   2    8.00    0.66
  -6  18  -1    5.87    0.70
  -6 -18  -1    5.17    0.46
   6 -18   1    3.19    0.37
  -6  18   0   21.03    0.77
  -6 -18   0   21.55    0.86
   6 -18   0   12.12    0.67
  -6  18   1    0.51    0.37
  -6 -18   1    0.32    0.39
   6 -18  -1    0.14    0.31
  -6  18   2   19.90    0.70
  -6 -18   2   16.98    0.57
  -6 -18   2   22.92    0.83
   6 -18  -2   20.77    0.70
  -6  18   3    3.51    0.39
  -6 -18   3    3.37    0.30
  -6 -18   3    4.16    0.42
   6 -18  -3    2.38    0.35
  -6  18   4   56.56    0.81
  -6 -18   4   51.27    0.67
  -6 -18   4   61.33    0.98
   6 -18  -4   59.77    0.87
  -6  18   5    8.02    0.61
  -6 -18   5    6.76    0.50
  -6 -18   5    7.84    0.74
   6 -18  -5    7.14    0.65
  -6  18   6   27.27    0.68
  -6 -18   6   26.91    0.63
  -6 -18   6   32.20    0.84
   6 -18  -6   28.95    0.88
   6 -18  -6   29.86    0.64
  -6  18   7   21.14    0.63
  -6 -18   7   19.84    0.69
  -6 -18   7   22.96    0.81
   6 -18  -7   22.19    0.69
   6 -18  -7   25.02    0.66
  -6  18   8   25.02    0.65
  -6 -18   8   22.76    0.67
  -6 -18   8   25.10    0.79
   6 -18  -8   20.47    0.67
   6 -18  -8   22.46    0.69
  -6  18   9    5.74    0.54
  -6 -18   9    5.74    0.61
  -6 -18   9    5.05    0.42
   6 -18  -9    6.65    0.58
   6 -18  -9    7.44    0.65
  -6  18  10   10.65    0.53
  -6 -18  10    9.94    0.66
  -6 -18  10   10.77    0.69
   6 -18 -10   11.97    0.63
   6 -18 -10   13.38    0.70
  -6  18  11    2.40    0.31
  -6 -18  11    2.62    0.40
  -6 -18  11    2.89    0.37
   6 -18 -11    3.32    0.34
   6 -18 -11    4.04    0.43
  -6  18  12    9.24    0.53
  -6 -18  12    8.08    0.91
  -6 -18  12    7.33    0.67
   6 -18 -12    6.39    0.57
   6 -18 -12    8.87    0.76
  -6  18  13    2.56    0.37
  -6 -18  13    3.39    0.51
  -6 -18  13    1.85    0.35
   6 -18 -13    2.63    0.34
   6 -18 -13    3.12    0.46
  -6 -20  -4    2.82    0.51
  -6  20  -3   16.73    0.87
  -6 -20  -3   18.54    1.00
   6 -20   3    9.07    0.72
  -6  20  -2    7.16    0.83
  -6 -20  -2    8.69    0.91
  -6  20  -1   18.18    0.86
  -6 -20  -1   16.97    1.16
   6 -20   1   12.45    0.88
  -6  20   0    2.01    0.44
   6 -20   0    2.35    0.40
  -6  20   1   22.29    0.77
   6 -20  -1   22.23    0.80
  -6  20   2    0.04    0.37
  -6 -20   2    2.03    0.60
   6 -20  -2    1.34    0.37
  -6  20   3   23.25    0.79
  -6 -20   3   30.05    1.09
   6 -20  -3   23.41    0.80
  -6  20   4   16.95    0.69
  -6 -20   4   21.06    0.93
   6 -20  -4   14.30    0.74
  -6  20   5    8.23    0.64
  -6 -20   5    5.65    0.54
  -6 -20   5    9.27    0.91
  -6  20   6   10.03    0.70
  -6 -20   6    6.74    0.58
  -6 -20   6    9.04    0.83
   6 -20  -6    7.90    0.70
  -6  20   7    4.52    0.38
  -6 -20   7    3.98    0.38
  -6 -20   7    5.15    0.49
   6 -20  -7    4.84    0.42
   6 -20  -7    7.13    0.58
  -6  20   8    2.03    0.34
  -6 -20   8    1.56    0.38
  -6 -20   8    2.35    0.47
   6 -20  -8    3.23    0.38
   6 -20  -8    2.84    0.37
  -7   1 -18    4.29    0.40
  -7   1 -18    3.48    0.62
  -7  -1 -18    3.78    0.57
  -7   1 -17    2.24    0.37
  -7   1 -17    2.09    0.44
  -7  -1 -17    2.37    0.35
  -7  -1 -17    2.61    0.44
  -7   1 -16    3.12    0.35
  -7   1 -16    2.91    0.42
  -7  -1 -16    3.35    0.33
  -7  -1 -16    2.65    0.41
  -7   1 -15    4.38    0.38
  -7   1 -15    3.25    0.41
  -7  -1 -15    5.66    0.49
  -7  -1 -15    4.11    0.42
  -7   1 -14    4.66    0.51
  -7   1 -14    2.79    0.38
  -7  -1 -14    3.42    0.31
  -7  -1 -14    3.32    0.39
  -7   1 -13   41.11    0.75
  -7   1 -13   39.58    0.81
  -7  -1 -13   40.23    0.62
  -7  -1 -13   39.04    0.82
  -7   1 -12   11.18    0.52
  -7   1 -12   11.40    0.64
  -7  -1 -12   10.49    0.49
  -7  -1 -12   12.89    0.65
  -7  -1 -11   52.11    0.63
  -7  -1 -11   51.84    0.81
  -7   1 -10   21.53    0.54
  -7  -1 -10   21.90    0.65
  -7   1  -9   76.32    0.70
  -7  -1  -9   73.35    0.65
  -7  -1  -9   75.80    0.92
  -7   1  -8   30.14    0.53
  -7  -1  -8   28.57    0.48
  -7  -1  -8   28.68    0.63
  -7  -1  -7  338.26    1.15
  -7  -1  -7  337.26    1.40
  -7   1  -6   55.25    0.71
  -7  -1  -6   57.53    0.56
  -7  -1  -6   56.52    0.68
  -7   1  -5  193.87    0.92
  -7  -1  -5  197.35    0.87
  -7  -1  -5  189.18    1.01
  -7   1  -4   19.77    0.44
  -7  -1  -4   20.28    0.42
  -7  -1  -4   20.68    0.50
  -7   1  -3  429.24    1.28
  -7  -1  -3  432.97    1.21
  -7   1  -2   43.59    0.51
  -7  -1  -2   44.55    0.49
  -7  -1  -2   44.45    0.55
  -7   1  -1  464.08    1.30
  -7  -1  -1  470.70    1.24
  -7  -1  -1  447.80    1.32
  -7   1   0   85.03    0.63
  -7  -1   0   86.90    0.60
  -7  -1   0   83.11    0.62
  -7   1   1  536.95    1.38
  -7  -1   1  533.61    1.32
  -7  -1   1  514.77    1.31
  -7   1   2  242.79    0.97
  -7  -1   2  241.06    0.98
  -7  -1   2  236.54    0.87
  -7   1   3  473.25    1.31
  -7  -1   3  474.52    1.28
  -7  -1   3  470.16    1.15
  -7   1   4   15.51    0.41
  -7   1   4   15.76    0.31
  -7  -1   4   12.90    0.40
  -7  -1   4   15.62    0.32
  -7   1   5  327.51    1.13
  -7   1   5  318.26    0.84
  -7  -1   5  327.61    1.12
  -7  -1   5  329.97    0.87
  -7   1   6    9.37    0.38
  -7   1   6    9.19    0.24
  -7  -1   6    9.05    0.38
  -7  -1   6    9.91    0.25
  -7   1   7  214.89    0.61
  -7  -1   7  209.84    1.15
  -7  -1   7  223.25    0.64
  -7   1   8   49.75    0.66
  -7   1   8   51.62    0.30
  -7   1   8   49.22    0.28
  -7  -1   8   49.79    0.66
  -7  -1   8   56.23    0.33
   7  -1  -8   51.43    0.86
  -7   1   9  135.05    0.82
  -7  -1   9  131.84    0.90
  -7  -1   9  133.14    0.42
   7  -1  -9  148.30    0.86
  -7   1  10    6.96    0.40
  -7  -1  10    7.68    0.41
   7   1 -10   10.68    0.43
   7  -1 -10   10.55    0.44
  -7   1  11  303.67    1.23
  -7  -1  11  300.03    1.23
   7   1 -11  358.13    1.29
   7  -1 -11  358.50    1.32
  -7   1  12   16.95    0.50
  -7  -1  12   15.53    0.49
   7   1 -12   16.29    0.52
   7  -1 -12   15.63    0.53
  -7   1  13  212.09    1.10
  -7  -1  13  213.16    1.13
   7   1 -13  271.46    1.21
   7  -1 -13  271.68    1.24
  -7   1  14   82.94    0.79
  -7  -1  14   80.37    0.81
   7   1 -14   88.45    0.81
   7  -1 -14   89.60    0.84
  -7   1  15   11.44    0.54
  -7  -1  15    7.37    0.53
   7   1 -15   22.10    0.60
   7  -1 -15   23.71    0.65
  -7   1  16   14.46    0.57
  -7  -1  16   12.39    0.58
   7   1 -16   20.11    0.64
   7  -1 -16   18.52    0.67
  -7   1  17   30.76    0.66
  -7  -1  17   29.07    0.69
   7   1 -17   47.12    0.77
   7  -1 -17   46.38    0.80
  -7   1  18    4.07    0.36
  -7  -1  18    4.67    0.37
   7   1 -18    4.70    0.41
   7  -1 -18    4.20    0.41
  -7   1  19   44.97    0.80
  -7  -1  19   44.26    0.80
   7   1 -19   54.61    0.86
   7  -1 -19   53.90    0.89
  -7   1  20    1.19    0.35
  -7  -1  20    1.83    0.37
   7   1 -20    1.03    0.40
   7  -1 -20    1.00    0.41
  -7   1  21   21.53    0.74
  -7  -1  21   24.59    0.78
   7   1 -21   22.18    0.84
   7  -1 -21   22.07    0.84
  -7   1  22    5.08    0.44
  -7  -1  22    4.90    0.45
   7   1 -22    6.74    0.65
   7  -1 -22    6.96    0.54
  -7   1  23   21.28    0.82
  -7  -1  23   21.34    0.99
   7   1 -23   20.93    0.91
   7  -1 -23   20.99    0.95
  -7  -3 -18   21.94    1.58
  -7   3 -17    3.28    0.40
  -7   3 -17    3.19    0.44
  -7  -3 -17    4.13    0.48
  -7   3 -16   40.56    0.80
  -7  -3 -16   46.42    0.97
  -7   3 -15    6.22    0.63
  -7  -3 -15    5.44    0.49
  -7  -3 -15    9.51    0.76
  -7   3 -14   76.83    0.90
  -7  -3 -14   78.64    0.73
  -7  -3 -14   82.04    1.03
  -7   3 -13   12.48    0.68
  -7  -3 -13   11.79    0.68
  -7   3 -12   36.27    0.72
  -7  -3 -12   36.29    0.54
  -7  -3 -12   38.97    0.78
  -7   3 -11   15.99    0.56
  -7  -3 -11   16.47    0.45
  -7  -3 -11   16.91    0.66
  -7   3 -10   28.93    0.58
  -7  -3 -10   30.00    0.47
  -7  -3 -10   30.70    0.70
  -7   3  -9    3.16    0.29
  -7  -3  -9    3.46    0.36
  -7  -3  -9    2.74    0.32
  -7   3  -8   72.38    0.71
  -7  -3  -8   73.30    0.58
  -7  -3  -8   73.00    0.81
  -7   3  -7   12.86    0.47
  -7  -3  -7   11.98    0.38
  -7  -3  -7   10.25    0.53
  -7   3  -6  231.72    1.08
  -7  -3  -6  235.99    0.88
  -7  -3  -6  233.15    1.17
  -7   3  -5   32.18    0.52
  -7  -3  -5   31.03    0.43
  -7  -3  -5   32.82    0.58
  -7   3  -4  162.93    1.06
  -7  -3  -4  171.72    0.76
  -7  -3  -4  170.56    0.96
  -7  -3  -3  163.36    0.73
  -7  -3  -3  159.92    0.91
  -7   3  -2   95.51    0.73
  -7  -3  -2   97.55    0.60
  -7   3  -1  177.18    0.89
  -7  -3  -1  181.53    0.77
  -7  -3  -1  174.13    0.89
  -7   3   0  705.35    1.65
  -7  -3   0  713.19    1.47
  -7  -3   0  707.12    1.61
  -7   3   1  250.51    1.02
  -7  -3   1  248.87    0.91
  -7  -3   1  249.30    0.96
  -7   3   2  284.33    1.07
  -7  -3   2  282.07    0.98
  -7  -3   2  283.04    0.97
  -7   3   3    4.65    0.37
  -7  -3   3    3.29    0.23
  -7  -3   3    3.14    0.20
  -7   3   4  139.75    0.79
  -7  -3   4  137.76    0.74
  -7  -3   4  143.23    0.67
  -7   3   5   34.82    0.50
  -7  -3   5   35.06    0.47
  -7  -3   5   38.07    0.40
  -7   3   6  168.51    0.61
  -7  -3   6  170.61    0.85
  -7  -3   6  177.37    0.67
  -7   3   7   31.90    0.78
  -7   3   7   33.79    0.28
  -7  -3   7   35.67    0.34
   7  -3  -7   39.13    0.66
  -7   3   8  140.05    0.84
  -7   3   8  141.77    0.46
  -7  -3   8  136.99    0.84
  -7  -3   8  141.77    0.55
   7  -3  -8  138.41    0.84
  -7   3   9  182.80    0.95
  -7  -3   9  185.55    0.95
  -7  -3   9  180.42    0.57
   7  -3  -9  196.52    0.99
  -7   3  10   73.62    0.68
  -7  -3  10   74.21    0.69
  -7  -3  10   70.78    0.35
   7  -3 -10   85.84    0.74
  -7   3  11    2.18    0.26
  -7  -3  11    2.78    0.26
  -7  -3  11    4.00    0.16
   7  -3 -11    5.42    0.45
  -7   3  12   23.45    0.51
  -7  -3  12   22.94    0.53
   7   3 -12   36.27    0.57
   7  -3 -12   34.76    0.61
  -7   3  13   22.45    0.53
  -7  -3  13   21.01    0.56
   7   3 -13   26.39    0.55
   7  -3 -13   27.00    0.62
  -7   3  14   59.98    0.70
  -7  -3  14   59.23    0.74
   7   3 -14   75.63    0.74
   7  -3 -14   78.24    0.83
  -7   3  15   22.76    0.58
  -7  -3  15   18.39    0.61
   7   3 -15   21.60    0.59
   7  -3 -15   24.85    0.67
  -7   3  16   63.96    0.77
  -7  -3  16   61.79    0.81
   7   3 -16   79.15    0.81
   7  -3 -16   81.04    0.91
  -7   3  17   64.42    0.80
  -7  -3  17   64.11    0.86
   7   3 -17   78.04    0.84
   7  -3 -17   80.67    0.95
  -7   3  18   30.61    0.69
  -7  -3  18   32.71    0.75
   7   3 -18   41.47    0.92
   7  -3 -18   40.36    0.86
  -7   3  19   27.93    0.71
  -7  -3  19   27.52    0.76
   7   3 -19   32.90    0.74
   7  -3 -19   31.83    0.83
  -7   3  20   45.95    0.81
  -7  -3  20   46.15    0.88
   7   3 -20   50.91    0.84
   7  -3 -20   52.09    0.96
  -7   3  21   10.76    0.66
  -7  -3  21   12.61    0.77
   7   3 -21   12.07    0.72
   7  -3 -21   12.44    0.82
  -7   3  22   16.11    0.72
  -7  -3  22   17.25    0.81
   7   3 -22   15.54    0.78
   7  -3 -22   17.25    0.88
  -7   3  23    7.94    0.71
  -7  -3  23   10.21    0.91
   7   3 -23    9.54    0.79
   7  -3 -23    9.90    0.82
  -7   5 -17    0.09    0.40
  -7  -5 -17    0.77    0.47
  -7   5 -16   31.24    0.89
  -7  -5 -16   35.65    1.01
  -7   5 -15   11.62    0.79
  -7  -5 -15   15.66    0.88
  -7   5 -14   41.77    0.79
  -7  -5 -14   46.74    0.97
  -7   5 -13    1.06    0.35
  -7  -5 -13    0.90    0.24
  -7  -5 -13    1.47    0.39
  -7   5 -12   52.30    0.78
  -7  -5 -12   54.55    0.53
  -7  -5 -12   57.67    0.92
  -7   5 -11   12.06    0.57
  -7  -5 -11   13.15    0.38
  -7  -5 -11   14.71    0.69
  -7   5 -10   53.65    0.74
  -7  -5 -10   55.27    0.49
  -7  -5 -10   57.25    0.85
  -7   5  -9   23.00    0.58
  -7  -5  -9   23.72    0.40
  -7  -5  -9   25.14    0.67
  -7   5  -8   65.85    0.74
  -7  -5  -8   70.64    0.51
  -7  -5  -8   73.26    0.94
  -7   5  -7   25.54    0.57
  -7  -5  -7   27.39    0.39
  -7  -5  -7   27.66    0.63
  -7   5  -6  123.59    0.88
  -7  -5  -6  126.87    0.62
  -7  -5  -6  124.93    0.93
  -7   5  -5   41.98    0.60
  -7  -5  -5   42.40    0.43
  -7  -5  -5   44.28    0.66
  -7   5  -4  175.64    0.98
  -7  -5  -4  180.25    0.71
  -7  -5  -4  183.46    1.03
  -7   5  -3   48.97    0.60
  -7  -5  -3   49.48    0.45
  -7  -5  -3   52.04    0.65
  -7   5  -2  164.13    0.92
  -7  -5  -2  165.72    0.71
  -7  -5  -2  168.60    0.94
  -7   5  -1  133.56    0.84
  -7  -5  -1  133.47    0.66
  -7  -5  -1  133.23    1.31
  -7   5   0  451.01    1.46
  -7  -5   0  448.98    1.15
  -7  -5   0  451.40    1.43
  -7   5   1   54.74    0.76
  -7  -5   1   54.46    0.50
  -7  -5   1   57.06    0.58
  -7  -5   2  406.86    1.14
  -7  -5   2  425.57    1.25
  -7   5   3   74.47    1.07
  -7  -5   3   72.65    0.57
  -7  -5   3   78.68    0.60
  -7  -5   4  162.97    0.80
  -7  -5   4  177.19    0.79
  -7   5   5   51.39    0.68
  -7  -5   5   50.83    0.54
  -7  -5   5   56.22    0.49
  -7   5   6  303.65    1.20
  -7  -5   6  293.35    1.13
  -7  -5   6  318.77    0.96
  -7   5   7  122.86    0.81
  -7  -5   7  112.91    0.92
  -7  -5   7  122.05    0.61
   7  -5  -7  124.69    0.81
  -7   5   8  376.28    1.31
  -7   5   8  377.57    0.82
  -7  -5   8  374.41    1.30
  -7  -5   8  366.85    0.96
   7  -5  -8  399.98    1.37
  -7   5   9   52.13    0.62
  -7   5   9   53.78    0.32
  -7  -5   9   54.23    0.62
  -7  -5   9   52.12    0.41
   7  -5  -9   57.13    0.65
  -7   5  10   45.29    0.60
  -7   5  10   44.50    0.26
  -7  -5  10   45.79    0.61
  -7  -5  10   43.10    0.36
   7  -5 -10   52.94    0.65
  -7   5  11    4.25    0.43
  -7  -5  11    6.53    0.45
  -7  -5  11    7.55    0.23
   7   5 -11   15.77    0.34
   7  -5 -11    8.16    0.48
  -7   5  12   32.02    0.56
  -7  -5  12   29.15    0.58
  -7  -5  12   31.04    0.30
   7   5 -12   16.88    0.30
   7  -5 -12   18.49    0.57
  -7   5  13   39.56    0.60
  -7  -5  13   38.17    0.65
  -7  -5  13   38.64    0.31
   7  -5 -13   50.76    0.74
  -7   5  14   45.23    0.64
  -7  -5  14   45.38    0.72
   7  -5 -14   48.83    0.75
  -7   5  15    4.12    0.48
  -7  -5  15    3.42    0.34
   7   5 -15    6.57    0.75
   7  -5 -15    8.51    0.61
  -7   5  16   68.35    0.97
  -7  -5  16   67.90    0.85
   7   5 -16   81.38    0.78
   7  -5 -16   83.90    0.94
  -7   5  17   17.08    0.60
  -7  -5  17   15.42    0.67
   7   5 -17   18.78    0.62
   7  -5 -17   18.76    0.72
  -7   5  18   37.40    0.69
  -7  -5  18   36.34    0.90
   7   5 -18   47.09    0.72
   7  -5 -18   47.40    0.89
  -7   5  19    0.27    0.30
  -7  -5  19   -0.11    0.36
   7   5 -19    0.32    0.33
   7  -5 -19    0.41    0.41
  -7   5  20   38.24    0.76
  -7  -5  20   42.10    0.91
   7   5 -20   50.99    0.80
   7  -5 -20   50.66    0.96
  -7   5  21   -0.14    0.32
  -7  -5  21   -0.77    0.39
   7   5 -21   -0.15    0.36
   7  -5 -21   -0.07    0.43
  -7   5  22   14.95    0.68
   7   5 -22   23.46    0.75
  -7   7 -16    1.65    0.43
  -7  -7 -16    2.06    0.48
  -7   7 -15   17.40    0.81
  -7  -7 -15   19.89    0.90
  -7   7 -14    0.83    0.37
  -7  -7 -14   -0.54    0.40
  -7   7 -13    9.00    0.65
  -7  -7 -13    7.08    0.75
  -7   7 -12    6.21    0.62
  -7  -7 -12    7.39    0.75
  -7   7 -11   52.76    0.82
  -7  -7 -11   59.53    0.93
  -7   7 -10   22.98    0.68
  -7  -7 -10   27.12    0.77
  -7   7  -9   85.45    0.89
  -7  -7  -9   93.82    0.98
  -7   7  -8    3.71    0.35
  -7  -7  -8    6.99    0.62
  -7   7  -7  138.15    1.00
  -7  -7  -7  143.06    0.57
  -7  -7  -7  152.95    1.09
  -7   7  -6    6.00    0.49
  -7  -7  -6    6.95    0.57
  -7   7  -5  109.95    0.88
  -7  -7  -5  112.15    0.81
  -7  -7  -5  119.68    0.94
  -7   7  -4   73.10    0.74
  -7  -7  -4   68.00    0.46
  -7  -7  -4   73.32    0.78
  -7   7  -3   88.27    0.78
  -7  -7  -3   89.37    0.51
  -7  -7  -3   95.06    0.82
  -7   7  -2  117.41    0.86
  -7  -7  -2  117.05    0.59
  -7  -7  -2  129.19    0.89
  -7   7  -1  247.74    1.15
  -7  -7  -1  244.78    0.82
  -7  -7  -1  271.43    1.17
  -7   7   0   63.96    0.67
  -7  -7   0   58.23    0.49
  -7  -7   0   66.02    0.68
  -7   7   1  220.77    1.06
  -7  -7   1  211.07    0.82
  -7  -7   1  240.61    1.18
  -7   7   2  106.63    0.79
  -7  -7   2   99.26    0.63
  -7  -7   2  108.25    1.26
  -7   7   3  555.77    1.60
  -7  -7   3  526.72    1.34
  -7  -7   3  589.42    1.53
  -7   7   4  206.61    1.03
  -7  -7   4  194.56    0.88
  -7  -7   4  220.57    0.96
  -7   7   5  214.44    1.03
  -7  -7   5  205.94    0.93
  -7  -7   5  223.65    0.93
  -7   7   6   94.25    0.75
  -7  -7   6   96.55    0.65
   7  -7  -6   88.37    0.72
  -7   7   7  304.37    1.21
  -7  -7   7  293.14    1.16
  -7  -7   7  302.15    1.01
   7  -7  -7  360.92    1.31
  -7   7   8    7.91    0.46
  -7  -7   8    8.18    0.46
  -7  -7   8    7.36    0.33
   7  -7  -8   15.79    0.51
  -7   7   9  109.76    0.81
  -7  -7   9  104.94    0.81
  -7  -7   9  105.04    0.61
   7  -7  -9  137.31    0.91
  -7   7  10    0.39    0.25
  -7   7  10    0.58    0.11
  -7  -7  10   -0.10    0.25
  -7  -7  10   -0.21    0.15
   7  -7 -10    1.39    0.28
  -7   7  11   85.34    0.75
  -7   7  11   79.69    0.38
  -7  -7  11   82.21    0.79
  -7  -7  11   78.61    0.52
   7  -7 -11   96.77    0.86
  -7   7  12   48.09    0.64
  -7  -7  12   49.91    0.71
  -7  -7  12   46.97    0.42
   7  -7 -12   47.78    0.73
  -7   7  13   68.40    0.72
  -7  -7  13   67.68    0.80
  -7  -7  13   66.28    0.47
   7  -7 -13   68.57    0.84
  -7   7  14   28.43    0.58
  -7  -7  14   28.54    0.66
  -7  -7  14   28.39    0.35
   7  -7 -14   32.38    0.72
  -7   7  15    1.21    0.28
  -7  -7  15    0.79    0.32
  -7  -7  15    2.30    0.25
   7  -7 -15    6.25    0.62
  -7   7  16   10.01    0.53
  -7  -7  16    8.57    0.64
   7  -7 -16   13.41    0.69
  -7   7  17   38.35    0.68
  -7  -7  17   37.18    0.82
   7  -7 -17   50.12    0.88
  -7   7  18   18.12    0.60
  -7  -7  18   16.34    0.75
   7  -7 -18   22.38    0.80
  -7   7  19   56.72    0.79
  -7  -7  19   57.59    0.98
   7   7 -19   62.04    0.77
   7  -7 -19   64.58    1.02
  -7   7  20   20.20    0.65
  -7  -7  20   20.08    0.86
   7   7 -20   27.27    0.68
   7  -7 -20   28.00    0.92
  -7   7  21   17.66    0.64
   7   7 -21   24.40    0.70
   7  -7 -21   22.11    1.60
  -7   7  22    8.30    0.62
  -7  -7  22    5.09    0.51
   7   7 -22    9.41    0.66
   7  -7 -22    8.27    0.91
  -7   9 -15   12.81    0.84
  -7  -9 -15   15.20    0.92
  -7   9 -14    2.87    0.44
  -7  -9 -14    2.07    0.46
  -7   9 -13   12.04    0.76
  -7  -9 -13   13.76    0.82
  -7   9 -12    1.35    0.38
  -7  -9 -12    1.58    0.41
  -7   9 -11   27.34    0.78
  -7  -9 -11   29.99    0.86
  -7   9 -10   20.53    0.71
  -7  -9 -10   24.26    0.81
  -7   9  -9   66.38    0.89
  -7  -9  -9   76.57    0.97
  -7   9  -8   19.07    0.66
  -7  -9  -8   21.16    0.74
  -7   9  -7   92.56    0.94
  -7  -9  -7  104.62    1.02
  -7   9  -6  121.14    1.01
  -7  -9  -6  141.91    1.12
  -7   9  -5  113.84    0.97
  -7  -9  -5  128.65    1.03
  -7   9  -4   28.18    0.64
  -7  -9  -4   34.63    0.71
  -7   9  -3  164.43    1.06
  -7  -9  -3  164.15    0.70
  -7  -9  -3  188.46    1.13
   7   9   3  162.07    0.74
  -7   9  -2   98.44    0.85
  -7  -9  -2   94.10    0.52
  -7  -9  -2  111.39    0.91
  -7   9  -1  125.59    0.92
  -7  -9  -1  118.40    0.60
  -7  -9  -1  141.51    0.97
  -7   9   0    2.51    0.29
  -7  -9   0    2.05    0.19
  -7  -9   0    2.57    0.29
  -7   9   1   47.83    0.64
  -7  -9   1   44.04    0.45
  -7  -9   1   51.08    0.67
  -7   9   2   10.68    0.49
  -7  -9   2    7.43    0.36
  -7  -9   2    9.94    0.51
  -7   9   3  315.37    1.28
  -7  -9   3  292.13    1.04
  -7  -9   3  342.74    1.28
  -7   9   4   63.83    0.70
  -7  -9   4   58.68    0.59
  -7  -9   4   67.28    0.69
  -7   9   5  342.54    1.33
  -7  -9   5  302.13    1.81
  -7  -9   5  365.70    1.30
  -7   9   6   87.85    0.77
  -7  -9   6   86.42    0.71
  -7  -9   6   90.66    0.87
   7  -9  -6   99.09    0.78
  -7   9   7   27.40    0.56
  -7  -9   7   26.04    0.53
   7  -9  -7   23.23    0.54
  -7   9   8   99.81    0.80
  -7  -9   8   95.36    0.79
  -7  -9   8   96.35    0.80
   7  -9  -8  115.30    0.87
  -7   9   9   11.90    0.48
  -7  -9   9   11.14    0.50
  -7  -9   9   11.36    0.39
   7  -9  -9   10.02    0.52
  -7   9  10    9.49    0.48
  -7  -9  10    9.68    0.51
  -7  -9  10   10.22    0.38
   7  -9 -10   10.24    0.55
  -7   9  11  118.61    0.87
  -7  -9  11  115.09    0.94
  -7  -9  11  115.44    0.71
   7  -9 -11  148.21    1.05
  -7   9  12   12.34    0.50
  -7  -9  12   12.32    0.59
  -7  -9  12   11.65    0.37
   7  -9 -12   12.23    0.64
  -7   9  13  113.26    0.87
  -7  -9  13  113.85    1.00
  -7  -9  13  110.71    0.68
   7  -9 -13  148.12    1.12
  -7   9  14   13.14    0.52
  -7  -9  14   12.86    0.64
  -7  -9  14   12.34    0.37
   7  -9 -14   17.41    0.70
  -7   9  15   53.33    0.70
  -7  -9  15   53.00    0.86
  -7  -9  15   49.93    0.50
   7  -9 -15   69.06    0.93
  -7   9  16   18.34    0.57
  -7  -9  16   17.13    0.73
  -7  -9  16   16.83    0.38
   7  -9 -16   20.61    0.76
  -7   9  17   46.35    0.71
  -7  -9  17   45.62    0.89
  -7  -9  17   43.86    0.49
   7  -9 -17   54.15    0.94
  -7   9  18    4.83    0.54
  -7  -9  18    7.31    0.75
   7  -9 -18    6.48    0.76
  -7   9  19   26.99    0.65
  -7  -9  19   28.56    0.90
   7  -9 -19   31.53    0.92
  -7   9  20    0.86    0.30
  -7   9  21   13.63    0.61
  -7  -9  21   12.34    0.89
   7  -9 -21   15.63    0.94
  -7 -11 -14   11.67    1.09
  -7  11 -13    2.42    0.46
  -7 -11 -13    3.74    0.48
  -7  11 -12   12.49    0.80
  -7 -11 -12   13.05    0.87
  -7  11 -11    1.36    0.41
  -7 -11 -11    0.95    0.42
  -7  11 -10   25.18    1.12
  -7 -11 -10   31.54    0.89
  -7  11  -9   17.45    0.73
  -7 -11  -9   19.91    0.83
  -7  11  -8   39.33    0.82
  -7 -11  -8   46.92    0.94
  -7  11  -7   61.42    0.88
  -7 -11  -7   67.95    0.99
  -7  11  -6  101.94    1.00
  -7 -11  -6  118.63    1.13
  -7  11  -5   67.89    0.87
  -7 -11  -5   77.20    0.97
  -7  11  -4  125.85    1.35
  -7 -11  -4  140.06    1.39
  -7  11  -3   51.35    0.77
  -7 -11  -3   55.16    0.82
  -7  11  -2   12.42    0.64
  -7 -11  -2   15.94    0.65
  -7  11  -1   42.69    0.71
  -7 -11  -1   38.48    0.40
  -7 -11  -1   47.03    0.76
  -7  11   0  122.81    0.96
  -7 -11   0  109.86    0.62
  -7 -11   0  135.43    1.00
  -7  11   1   10.94    0.54
  -7 -11   1   11.15    0.37
  -7 -11   1   12.25    0.58
  -7  11   2  230.63    1.20
  -7 -11   2  208.74    0.88
  -7 -11   2  254.84    1.24
  -7  11   3    9.87    0.53
  -7 -11   3    8.44    0.40
  -7 -11   3    9.53    0.55
  -7  11   4   31.82    0.61
  -7 -11   4   29.01    0.58
  -7 -11   4   35.45    0.63
  -7  11   5   44.37    0.65
  -7 -11   5   41.58    0.57
  -7 -11   5   46.64    0.66
  -7  11   6   42.12    0.64
  -7 -11   6   39.50    0.60
  -7 -11   6   43.18    0.63
   7 -11  -6   29.20    0.58
  -7  11   7  127.94    0.91
  -7 -11   7  120.59    0.86
  -7 -11   7  132.45    0.88
   7 -11  -7  115.17    0.89
  -7  11   8   96.68    0.83
  -7 -11   8   90.58    0.81
  -7 -11   8   98.94    0.78
   7 -11  -8  106.14    0.89
  -7  11   9   61.45    0.72
  -7 -11   9   58.88    0.74
  -7 -11   9   62.49    0.66
   7 -11  -9   55.94    0.75
  -7  11  10   99.24    0.84
  -7 -11  10   96.86    0.89
  -7 -11  10  101.63    0.77
   7 -11 -10  122.65    0.99
  -7  11  11   30.44    0.60
  -7 -11  11   32.26    0.69
  -7 -11  11   32.02    0.53
   7 -11 -11   40.39    0.75
  -7  11  12   17.12    0.55
  -7 -11  12   16.51    0.63
  -7 -11  12   16.91    0.46
   7 -11 -12   21.39    0.70
  -7  11  13   59.07    0.71
  -7 -11  13   60.86    1.06
  -7 -11  13   57.71    0.61
   7 -11 -13   75.83    0.93
  -7  11  14   15.47    0.55
  -7 -11  14   14.20    0.69
  -7 -11  14   15.66    0.45
   7 -11 -14   16.02    0.73
  -7  11  15   31.35    0.61
  -7 -11  15   32.07    0.80
  -7 -11  15   30.99    0.50
   7 -11 -15   38.55    0.86
  -7  11  16   41.69    0.68
  -7 -11  16   42.38    0.87
  -7 -11  16   42.16    0.55
   7 -11 -16   49.31    0.92
  -7  11  17    6.13    0.52
  -7 -11  17    7.85    0.74
  -7 -11  17    6.85    0.42
   7 -11 -17    8.32    0.78
  -7  11  18    9.31    0.55
  -7 -11  18    9.37    0.83
   7 -11 -18   13.90    0.84
  -7  11  19    2.03    0.30
  -7 -11  19    1.56    0.73
   7 -11 -19    3.19    0.59
  -7 -11  20    9.99    0.88
   7 -11 -20    7.40    0.58
  -7  13 -13    9.26    0.94
  -7 -13 -13   14.05    1.26
  -7 -13 -12   27.50    1.09
  -7  13 -11   13.08    0.88
  -7 -13 -11   17.82    0.98
  -7  13 -10   28.14    0.90
  -7 -13 -10   35.08    1.02
  -7  13  -9    2.28    0.42
  -7 -13  -9    2.12    0.45
  -7  13  -8   34.89    0.84
  -7 -13  -8   38.69    0.95
  -7  13  -7   36.17    0.82
  -7 -13  -7   36.86    0.94
  -7  13  -6   46.86    0.87
  -7 -13  -6   52.62    0.96
  -7  13  -5   10.76    0.68
  -7 -13  -5    7.31    0.74
  -7  13  -4   42.11    0.80
  -7 -13  -4   45.07    0.90
  -7  13  -3   31.93    0.75
  -7 -13  -3   24.57    0.78
  -7  13  -2  108.23    1.34
  -7 -13  -2  121.02    1.09
  -7  13  -1    4.62    0.39
  -7 -13  -1    5.24    0.30
  -7 -13  -1    7.21    0.70
  -7  13   0  120.09    1.03
  -7 -13   0  107.41    0.61
  -7 -13   0  134.66    1.09
  -7  13   1    4.85    0.38
  -7 -13   1    5.66    0.34
  -7 -13   1    8.25    0.63
  -7  13   2   27.80    0.67
  -7 -13   2   26.70    0.45
  -7 -13   2   33.50    0.73
  -7  13   3   44.68    0.72
  -7 -13   3   38.64    0.62
  -7 -13   3   48.70    0.77
  -7  13   4   29.56    0.65
  -7 -13   4   27.35    0.52
  -7 -13   4   30.71    0.69
  -7  13   5   17.29    0.58
  -7 -13   5   15.72    0.50
  -7 -13   5   18.93    0.62
   7 -13  -5   17.73    0.54
  -7  13   6   45.22    0.70
  -7 -13   6   42.14    0.96
  -7 -13   6   45.73    0.71
   7 -13  -6   49.31    0.67
  -7  13   7    1.15    0.30
  -7 -13   7    1.94    0.28
  -7 -13   7    1.80    0.28
   7 -13  -7    1.65    0.26
   7 -13  -7    1.50    0.31
  -7  13   8   60.84    0.89
  -7 -13   8   58.33    0.74
  -7 -13   8   65.32    0.78
   7 -13  -8   59.87    0.67
   7 -13  -8   70.31    0.97
  -7  13   9   37.27    0.66
  -7 -13   9   36.06    0.69
  -7 -13   9   38.84    0.65
   7 -13  -9   37.46    0.59
   7 -13  -9   40.66    0.74
  -7  13  10   76.98    0.79
  -7 -13  10   73.34    0.85
  -7 -13  10   78.23    0.78
   7 -13 -10   70.08    0.72
   7 -13 -10   77.60    0.90
  -7  13  11   10.07    0.54
  -7 -13  11   10.58    0.62
  -7 -13  11    9.82    0.49
   7 -13 -11   11.88    0.68
   7 -13 -11   13.60    0.68
  -7  13  12   66.05    0.85
  -7 -13  12   65.07    0.88
  -7 -13  12   67.85    0.72
   7 -13 -12   78.34    0.96
  -7  13  13    0.03    0.27
  -7 -13  13    0.66    0.35
  -7 -13  13   -0.02    0.23
   7 -13 -13    0.68    0.24
   7 -13 -13    0.35    0.38
  -7  13  14   33.57    0.63
  -7 -13  14   32.51    0.81
  -7 -13  14   32.44    0.56
   7 -13 -14   42.88    0.89
  -7  13  15    0.24    0.27
  -7 -13  15    0.10    0.37
  -7 -13  15   -0.01    0.21
   7 -13 -15    0.19    0.40
  -7  13  16   22.73    0.59
  -7 -13  16   21.85    0.82
  -7 -13  16   19.88    0.52
   7 -13 -16   27.95    0.92
  -7  13  17    0.84    0.28
  -7 -13  17    0.30    0.44
  -7 -13  17    0.27    0.24
   7 -13 -17    0.29    0.49
  -7  13  18   10.29    0.56
  -7 -13  18    8.88    0.81
   7 -13 -18   10.18    0.90
  -7  15 -11   12.50    0.97
  -7 -15 -11   14.68    1.05
  -7  15  -9   17.37    0.90
  -7 -15  -9   18.14    0.94
  -7  15  -8    2.95    0.46
  -7 -15  -8    2.55    0.49
  -7  15  -7   19.74    0.82
  -7 -15  -7   19.85    0.93
  -7  15  -6    4.28    0.45
  -7 -15  -6    4.02    0.46
  -7  15  -5   12.97    0.74
  -7 -15  -5   12.94    0.82
  -7  15  -4    6.04    0.70
  -7 -15  -4    6.46    0.80
  -7  15  -3   63.55    0.94
  -7 -15  -3   71.21    1.05
  -7  15  -2   25.11    0.80
  -7 -15  -2   29.40    0.96
  -7  15  -1   58.66    0.91
  -7 -15  -1   65.27    0.99
  -7  15   0   56.67    0.89
  -7 -15   0   46.53    0.48
  -7 -15   0   61.42    0.97
  -7  15   1   70.22    0.90
  -7 -15   1   58.32    0.55
  -7 -15   1   75.05    0.98
  -7  15   2   13.28    0.66
  -7 -15   2   11.36    0.42
  -7 -15   2   13.90    0.73
  -7  15   3   26.64    0.69
  -7 -15   3   22.66    0.51
  -7 -15   3   28.09    0.78
   7 -15  -3   23.10    0.64
  -7  15   4   16.01    0.62
  -7 -15   4   14.26    0.49
  -7 -15   4   15.79    0.70
   7 -15  -4   12.96    0.59
  -7  15   5   33.66    0.70
  -7 -15   5   32.22    0.58
  -7 -15   5   37.74    0.78
   7 -15  -5   36.98    0.68
  -7  15   6   37.03    0.70
  -7 -15   6   35.77    0.69
  -7 -15   6   40.97    0.77
   7 -15  -6   37.25    0.67
   7 -15  -6   40.17    0.67
  -7  15   7   28.50    0.66
  -7 -15   7   26.15    0.72
  -7 -15   7   31.39    0.70
   7 -15  -7   30.18    0.67
   7 -15  -7   33.28    0.67
  -7  15   8    8.74    0.56
  -7 -15   8   10.05    0.56
  -7 -15   8    9.95    0.61
   7 -15  -8   10.65    0.52
   7 -15  -8   11.85    0.60
  -7  15   9   21.50    0.62
  -7 -15   9   21.52    0.65
   7 -15  -9   19.18    0.55
   7 -15  -9   21.37    0.68
  -7  15  10    9.42    0.55
  -7 -15  10    9.05    0.63
  -7 -15  10    8.96    0.57
   7 -15 -10    9.29    0.50
   7 -15 -10    9.97    0.66
  -7  15  11   43.04    0.70
  -7 -15  11   40.20    0.80
  -7 -15  11   45.25    0.73
   7 -15 -11   36.55    0.60
   7 -15 -11   43.81    0.85
  -7  15  12   16.61    0.58
  -7 -15  12   16.90    0.72
  -7 -15  12   17.55    0.60
   7 -15 -12   16.23    0.52
   7 -15 -12   18.45    0.76
  -7  15  13   26.83    0.61
  -7 -15  13   25.07    0.79
  -7 -15  13   25.79    0.65
   7 -15 -13   27.26    0.55
   7 -15 -13   32.74    0.87
  -7  15  14    7.40    0.51
  -7 -15  14    5.39    0.45
  -7 -15  14    5.81    0.51
   7 -15 -14    5.55    0.50
  -7  15  15    6.88    0.50
  -7 -15  15    4.69    0.46
  -7 -15  15    5.76    0.50
   7 -15 -15    7.60    0.83
  -7  15  16    5.42    0.52
  -7 -15  16    4.25    0.50
  -7  17  -8    2.89    0.53
  -7 -17  -8    3.99    0.55
  -7 -17  -7    5.38    0.94
  -7  17  -6   -0.08    0.45
  -7 -17  -6   -0.55    0.51
  -7  17  -5   30.17    1.10
  -7 -17  -5   35.41    0.99
  -7  17  -4    1.30    0.44
  -7 -17  -4    2.13    0.45
  -7  17  -3   52.99    0.98
  -7 -17  -3   58.89    1.09
  -7  17  -2    2.22    0.43
  -7 -17  -2    2.73    0.45
  -7  17  -1    9.88    0.77
  -7 -17  -1    9.26    0.84
  -7  17   0    2.22    0.41
  -7 -17   0    3.25    0.44
  -7  17   1   32.73    0.80
  -7 -17   1   35.62    0.91
  -7  17   2    3.44    0.41
  -7 -17   2    3.84    0.43
   7 -17  -2    3.71    0.36
  -7  17   3   48.84    0.84
  -7 -17   3   40.50    0.59
  -7 -17   3   50.88    0.95
   7 -17  -3   45.67    0.80
  -7  17   4    1.24    0.35
  -7 -17   4    0.80    0.27
  -7 -17   4    1.30    0.39
   7 -17  -4    0.33    0.33
  -7  17   5   26.06    0.71
  -7 -17   5   22.64    0.56
  -7 -17   5   26.70    0.81
  -7  17   6    0.57    0.35
  -7 -17   6    1.15    0.30
  -7 -17   6    0.54    0.36
   7 -17  -6    1.21    0.32
  -7  17   7   31.48    0.72
  -7 -17   7   28.64    1.01
  -7 -17   7   33.63    0.83
   7 -17  -7   31.65    0.71
   7 -17  -7   33.48    0.70
  -7  17   8    5.79    0.60
  -7 -17   8    6.79    0.57
  -7 -17   8    7.38    0.70
   7 -17  -8    9.12    0.60
   7 -17  -8    7.67    0.62
  -7  17   9   41.91    0.75
  -7 -17   9   40.05    0.75
  -7 -17   9   44.44    0.84
   7 -17  -9   40.51    0.71
   7 -17  -9   45.10    0.80
  -7  17  10    0.95    0.32
  -7 -17  10    1.46    0.36
  -7 -17  10    0.98    0.33
   7 -17 -10    2.38    0.31
   7 -17 -10    2.38    0.38
  -7  17  11   10.39    0.58
  -7 -17  11   10.62    0.69
  -7 -17  11   10.48    0.65
   7 -17 -11    8.10    0.79
   7 -17 -11    8.84    0.72
  -7  17  12    0.31    0.29
  -7 -17  12   -0.08    0.34
   7 -17 -12    0.26    0.28
   7 -17 -12   -0.31    0.39
  -7  17  13   14.59    0.58
  -7 -17  13   13.32    0.79
  -7 -17  13   11.33    0.73
   7 -17 -13   11.95    0.84
  -7 -19  -4    6.47    0.57
  -7  19  -3    8.64    1.04
  -7 -19  -3    5.77    0.54
  -7  19  -2    9.23    0.88
  -7 -19  -2    7.56    0.65
  -7  19  -1    0.87    0.45
  -7  19   0    8.22    0.76
  -7 -19   0    8.23    0.88
  -7  19   1    0.29    0.66
  -7 -19   1    1.05    0.46
   7 -19  -1    0.87    0.36
  -7  19   2    0.16    0.40
  -7 -19   2    0.62    0.43
   7 -19  -2    0.37    0.36
  -7  19   3    7.70    0.69
  -7 -19   3   10.50    0.86
   7 -19  -3    7.43    0.69
  -7  19   4    5.32    0.65
  -7 -19   4    9.71    0.84
   7 -19  -4    6.42    0.67
  -7  19   5   15.37    0.82
  -7 -19   5   14.18    0.58
  -7 -19   5   18.95    0.88
   7 -19  -5   12.04    0.77
  -7  19   6   15.24    0.70
  -7 -19   6   14.55    0.61
  -7 -19   6   19.32    0.87
   7 -19  -6   16.08    0.71
  -7  19   7    6.85    0.64
  -7 -19   7    6.22    0.58
  -7 -19   7    9.04    0.80
   7 -19  -7    4.47    0.39
  -7  19   8    6.71    0.62
  -7 -19   8    6.33    0.62
  -7 -19   8    7.90    0.76
   7 -19  -8    9.95    0.66
   7 -19  -8    9.36    0.64
  -7  19   9    8.51    0.64
  -7 -19   9    6.26    0.70
  -7 -19   9    7.69    0.76
   7 -19  -9   12.33    0.66
   7 -19  -9   10.58    0.68
  -8   0 -16    1.83    0.36
  -8   0 -16    0.46    0.45
  -8   0 -15    0.19    0.32
  -8   0 -14    4.86    0.54
  -8   0 -14    2.57    0.41
  -8   0 -13    0.06    0.29
  -8   0 -13   -0.81    0.36
  -8   0 -12   33.74    0.63
  -8   0 -12   30.44    0.85
  -8   0 -11   -0.27    0.28
  -8   0 -11   -0.03    0.34
  -8   0 -10   90.50    0.79
  -8   0 -10   88.27    0.99
  -8   0  -9    0.02    0.35
  -8   0  -9    0.13    0.32
  -8   0  -8  103.48    0.79
  -8   0  -8   98.14    0.95
  -8   0  -6  457.58    1.44
  -8   0  -6  431.65    1.64
  -8   0  -5    0.16    0.30
  -8   0  -4  404.20    1.48
  -8   0  -3    0.27    0.25
  -8   0  -2  318.08    1.42
  -8   0  -2  327.85    1.27
  -8   0  -1    0.17    0.27
  -8   0   0  516.68    1.50
  -8   0   0  498.37    1.52
  -8   0   1   -0.22    0.26
  -8   0   1   -0.27    0.19
  -8   0   2  167.98    1.15
  -8   0   2  175.88    0.83
  -8   0   3    0.08    0.17
  -8   0   4   38.03    0.62
  -8   0   4   38.95    0.43
  -8   0   5   -0.13    0.15
  -8   0   6  184.39    0.95
  -8   0   6  178.77    0.69
  -8   0   7   -0.54    0.21
  -8   0   7    0.17    0.13
  -8   0   8   35.07    0.54
  -8   0   8   35.77    0.32
  -8   0   9    0.07    0.23
  -8   0   9    0.21    0.10
  -8   0  10  329.01    1.32
  -8   0  11    0.56    0.26
   8   0 -11   -0.42    0.25
  -8   0  12  247.28    1.22
   8   0 -12  264.89    1.23
  -8   0  13    0.21    0.31
   8   0 -13    0.02    0.30
  -8   0  14  310.51    1.43
   8   0 -14  369.87    1.53
  -8   0  15    0.81    0.31
   8   0 -15    0.77    0.35
  -8   0  16  174.94    1.20
   8   0 -16  196.48    1.22
  -8   0  17   -0.32    0.32
   8   0 -17    0.55    0.35
  -8   0  18   33.58    0.77
   8   0 -18   39.21    0.81
  -8   0  19    0.11    0.34
   8   0 -19   -0.10    0.39
  -8   0  20   36.66    0.83
   8   0 -20   42.24    0.88
  -8   0  21    0.29    0.37
   8   0 -21   -0.44    0.43
  -8   0  22   17.98    0.79
   8   0 -22   18.22    0.88
  -8   2 -16    2.45    0.40
  -8   2 -16    2.12    0.54
  -8  -2 -16    2.14    0.50
  -8   2 -15   16.29    0.67
  -8   2 -15   16.57    0.86
  -8  -2 -15   16.19    0.59
  -8  -2 -15   16.62    0.86
  -8   2 -14    3.65    0.37
  -8   2 -14    3.51    0.42
  -8  -2 -14    4.82    0.51
  -8  -2 -14    5.96    0.73
  -8   2 -13   29.40    0.69
  -8   2 -13   29.31    0.80
  -8  -2 -13   28.57    0.60
  -8  -2 -13   31.57    0.85
  -8   2 -12   63.46    0.82
  -8  -2 -12   65.11    0.71
  -8  -2 -12   64.11    0.96
  -8  -2 -11   33.93    0.60
  -8  -2 -11   35.93    0.82
  -8   2 -10   55.38    0.73
  -8  -2 -10   57.62    0.65
  -8  -2 -10   55.01    0.87
  -8   2  -9   34.33    0.62
  -8  -2  -9   34.38    0.66
  -8  -2  -9   32.29    0.74
  -8   2  -8   31.96    0.59
  -8  -2  -8   30.57    0.69
  -8   2  -7  118.02    0.87
  -8  -2  -7  113.91    0.79
  -8  -2  -7  113.66    0.97
  -8   2  -6  146.72    0.93
  -8  -2  -6  144.44    0.82
  -8  -2  -6  143.43    1.04
  -8   2  -5  139.77    0.90
  -8  -2  -5  139.18    0.81
  -8  -2  -5  138.53    0.98
  -8   2  -4  143.74    0.90
  -8  -2  -4  141.74    0.80
  -8  -2  -4  138.40    0.95
  -8   2  -3  221.41    1.06
  -8  -2  -3  217.22    0.94
  -8  -2  -3  214.07    1.10
  -8   2  -2  141.60    0.86
  -8  -2  -2  140.32    0.78
  -8  -2  -2  140.04    0.89
  -8   2  -1  252.13    1.09
  -8  -2  -1  246.04    1.02
  -8  -2  -1  246.71    1.10
  -8   2   0  192.61    0.99
  -8  -2   0  186.49    0.88
  -8  -2   0  179.12    1.45
  -8   2   1  209.23    1.03
  -8  -2   1  207.35    0.93
  -8  -2   1  204.16    0.94
  -8   2   2  268.53    1.15
  -8  -2   2  268.76    1.05
  -8  -2   2  264.64    1.01
  -8   2   3   98.20    0.74
  -8  -2   3   96.44    0.72
  -8  -2   3   96.95    0.64
  -8   2   4   47.10    0.58
  -8  -2   4   49.08    0.48
  -8   2   5   87.78    0.71
  -8  -2   5   84.68    0.80
  -8  -2   5   87.96    0.56
  -8   2   6   27.14    0.51
  -8   2   6   26.55    0.35
  -8  -2   6   27.12    0.49
  -8  -2   6   28.52    0.37
  -8   2   7   75.40    0.69
  -8   2   7   72.63    0.45
  -8  -2   7   77.21    0.68
  -8  -2   7   78.61    0.48
  -8   2   8   62.80    0.66
  -8   2   8   60.50    0.38
  -8   2   8   58.68    0.36
  -8  -2   8   63.14    0.65
  -8  -2   8   64.56    0.42
  -8   2   9   10.65    0.45
  -8   2   9   11.39    0.22
  -8   2   9   12.70    0.20
  -8  -2   9   13.61    0.47
  -8  -2   9   12.06    0.25
  -8   2  10  120.25    0.86
  -8  -2  10  120.34    0.86
  -8  -2  10  119.69    0.46
   8  -2 -10  136.01    0.91
  -8   2  11    2.16    0.28
  -8  -2  11    2.05    0.28
   8  -2 -11    2.62    0.31
  -8   2  12  144.87    0.97
  -8  -2  12  145.50    0.99
   8  -2 -12  166.92    1.04
  -8   2  13   51.36    0.70
  -8  -2  13   48.07    0.72
   8   2 -13   54.36    0.71
   8  -2 -13   55.82    0.75
  -8   2  14   52.92    0.73
  -8  -2  14   48.90    0.76
   8   2 -14   60.43    0.75
   8  -2 -14   61.41    0.80
  -8   2  15   88.10    0.88
  -8  -2  15   82.17    0.90
   8   2 -15   90.40    0.87
   8  -2 -15   90.49    0.93
  -8   2  16   36.71    0.71
  -8  -2  16   34.20    0.75
   8   2 -16   38.25    0.73
   8  -2 -16   39.07    0.78
  -8   2  17   66.55    0.86
  -8  -2  17   65.66    0.90
   8   2 -17   77.29    0.89
   8  -2 -17   75.40    0.96
  -8   2  18   35.75    0.76
  -8  -2  18   36.04    0.81
   8   2 -18   43.70    0.80
   8  -2 -18   44.56    0.87
  -8   2  19   21.80    0.73
  -8  -2  19   22.58    0.76
   8   2 -19   27.65    0.86
   8  -2 -19   26.05    0.85
  -8   2  20   40.37    0.84
  -8  -2  20   44.60    0.89
   8   2 -20   48.77    1.43
   8  -2 -20   48.95    0.98
  -8   2  21   19.51    0.78
  -8  -2  21   21.66    0.83
   8   2 -21   21.74    0.81
   8  -2 -21   23.02    0.92
  -8   2  22   27.21    0.83
  -8  -2  22   28.90    1.41
   8   2 -22   26.35    0.86
   8  -2 -22   28.33    0.99
  -8   4 -16    1.47    0.40
  -8   4 -15   29.45    0.84
  -8  -4 -15   35.20    1.01
  -8   4 -14    9.06    0.98
  -8  -4 -14   12.71    0.86
  -8  -4 -13   68.99    1.04
  -8   4 -12    7.60    0.64
  -8  -4 -12    5.95    0.61
  -8  -4 -12    9.21    0.73
  -8   4 -11   66.60    0.84
  -8  -4 -11   66.81    0.63
  -8  -4 -11   67.68    0.96
  -8   4 -10   18.49    0.63
  -8  -4 -10   15.92    0.46
  -8  -4 -10   18.94    0.74
  -8   4  -9  104.88    0.92
  -8  -4  -9  106.33    0.70
  -8  -4  -9  105.83    1.04
  -8   4  -8    5.50    0.52
  -8  -4  -8    4.95    0.39
  -8  -4  -8    6.96    0.61
  -8   4  -7  155.67    1.02
  -8  -4  -7  157.87    0.79
  -8  -4  -7  156.68    1.12
  -8   4  -6    1.89    0.30
  -8  -4  -6    2.15    0.23
  -8  -4  -6    1.30    0.31
  -8   4  -5  119.13    0.89
  -8  -4  -5  124.18    0.71
  -8  -4  -5  120.97    0.97
  -8   4  -4   26.51    0.57
  -8  -4  -4   28.93    0.46
  -8  -4  -4   28.14    0.62
  -8   4  -3  217.43    1.10
  -8  -4  -3  217.70    1.06
  -8  -4  -3  220.26    1.14
  -8   4  -2   10.54    0.48
  -8  -4  -2   10.05    0.39
  -8  -4  -2   12.58    0.51
  -8   4  -1  422.32    1.44
  -8  -4  -1  427.20    1.22
  -8  -4  -1  442.08    1.47
  -8   4   0  100.50    0.80
  -8  -4   0   96.66    0.67
  -8  -4   0  100.61    0.77
  -8   4   1  265.68    1.15
  -8  -4   1  259.14    1.00
  -8   4   2  226.82    1.08
  -8  -4   2  216.33    0.94
  -8  -4   2  223.92    0.98
  -8   4   3  176.59    0.97
  -8  -4   3  171.96    0.87
  -8  -4   3  179.50    0.86
  -8   4   4    9.63    0.46
  -8  -4   4    8.50    0.49
  -8  -4   4   12.09    0.39
  -8   4   5  163.68    0.94
  -8  -4   5  155.76    1.03
  -8  -4   5  169.18    0.78
  -8   4   6   47.37    0.61
  -8  -4   6   48.79    0.58
  -8  -4   6   52.27    0.48
  -8   4   7  107.64    0.80
  -8  -4   7  108.87    0.78
  -8  -4   7  114.04    0.61
  -8   4   8   23.14    0.54
  -8   4   8   24.70    0.35
  -8  -4   8   24.39    0.52
  -8  -4   8   25.39    0.36
  -8   4   9  103.27    0.83
  -8   4   9  104.81    0.44
  -8  -4   9  101.97    0.80
  -8  -4   9  105.84    0.54
   8  -4  -9  102.89    0.82
  -8   4  10   47.22    0.65
  -8  -4  10   47.93    0.65
  -8  -4  10   47.19    0.37
   8  -4 -10   53.38    0.68
  -8   4  11   30.65    0.60
  -8  -4  11   30.48    0.60
  -8  -4  11   29.67    0.30
   8  -4 -11   26.32    0.59
  -8   4  12    7.19    0.49
  -8  -4  12    7.11    0.62
  -8  -4  12    8.14    0.21
   8  -4 -12    8.67    0.68
  -8   4  13   48.41    0.68
  -8  -4  13   47.52    0.72
   8  -4 -13   48.23    0.74
  -8   4  14   21.05    0.59
  -8  -4  14   19.01    0.63
   8  -4 -14   23.93    0.67
  -8   4  15   55.20    0.76
  -8  -4  15   53.86    0.80
   8  -4 -15   61.22    0.85
  -8   4  16    1.54    0.31
  -8  -4  16    1.13    0.35
   8   4 -16    1.87    0.35
   8  -4 -16    2.07    0.40
  -8   4  17  125.77    1.05
  -8  -4  17  128.56    1.13
   8   4 -17  151.30    1.23
   8  -4 -17  150.13    1.21
  -8   4  18    0.02    0.32
  -8  -4  18    0.95    0.37
   8   4 -18    0.35    0.35
   8  -4 -18    1.18    0.40
  -8   4  19   93.47    0.99
  -8  -4  19   98.61    1.11
   8   4 -19  103.82    1.00
   8  -4 -19  107.89    1.17
  -8   4  20    2.52    0.42
  -8  -4  20    2.51    0.43
   8   4 -20    3.04    0.40
   8  -4 -20    3.18    0.48
  -8   4  21   28.94    0.95
  -8  -4  21   31.54    0.94
   8   4 -21   34.08    0.82
   8  -4 -21   37.58    1.01
  -8   4  22    1.03    0.38
  -8  -4  22    1.18    0.45
   8   4 -22    2.30    0.43
   8  -4 -22    1.47    0.65
  -8  -6 -16    4.96    0.55
  -8  -6 -15   23.90    1.05
  -8   6 -14    8.70    0.73
  -8  -6 -14   10.30    0.91
  -8   6 -13    4.78    0.43
  -8  -6 -13    4.93    0.49
  -8   6 -12   12.02    0.69
  -8  -6 -12    9.36    0.81
  -8   6 -11   15.31    0.69
  -8  -6 -11   15.22    0.83
  -8   6 -10   58.54    0.86
  -8  -6 -10   56.91    0.51
  -8  -6 -10   62.05    0.96
  -8   6  -9   85.33    0.92
  -8  -6  -9   86.50    0.57
  -8  -6  -9   89.55    1.04
  -8   6  -8   24.53    0.66
  -8  -6  -8   23.93    0.41
  -8  -6  -8   25.81    0.74
  -8   6  -7  110.69    0.96
  -8  -6  -7  109.71    0.62
  -8  -6  -7  114.24    1.06
  -8   6  -6   59.62    0.77
  -8  -6  -6   58.82    0.51
  -8  -6  -6   63.57    0.84
  -8   6  -5   76.07    0.81
  -8  -6  -5   77.73    0.56
  -8  -6  -5   82.06    0.88
  -8   6  -4  163.78    1.05
  -8  -6  -4  164.30    0.74
  -8  -6  -4  171.60    1.10
  -8   6  -3   61.09    0.73
  -8  -6  -3   60.68    0.53
  -8  -6  -3   64.61    0.76
  -8   6  -2   50.54    0.67
  -8  -6  -2   48.82    0.50
  -8  -6  -2   53.27    0.69
  -8   6  -1  118.02    0.88
  -8  -6  -1  124.61    0.70
  -8  -6  -1  134.11    0.91
  -8   6   0   70.42    0.74
  -8  -6   0   68.30    0.57
  -8  -6   0   75.96    0.74
  -8   6   1  125.06    0.89
  -8  -6   1  123.28    0.72
  -8  -6   1  135.89    0.88
  -8   6   2  236.50    1.14
  -8  -6   2  231.46    0.96
  -8  -6   2  250.11    1.09
  -8   6   3   94.83    0.79
  -8  -6   3   91.03    0.68
  -8   6   4  128.38    0.89
  -8  -6   4  132.35    0.83
  -8   6   5  171.61    1.00
  -8  -6   5  169.32    0.93
  -8  -6   5  181.76    0.87
  -8   6   6   23.14    0.56
  -8  -6   6   23.00    0.50
  -8  -6   6   25.08    0.45
  -8   6   7  181.81    1.02
  -8  -6   7  182.71    0.99
  -8  -6   7  187.40    0.83
  -8   6   8  117.24    0.87
  -8  -6   8  116.09    0.84
  -8  -6   8  120.41    0.67
   8  -6  -8  115.90    0.87
  -8   6   9   90.61    0.90
  -8  -6   9   90.74    0.79
  -8  -6   9   91.28    0.59
   8  -6  -9  106.47    0.87
  -8   6  10  101.85    0.86
  -8   6  10   97.82    0.44
  -8  -6  10  100.14    0.85
  -8  -6  10   97.79    0.57
   8  -6 -10  113.59    0.91
  -8   6  11    9.25    0.50
  -8  -6  11    9.90    0.53
  -8  -6  11    9.58    0.29
   8  -6 -11    9.28    0.55
  -8   6  12    7.00    0.49
  -8  -6  12    6.46    0.53
  -8  -6  12    7.22    0.27
   8  -6 -12    9.24    0.57
  -8   6  13   42.85    0.67
  -8  -6  13   43.32    0.72
  -8  -6  13   41.90    0.37
   8  -6 -13   45.99    0.75
  -8   6  14   16.91    0.57
  -8  -6  14   17.45    0.64
  -8  -6  14   16.83    0.28
   8  -6 -14   17.74    0.67
  -8   6  15   38.23    0.69
  -8  -6  15   38.19    0.77
   8  -6 -15   39.83    0.81
  -8   6  16   62.25    0.80
  -8  -6  16   62.86    0.90
   8  -6 -16   71.17    0.97
  -8   6  17   12.01    0.61
  -8  -6  17   11.16    0.71
   8  -6 -17   14.17    0.77
  -8   6  18   29.40    0.72
  -8  -6  18   30.23    0.84
   8  -6 -18   31.23    0.90
  -8   6  19   70.93    0.90
  -8  -6  19   73.19    1.07
   8  -6 -19   86.30    1.15
  -8   6  20   20.36    0.70
  -8  -6  20   23.20    0.89
   8  -6 -20   27.25    0.96
  -8   6  21   27.50    0.76
  -8  -6  21   28.56    1.13
   8   6 -21   34.66    0.79
   8  -6 -21   31.69    1.40
  -8   8 -15    0.02    0.51
  -8  -8 -15   -0.45    0.56
  -8   8 -14   16.09    0.84
  -8  -8 -14   16.60    1.00
  -8   8 -13    4.10    0.45
  -8  -8 -13    4.23    0.49
  -8   8 -12   27.28    0.81
  -8  -8 -12   29.14    0.93
  -8   8 -11    3.99    0.43
  -8  -8 -11    4.62    0.46
  -8   8 -10   51.16    0.89
  -8  -8 -10   55.08    1.06
  -8   8  -9   15.33    0.69
  -8  -8  -9   16.00    0.80
  -8   8  -8  120.19    1.08
  -8  -8  -8  132.33    1.18
  -8   8  -7    6.37    0.62
  -8  -8  -7    9.09    0.71
  -8   8  -6  159.13    1.14
  -8  -8  -6  174.88    1.23
  -8   8  -5   19.71    0.66
  -8  -8  -5   17.64    0.36
  -8  -8  -5   22.31    0.71
  -8   8  -4  136.17    1.05
  -8  -8  -4  133.36    0.63
  -8  -8  -4  149.04    1.10
  -8  -8  -3    4.67    0.33
  -8  -8  -3    5.69    0.60
  -8   8  -2  128.20    0.99
  -8  -8  -2  125.22    0.65
  -8  -8  -2  142.20    1.03
  -8   8  -1   11.22    0.55
  -8  -8  -1   13.19    0.37
  -8   8   0   83.01    0.81
  -8  -8   0   80.41    0.59
  -8  -8   0   93.76    0.85
  -8   8   1   30.15    0.60
  -8  -8   1   29.59    0.45
  -8  -8   1   34.26    0.63
  -8   8   2   73.97    0.76
  -8  -8   2   70.28    0.60
  -8  -8   2   82.04    0.77
  -8   8   3   79.85    0.78
  -8  -8   3   74.63    0.64
  -8  -8   3   86.83    0.76
  -8   8   4  111.19    0.88
  -8  -8   4  121.01    0.84
  -8   8   5    0.94    0.28
  -8  -8   5    1.44    0.25
  -8  -8   5    1.30    0.25
  -8   8   6  253.47    1.32
  -8  -8   6  244.70    1.11
  -8  -8   6  257.50    1.31
  -8   8   7   17.62    0.56
  -8  -8   7   19.70    0.53
  -8   8   8  180.57    1.06
  -8  -8   8  173.55    1.01
  -8  -8   8  180.51    0.90
   8  -8  -8  197.51    1.11
  -8   8   9    8.99    0.51
  -8  -8   9    9.12    0.51
  -8  -8   9    8.50    0.39
   8  -8  -9    8.35    0.53
  -8   8  10   38.78    0.64
  -8  -8  10   36.93    0.66
  -8  -8  10   37.10    0.47
   8  -8 -10   53.62    0.75
  -8   8  11   21.16    0.58
  -8  -8  11   21.21    0.62
  -8  -8  11   21.24    0.40
   8  -8 -11   23.81    0.66
  -8   8  12   52.50    0.72
  -8  -8  12   50.20    0.77
  -8  -8  12   48.58    0.49
   8  -8 -12   57.56    0.81
  -8   8  13   21.17    0.59
  -8  -8  13   20.77    0.66
  -8  -8  13   19.67    0.37
   8  -8 -13   23.73    0.72
  -8   8  14   60.79    0.78
  -8  -8  14   59.53    0.86
  -8  -8  14   57.71    0.49
   8  -8 -14   78.62    0.96
  -8   8  15   14.36    0.57
  -8  -8  15   14.68    0.70
  -8  -8  15   13.91    0.34
   8  -8 -15   18.90    0.76
  -8   8  16   78.51    0.86
  -8  -8  16   78.73    1.00
  -8  -8  16   74.05    0.61
   8  -8 -16   94.85    1.08
  -8   8  17    2.39    0.33
  -8  -8  17    1.99    0.40
   8  -8 -17    3.10    0.45
  -8   8  18   63.87    0.85
  -8  -8  18   69.83    1.03
   8  -8 -18   69.17    1.08
  -8   8  19    3.73    0.36
  -8  -8  19    4.77    0.48
   8  -8 -19    7.01    0.87
  -8   8  20   31.98    1.02
  -8  -8  20   33.09    1.54
   8  -8 -20   37.25    1.47
  -8   8  21    1.65    0.35
  -8  -8  21    1.72    0.48
   8  -8 -21    1.18    0.52
  -8  10 -14    8.27    1.03
  -8 -10 -14   13.05    0.94
  -8  10 -13    7.87    0.85
  -8 -10 -13    8.83    0.76
  -8  10 -12   12.15    0.83
  -8 -10 -12   13.36    0.86
  -8  10 -11   12.86    0.79
  -8 -10 -11   12.52    0.83
  -8  10 -10   30.84    0.84
  -8 -10 -10   32.85    0.92
  -8  10  -9   62.07    0.98
  -8 -10  -9   64.90    1.04
  -8  10  -8   28.13    0.80
  -8 -10  -8   29.81    0.88
  -8  10  -7   37.37    0.80
  -8 -10  -7   42.06    0.92
  -8  10  -6  136.56    1.16
  -8 -10  -6  154.37    1.27
  -8  10  -5   39.07    0.80
  -8 -10  -5   47.34    0.88
  -8  10  -4  186.45    1.25
  -8 -10  -4  212.72    1.34
  -8  10  -3   44.76    0.79
  -8 -10  -3   39.63    0.42
  -8 -10  -3   51.94    0.86
  -8  10  -2    3.71    0.37
  -8 -10  -2    4.75    0.32
  -8 -10  -2    6.28    0.65
  -8  10  -1  128.63    1.04
  -8 -10  -1  122.47    0.66
  -8 -10  -1  151.82    1.10
  -8  10   0   30.24    0.67
  -8 -10   0   29.70    0.45
  -8 -10   0   35.54    0.71
  -8  10   1   30.60    0.67
  -8 -10   1   28.68    0.46
  -8 -10   1   36.07    0.69
  -8  10   2   80.22    0.84
  -8 -10   2   73.59    0.63
  -8 -10   2   88.50    0.85
  -8  10   3    6.87    0.54
  -8 -10   3    7.33    0.67
  -8 -10   3    8.89    0.55
  -8  10   4   56.67    0.75
  -8 -10   4   54.38    0.71
  -8 -10   4   61.14    0.74
  -8  10   5   61.47    0.77
  -8 -10   5   57.40    0.66
  -8 -10   5   65.84    0.74
  -8  10   6   25.36    0.62
  -8 -10   6   22.86    0.55
  -8 -10   6   26.79    0.58
  -8  10   7   42.18    0.68
  -8 -10   7   39.05    0.63
  -8 -10   7   43.10    0.63
   8 -10  -7   44.25    0.68
  -8  10   8   60.31    0.75
  -8 -10   8   55.18    0.71
  -8 -10   8   59.39    0.65
   8 -10  -8   44.50    0.70
  -8  10   9   42.58    0.68
  -8 -10   9   39.40    0.68
  -8 -10   9   42.08    0.58
   8 -10  -9   40.46    0.71
  -8  10  10   74.06    0.80
  -8 -10  10   70.26    0.82
  -8 -10  10   73.90    0.67
   8 -10 -10   81.27    0.88
  -8  10  11    7.04    0.70
  -8 -10  11    8.99    0.59
  -8 -10  11    7.08    0.42
   8 -10 -11    7.81    0.61
  -8  10  12  115.76    0.96
  -8 -10  12  113.25    1.02
  -8 -10  12  111.83    0.75
   8 -10 -12  136.58    1.11
  -8  10  13    6.30    0.54
  -8 -10  13    5.81    0.59
  -8 -10  13    5.53    0.39
   8 -10 -13    6.77    0.69
  -8  10  14   68.08    0.80
  -8 -10  14   67.98    0.93
  -8 -10  14   65.91    0.72
   8 -10 -14   78.48    1.00
  -8  10  15   16.87    0.59
  -8 -10  15   17.78    0.75
   8 -10 -15   16.59    0.79
  -8  10  16   33.94    0.71
  -8 -10  16   34.57    0.85
  -8 -10  16   28.67    0.74
   8 -10 -16   42.10    0.93
  -8  10  17   23.12    0.65
  -8 -10  17   26.32    0.87
   8 -10 -17   29.04    0.92
  -8  10  18   17.86    0.65
  -8 -10  18   19.92    0.90
   8 -10 -18   26.44    0.92
  -8  10  19   15.39    0.64
  -8 -10  19   14.86    1.12
   8 -10 -19   17.03    1.03
  -8  12 -12    0.22    0.55
  -8 -12 -12    0.91    0.58
  -8  12 -11   29.24    1.15
  -8 -12 -11   35.05    1.12
  -8  12 -10    0.84    0.45
  -8 -12 -10    0.89    0.47
  -8  12  -9   44.02    0.97
  -8 -12  -9   51.32    1.05
  -8  12  -8    2.20    0.43
  -8 -12  -8    1.28    0.45
  -8  12  -7   41.50    0.89
  -8 -12  -7   44.92    0.98
  -8  12  -6   32.44    0.83
  -8 -12  -6   37.46    0.94
  -8  12  -5   42.57    0.85
  -8 -12  -5   49.68    0.95
  -8  12  -4    3.30    0.41
  -8 -12  -4    3.05    0.41
  -8  12  -3   95.13    1.02
  -8 -12  -3  105.85    1.10
  -8  12  -2    2.52    0.39
  -8 -12  -2    2.03    0.19
  -8 -12  -2    3.60    0.40
  -8  12  -1   76.07    0.92
  -8 -12  -1   67.10    0.52
  -8 -12  -1   87.87    0.99
  -8  12   0   19.44    0.69
  -8 -12   0   19.38    0.41
  -8 -12   0   23.69    0.72
  -8  12   1   42.35    0.79
  -8 -12   1   41.44    0.51
  -8 -12   1   52.23    0.82
  -8  12   2   27.12    0.70
  -8 -12   2   26.30    0.49
  -8 -12   2   34.01    0.74
  -8  12   3  132.64    1.05
  -8 -12   3  122.02    0.98
  -8 -12   3  153.10    1.10
  -8  12   4    4.79    0.58
  -8 -12   4    5.80    0.46
  -8 -12   4    6.60    0.61
  -8  12   5   74.86    0.85
  -8 -12   5   70.88    0.71
  -8 -12   5   82.38    0.86
  -8  12   6    2.60    0.33
  -8 -12   6    2.22    0.30
  -8  12   7    8.10    0.56
  -8 -12   7    6.51    0.50
  -8 -12   7    7.98    0.53
  -8  12   8   12.39    0.59
  -8 -12   8   11.41    0.63
  -8 -12   8   12.04    0.52
   8 -12  -8   12.27    0.60
  -8  12   9   51.52    0.78
  -8 -12   9   49.66    0.76
  -8 -12   9   52.00    0.67
   8 -12  -9   48.47    0.76
  -8  12  10    0.27    0.30
  -8 -12  10    0.09    0.31
  -8 -12  10   -0.08    0.24
   8 -12 -10    0.14    0.34
  -8  12  11   79.52    0.86
  -8 -12  11   75.21    0.91
  -8 -12  11   78.22    0.74
   8 -12 -11   86.35    0.97
  -8  12  12    6.43    0.56
  -8 -12  12    5.29    0.64
  -8 -12  12    5.68    0.45
   8 -12 -12    8.16    0.69
  -8  12  13   50.84    0.75
  -8 -12  13   49.37    0.88
  -8 -12  13   49.10    0.62
   8 -12 -13   56.14    0.94
  -8  12  14   13.50    0.59
  -8 -12  14   13.71    0.73
  -8 -12  14   12.85    0.47
   8 -12 -14   15.66    0.79
  -8  12  15   42.71    0.72
  -8 -12  15   44.92    0.91
  -8 -12  15   41.86    0.57
   8 -12 -15   51.41    0.98
  -8  12  16    6.17    0.56
  -8 -12  16    6.23    0.77
  -8 -12  16    5.20    0.42
   8 -12 -16    7.64    0.84
  -8  12  17   26.32    0.67
  -8 -12  17   27.57    0.95
   8 -12 -17   33.49    1.13
  -8  12  18   -0.07    0.30
  -8 -12  18   -0.11    0.44
   8 -12 -18   -0.22    0.50
  -8  14 -10    6.61    0.58
  -8 -14 -10   11.68    1.06
  -8  14  -8   17.90    0.90
  -8 -14  -8   18.74    0.99
  -8  14  -7   17.22    0.85
  -8 -14  -7   16.80    0.93
  -8  14  -6    8.19    0.76
  -8 -14  -6    6.92    0.52
  -8  14  -5    7.70    0.73
  -8 -14  -5    6.67    0.50
  -8  14  -4    1.95    0.41
  -8 -14  -4    1.79    0.46
  -8  14  -3   25.45    0.84
  -8 -14  -3   26.58    0.88
  -8  14  -2   29.74    0.85
  -8 -14  -2   33.54    0.89
  -8  14  -1   56.88    0.93
  -8 -14  -1   65.17    1.00
  -8  14   0   58.88    0.92
  -8 -14   0   52.89    0.52
  -8 -14   0   69.81    1.01
  -8  14   1   58.15    0.90
  -8 -14   1   51.11    0.55
  -8 -14   1   65.68    0.99
  -8  14   2   55.03    0.89
  -8 -14   2   64.55    0.95
  -8  14   3   51.49    0.83
  -8 -14   3   48.97    0.61
  -8 -14   3   59.16    0.90
  -8  14   4    8.36    0.63
  -8 -14   4   10.79    0.49
  -8 -14   4   10.78    0.69
  -8  14   5   21.24    0.67
  -8 -14   5   20.41    0.55
  -8 -14   5   22.94    0.72
  -8  14   6   14.90    0.63
  -8 -14   6   15.13    0.65
  -8 -14   6   16.27    0.66
  -8  14   7   54.94    0.80
  -8 -14   7   51.41    0.81
  -8 -14   7   59.83    0.81
  -8  14   8    2.53    0.35
  -8 -14   8    2.45    0.33
  -8 -14   8    2.74    0.32
   8 -14  -8    1.94    0.35
  -8  14   9   24.28    0.67
  -8 -14   9   24.34    0.65
   8 -14  -9   26.86    0.71
  -8  14  10   20.80    0.65
  -8 -14  10   19.89    0.69
  -8 -14  10   21.09    0.62
   8 -14 -10   20.29    0.71
  -8  14  11   30.47    0.70
  -8 -14  11   28.48    0.75
  -8 -14  11   30.91    0.65
   8 -14 -11   31.10    0.80
  -8  14  12   52.93    0.80
  -8 -14  12   50.45    0.88
  -8 -14  12   53.24    0.73
   8 -14 -12   52.36    0.91
  -8  14  13   28.59    0.69
  -8 -14  13   28.74    0.80
  -8 -14  13   25.98    0.86
   8 -14 -13   33.18    0.88
  -8  14  14    9.81    0.58
  -8 -14  14   10.84    0.75
  -8 -14  14    9.22    0.52
   8 -14 -14   13.65    0.86
  -8  14  15   11.46    0.58
  -8 -14  15   10.16    0.80
  -8 -14  15   10.32    0.50
   8 -14 -15   15.36    0.89
  -8  14  16    9.43    0.57
  -8 -14  16    7.58    0.48
   8 -14 -16    8.69    0.89
  -8  16  -8    1.21    0.52
  -8 -16  -8    1.85    0.52
  -8  16  -7   -0.63    0.50
  -8 -16  -7    0.03    0.48
  -8  16  -6    2.44    0.81
  -8  16  -5    1.23    0.46
  -8 -16  -5    0.57    0.47
  -8  16  -4   39.44    1.00
  -8 -16  -4   43.80    1.07
  -8  16  -3    0.50    0.45
  -8 -16  -3    0.43    0.44
  -8  16  -2   55.32    1.03
  -8 -16  -2   64.63    1.10
  -8  16  -1    1.26    0.43
  -8 -16  -1    1.40    0.44
  -8  16   0   22.44    0.81
  -8 -16   0   27.68    0.92
  -8  16   1   18.91    0.78
  -8 -16   1   19.63    0.86
  -8  16   2   42.50    0.87
  -8 -16   2   36.79    0.67
  -8 -16   2   46.65    0.97
  -8  16   3   15.81    0.71
  -8 -16   3   14.02    0.50
  -8 -16   3   15.89    0.84
  -8  16   4   51.30    0.87
  -8 -16   4   45.26    0.64
  -8 -16   4   54.99    0.94
  -8  16   5    3.91    0.41
  -8 -16   5    3.96    0.32
  -8 -16   5    3.89    0.41
  -8  16   6   37.23    0.78
  -8 -16   6   34.34    0.67
  -8 -16   6   41.38    0.86
  -8  16   7    1.96    0.37
  -8 -16   7    2.58    0.49
  -8 -16   7    2.67    0.37
  -8  16   8   30.27    0.74
  -8 -16   8   28.59    0.69
  -8 -16   8   31.64    0.77
   8 -16  -8   32.91    0.75
  -8  16   9    7.31    0.64
  -8 -16   9    9.04    0.64
  -8 -16   9    9.21    0.67
   8 -16  -9    9.48    0.66
  -8  16  10   30.39    0.72
  -8 -16  10   32.18    0.77
  -8 -16  10   34.66    0.76
   8 -16 -10   33.31    0.79
  -8  16  11    8.80    0.63
  -8 -16  11   10.41    0.72
  -8 -16  11    9.48    0.62
   8 -16 -11   10.65    0.75
  -8  16  12   13.25    0.64
  -8 -16  12   14.27    0.64
   8 -16 -12   11.00    0.76
  -8  16  13    0.55    0.32
  -8 -16  13   -0.22    0.39
  -8 -16  13    0.62    0.30
   8 -16 -13    0.90    0.44
  -8  16  14    9.45    0.58
  -8 -16  14    8.29    0.89
  -8 -16  14    7.97    0.57
   8 -16 -14    8.68    0.86
  -8  18  -4   11.43    0.95
  -8 -18  -4   14.92    1.02
  -8 -18  -3    4.74    0.54
  -8  18  -2    5.88    0.61
  -8 -18  -2    5.21    0.61
  -8  18  -1   16.94    0.87
  -8  18   0    8.00    0.79
  -8 -18   0    9.11    1.09
  -8  18   1    0.23    0.42
  -8 -18   1    0.62    0.45
  -8  18   2   11.87    0.78
  -8 -18   2   12.14    0.87
  -8  18   3    2.37    0.46
  -8 -18   3    2.98    0.45
  -8  18   4   11.17    0.72
  -8 -18   4   13.42    0.84
  -8  18   5   -0.31    0.38
  -8 -18   5    0.14    0.30
  -8 -18   5   -0.09    0.39
  -8  18   6   15.58    0.74
  -8 -18   6   13.44    0.66
  -8 -18   6   18.27    0.84
  -8  18   7   11.85    0.70
  -8 -18   7   10.71    0.59
  -8 -18   7   15.45    0.83
  -8  18   8   22.06    0.75
  -8 -18   8   21.05    0.68
  -8 -18   8   27.99    0.88
  -8  18   9   19.34    1.02
  -8 -18   9   17.50    0.71
  -8 -18   9   18.98    0.82
   8 -18  -9   18.12    0.68
   8 -18  -9   20.26    0.74
  -8  18  10   24.01    0.73
  -8 -18  10   21.15    0.75
  -8 -18  10   22.42    0.81
   8 -18 -10   27.29    0.72
   8 -18 -10   30.03    0.82
  -9   1 -15    4.82    0.42
  -9   1 -15    3.97    0.58
  -9  -1 -15    4.23    0.39
  -9  -1 -15    5.21    0.55
  -9   1 -14    3.64    0.40
  -9   1 -14    3.99    0.49
  -9  -1 -14    4.31    0.50
  -9  -1 -14    3.49    0.47
  -9   1 -13   18.11    0.67
  -9   1 -13   18.98    0.88
  -9  -1 -13   19.74    0.63
  -9  -1 -13   16.63    0.87
  -9   1 -12   11.42    0.64
  -9   1 -12    8.24    0.82
  -9  -1 -12   11.56    0.57
  -9  -1 -12    8.47    0.78
  -9   1 -11   76.69    0.87
  -9   1 -11   71.01    1.06
  -9  -1 -11   77.88    0.80
  -9  -1 -11   73.58    1.04
  -9   1 -10   16.50    0.62
  -9   1 -10   16.00    0.75
  -9  -1 -10   16.33    0.57
  -9  -1 -10   14.83    0.75
  -9   1  -9   52.04    0.87
  -9   1  -9   49.08    0.88
  -9  -1  -9   52.78    0.69
  -9  -1  -9   50.17    0.87
  -9   1  -8   53.84    0.73
  -9   1  -8   50.29    0.84
  -9  -1  -8   53.64    0.69
  -9  -1  -8   51.56    0.85
  -9   1  -7   84.35    0.81
  -9   1  -7   74.40    0.91
  -9  -1  -7   81.06    0.76
  -9  -1  -7   75.57    0.92
  -9   1  -6    7.33    0.52
  -9   1  -6    6.26    0.58
  -9  -1  -6    5.72    0.59
  -9  -1  -6    7.14    0.58
  -9   1  -5   65.87    0.72
  -9  -1  -5   67.30    0.70
  -9  -1  -5   61.70    0.80
  -9   1  -4   31.24    0.59
  -9  -1  -4   30.78    0.57
  -9  -1  -4   29.56    0.65
  -9   1  -3   35.68    0.60
  -9  -1  -3   34.55    0.58
  -9  -1  -3   34.88    0.65
  -9   1  -2   59.93    0.68
  -9  -1  -2   60.29    0.66
  -9  -1  -2   58.39    0.71
  -9   1  -1   90.30    0.77
  -9  -1  -1   89.75    0.74
  -9  -1  -1   88.07    0.78
  -9   1   0   25.01    0.54
  -9   1   0   25.47    0.53
  -9  -1   0   26.02    0.52
  -9  -1   0   26.38    0.55
  -9   1   1   48.58    0.63
  -9   1   1   46.56    0.59
  -9  -1   1   48.76    0.60
  -9  -1   1   47.25    0.60
  -9   1   2   28.04    0.55
  -9  -1   2   27.43    0.52
  -9   1   3   40.38    0.60
  -9   1   3   40.58    0.52
  -9  -1   3   41.47    0.58
  -9  -1   3   41.18    0.53
  -9   1   4    3.94    0.30
  -9   1   4    5.55    0.36
  -9  -1   4    4.45    0.43
  -9  -1   4    4.90    0.36
  -9   1   5   84.65    0.75
  -9   1   5   79.91    0.58
  -9  -1   5   86.03    0.74
  -9  -1   5   83.48    0.60
  -9   1   6    3.65    0.29
  -9   1   6    5.43    0.32
  -9  -1   6    3.65    0.43
  -9  -1   6    5.64    0.33
  -9   1   7   93.73    0.80
  -9   1   7   90.58    0.55
  -9  -1   7   91.52    0.77
  -9  -1   7   93.38    0.56
  -9   1   8   10.97    0.49
  -9   1   8   10.38    0.29
  -9  -1   8   10.42    0.49
  -9  -1   8   12.04    0.31
  -9   1   9  103.54    0.85
  -9   1   9  103.54    0.49
  -9   1   9   96.96    0.48
  -9  -1   9  103.55    0.85
  -9  -1   9  105.44    0.52
  -9   1  10   21.39    0.59
  -9   1  10   22.43    0.27
  -9   1  10   21.57    0.25
  -9  -1  10   23.31    0.57
  -9  -1  10   23.43    0.30
  -9   1  11  193.19    1.14
  -9  -1  11  195.40    1.14
  -9   1  12   32.08    0.67
  -9  -1  12   32.43    0.67
  -9   1  13  311.43    1.46
  -9  -1  13  305.71    1.48
   9  -1 -13  335.22    1.49
  -9   1  14   20.30    0.65
  -9  -1  14   19.52    0.67
   9  -1 -14   21.30    0.69
  -9   1  15  213.86    1.30
  -9  -1  15  211.86    1.31
   9   1 -15  226.25    1.29
   9  -1 -15  225.31    1.33
  -9   1  16   20.79    0.70
  -9  -1  16   19.45    0.72
   9   1 -16   21.88    0.70
   9  -1 -16   21.22    0.77
  -9   1  17   72.07    0.93
  -9  -1  17   71.35    0.95
   9   1 -17   74.49    0.93
   9  -1 -17   75.96    0.97
  -9   1  18   10.81    0.68
  -9  -1  18   11.19    0.70
   9   1 -18   12.13    0.70
   9  -1 -18   11.20    0.74
  -9   1  19   24.02    0.76
  -9  -1  19   23.24    0.79
   9   1 -19   27.47    0.80
   9  -1 -19   28.11    0.85
  -9   1  20    1.80    0.38
  -9  -1  20    2.19    0.41
   9   1 -20    1.24    0.40
   9  -1 -20    2.12    0.46
  -9   1  21   24.67    0.84
  -9  -1  21   23.23    0.93
   9   1 -21   26.54    1.20
   9  -1 -21   26.67    0.92
  -9  -1  22    0.60    0.43
   9   1 -22    0.94    0.47
   9  -1 -22    0.56    0.77
  -9   3 -15    2.75    0.43
  -9   3 -15    0.94    0.47
  -9  -3 -15    2.64    0.50
  -9   3 -14   21.54    0.81
  -9   3 -14   22.91    1.25
  -9  -3 -14   24.02    1.04
  -9   3 -13    3.18    0.43
  -9   3 -13    3.90    0.44
  -9  -3 -13    2.97    0.35
  -9  -3 -13    3.64    0.46
  -9   3 -12   75.88    0.96
  -9  -3 -12   75.89    0.76
  -9  -3 -12   77.97    1.10
  -9  -3 -11   24.31    0.60
  -9  -3 -11   26.81    0.86
  -9   3 -10   76.59    0.91
  -9  -3 -10   74.63    0.73
  -9  -3 -10   72.69    1.02
  -9   3  -9   45.08    0.77
  -9  -3  -9   45.19    0.64
  -9  -3  -9   45.17    0.86
  -9   3  -8   26.16    0.68
  -9  -3  -8   25.40    0.56
  -9  -3  -8   24.02    0.75
  -9   3  -7   46.01    0.73
  -9  -3  -7   46.25    0.62
  -9  -3  -7   44.34    0.81
  -9   3  -6   60.35    0.76
  -9  -3  -6   59.61    0.76
  -9  -3  -6   59.67    0.84
  -9   3  -5   35.25    0.66
  -9  -3  -5   34.26    0.66
  -9  -3  -5   35.65    0.73
  -9   3  -4  153.27    1.02
  -9  -3  -4  155.63    1.07
  -9   3  -3   37.05    0.63
  -9  -3  -3   36.54    0.67
  -9   3  -2    7.10    0.49
  -9  -3  -2    7.17    0.52
  -9   3  -1   24.81    0.58
  -9  -3  -1   26.73    0.58
  -9   3   0   76.71    0.75
  -9  -3   0   74.88    0.79
  -9  -3   0   78.04    0.75
  -9   3   1   67.18    0.73
  -9  -3   1   67.08    0.67
  -9  -3   1   69.76    0.70
  -9   3   2  280.98    1.24
  -9  -3   2  284.86    1.15
  -9  -3   2  286.38    1.16
  -9   3   3   80.97    0.77
  -9  -3   3   82.62    0.72
  -9  -3   3   81.19    1.07
  -9   3   4   34.15    0.59
  -9  -3   4   35.37    0.56
  -9  -3   4   36.37    0.51
  -9   3   5    7.65    0.48
  -9  -3   5    8.75    0.45
  -9  -3   5   10.04    0.40
  -9   3   6   45.89    0.64
  -9  -3   6   45.85    0.61
  -9  -3   6   47.78    0.50
  -9   3   7   35.93    0.61
  -9   3   7   33.59    0.41
  -9  -3   7   35.65    0.58
  -9  -3   7   37.07    0.45
  -9   3   8  176.76    1.06
  -9   3   8  167.59    0.68
  -9  -3   8  174.65    1.02
  -9  -3   8  180.92    0.75
  -9   3   9  127.87    0.94
  -9   3   9  122.11    0.55
  -9   3   9  130.61    0.66
  -9  -3   9  125.70    0.92
  -9  -3   9  130.02    0.62
  -9   3  10   69.19    0.91
  -9   3  10   67.80    0.38
  -9   3  10   68.35    0.36
  -9  -3  10   71.23    0.88
  -9  -3  10   70.10    0.45
  -9   3  11   98.74    0.89
  -9  -3  11   98.44    0.89
  -9  -3  11   93.74    0.46
   9  -3 -11  110.33    0.92
  -9   3  12   10.59    0.56
  -9  -3  12   10.24    0.58
   9  -3 -12    8.18    0.55
  -9   3  13    4.66    0.53
  -9  -3  13    3.94    0.36
   9  -3 -13    5.77    0.58
  -9   3  14  107.84    0.96
  -9  -3  14  105.50    0.99
   9  -3 -14  116.51    1.03
  -9   3  15   10.58    0.62
  -9  -3  15   10.14    0.65
   9  -3 -15   11.48    0.69
  -9   3  16  146.54    1.14
  -9  -3  16  146.76    1.19
   9  -3 -16  160.86    1.23
  -9   3  17    3.91    0.39
  -9  -3  17    5.78    0.67
   9  -3 -17    4.48    0.45
  -9   3  18   34.05    0.79
  -9  -3  18   35.22    0.84
   9   3 -18   40.05    1.16
   9  -3 -18   39.11    0.89
  -9   3  19    2.21    0.38
  -9  -3  19    2.54    0.41
   9   3 -19    2.09    0.43
   9  -3 -19    2.94    0.48
  -9   3  20   34.53    0.84
  -9  -3  20   37.53    0.92
   9   3 -20   41.74    0.86
   9  -3 -20   44.58    1.00
  -9   3  21    7.94    0.74
   9   3 -21    3.93    0.44
   9  -3 -21    5.46    0.62
  -9   5 -14   10.47    0.79
  -9  -5 -13    7.92    0.91
  -9   5 -12   24.95    0.82
  -9  -5 -12   24.27    0.96
  -9   5 -11    1.30    0.39
  -9  -5 -11    0.76    0.43
  -9   5 -10   70.02    0.97
  -9  -5 -10   62.27    0.63
  -9  -5 -10   65.53    1.05
  -9   5  -9    6.54    0.66
  -9  -5  -9    4.46    0.43
  -9  -5  -9    6.60    0.73
  -9   5  -8   49.94    0.81
  -9  -5  -8   50.01    0.57
  -9  -5  -8   50.69    0.90
  -9   5  -7    1.19    0.35
  -9  -5  -7    0.99    0.25
  -9  -5  -7    1.98    0.37
  -9   5  -6   47.25    0.78
  -9  -5  -6   46.96    0.55
  -9  -5  -6   48.00    0.83
  -9   5  -5    1.51    0.34
  -9  -5  -5    1.99    0.25
  -9  -5  -5    2.37    0.35
  -9   5  -4  161.83    1.09
  -9  -5  -4  163.83    0.84
  -9  -5  -4  167.62    1.16
  -9   5  -3   17.11    0.60
  -9  -5  -3   15.38    0.47
  -9  -5  -3   20.36    0.64
  -9   5  -2  187.52    1.12
  -9  -5  -2  188.82    0.91
  -9  -5  -2  196.96    1.15
  -9   5  -1   11.52    0.55
  -9  -5  -1   12.02    0.45
  -9  -5  -1   15.28    0.57
  -9   5   0   60.20    0.73
  -9  -5   0   57.52    0.72
  -9  -5   0   64.53    0.73
  -9   5   1   76.13    0.78
  -9  -5   1   81.32    0.76
  -9   5   2   54.11    0.70
  -9  -5   2   53.37    0.62
  -9  -5   2   57.34    0.67
  -9   5   3    9.33    0.51
  -9  -5   3    8.75    0.45
  -9  -5   3    9.50    0.48
  -9   5   4   10.24    0.51
  -9  -5   4    9.42    0.46
  -9  -5   4   10.41    0.55
  -9   5   5   31.71    0.61
  -9  -5   5   35.42    0.57
  -9  -5   5   36.58    0.65
  -9   5   6   75.64    0.77
  -9  -5   6   74.86    0.72
  -9  -5   6   79.03    0.64
  -9   5   7   29.81    0.62
  -9  -5   7   29.26    0.57
  -9  -5   7   31.42    0.48
  -9   5   8  275.78    1.31
  -9  -5   8  271.02    1.25
  -9  -5   8  281.31    0.99
  -9   5   9   65.32    0.78
  -9  -5   9   62.40    0.74
  -9  -5   9   63.72    0.53
  -9   5  10   83.46    0.84
  -9  -5  10   81.75    0.84
  -9  -5  10   81.58    0.54
  -9   5  11   36.14    0.67
  -9  -5  11   34.50    0.67
  -9  -5  11   33.50    0.38
   9  -5 -11   36.50    0.69
  -9   5  12   37.52    0.69
  -9  -5  12   37.50    0.71
  -9  -5  12   35.70    0.36
   9  -5 -12   39.77    0.71
  -9   5  13   10.16    0.57
  -9  -5  13   10.14    0.60
  -9  -5  13   10.79    0.25
   9  -5 -13   12.98    0.63
  -9   5  14   84.14    0.89
  -9  -5  14   82.94    0.93
   9  -5 -14   91.12    0.97
  -9   5  15   18.87    0.66
  -9  -5  15   19.67    0.70
   9  -5 -15   23.07    0.76
  -9   5  16   89.82    0.95
  -9  -5  16   89.67    1.02
   9  -5 -16   95.97    1.07
  -9   5  17   31.21    0.75
  -9  -5  17   34.39    0.84
   9  -5 -17   35.21    0.91
  -9   5  18   68.64    0.92
  -9  -5  18   71.74    1.03
   9  -5 -18   69.46    1.06
  -9   5  19   21.29    0.75
  -9  -5  19   23.74    0.86
   9  -5 -19   22.50    0.93
  -9   5  20   32.61    0.83
  -9  -5  20   34.54    1.26
   9  -5 -20   38.73    1.04
  -9   5  21    3.80    0.42
  -9  -5  21    2.86    0.48
   9  -5 -21    5.32    0.58
  -9   7 -14    7.34    0.84
  -9  -7 -14    5.07    0.55
  -9   7 -13   13.51    0.84
  -9   7 -12    4.40    0.46
  -9  -7 -12    2.65    0.48
  -9   7 -11   12.02    0.74
  -9  -7 -11    7.80    0.85
  -9   7 -10   16.03    0.75
  -9  -7 -10    8.55    0.81
  -9   7  -9   62.86    0.95
  -9  -7  -9   65.46    1.02
  -9   7  -8   12.79    0.73
  -9  -7  -8    9.27    0.39
  -9  -7  -8   12.15    0.78
  -9   7  -7   45.08    0.96
  -9  -7  -7   45.53    0.50
  -9  -7  -7   53.05    0.91
  -9   7  -6   17.54    0.71
  -9  -7  -6   17.90    0.42
  -9  -7  -6   22.12    0.76
  -9   7  -5   57.13    0.85
  -9  -7  -5   55.90    0.54
  -9  -7  -5   63.54    0.90
  -9   7  -4   17.53    0.66
  -9  -7  -4   19.27    0.43
  -9  -7  -4   22.47    0.71
  -9   7  -3   93.61    0.94
  -9  -7  -3   92.52    0.65
  -9  -7  -3  100.95    0.98
  -9   7  -2    6.17    0.57
  -9  -7  -2    6.26    0.40
  -9  -7  -2    8.11    0.62
  -9   7  -1   39.08    0.73
  -9  -7  -1   38.43    0.52
  -9  -7  -1   43.17    0.74
  -9   7   0   17.93    0.59
  -9  -7   0   18.10    0.46
  -9  -7   0   20.53    0.60
  -9   7   1   15.98    0.58
  -9  -7   1   20.09    0.59
  -9   7   2   93.81    0.88
  -9  -7   2   89.99    0.85
  -9  -7   2  100.99    0.85
  -9   7   3   57.52    0.75
  -9  -7   3   57.50    0.63
  -9  -7   3   64.21    0.72
  -9   7   4   65.81    0.77
  -9  -7   4   65.66    0.67
  -9  -7   4   73.72    0.73
  -9   7   5  124.99    1.11
  -9  -7   5  120.95    0.85
  -9  -7   5  139.21    0.89
  -9   7   6   40.07    0.69
  -9  -7   6   40.91    0.62
  -9  -7   6   44.80    0.61
  -9   7   7  107.83    0.92
  -9  -7   7  108.14    0.86
  -9  -7   7  113.42    0.93
  -9   7   8   15.74    0.59
  -9  -7   8   16.79    0.56
  -9  -7   8   16.69    0.54
  -9   7   9  134.36    1.01
  -9  -7   9  135.34    1.13
  -9  -7   9  136.03    0.77
  -9   7  10   40.30    0.72
  -9  -7  10   39.06    0.70
  -9  -7  10   38.55    0.49
   9  -7 -10   50.79    0.77
  -9   7  11  144.52    1.05
  -9  -7  11  140.81    1.06
  -9  -7  11  136.12    0.71
   9  -7 -11  146.77    1.09
  -9   7  12   19.18    0.62
  -9  -7  12   18.39    0.65
  -9  -7  12   16.53    0.37
   9  -7 -12   22.17    0.69
  -9   7  13  128.36    1.03
  -9  -7  13  127.21    1.09
  -9  -7  13  116.33    0.62
   9  -7 -13  141.33    1.14
  -9   7  14   11.77    0.61
  -9  -7  14   10.99    0.67
  -9  -7  14    9.71    0.31
   9  -7 -14   12.63    0.72
  -9   7  15   62.94    0.84
  -9  -7  15   59.73    0.93
   9  -7 -15   64.80    0.95
  -9   7  16    6.11    0.60
  -9  -7  16    5.88    0.69
   9  -7 -16    8.31    0.73
  -9   7  17   25.43    0.71
  -9  -7  17   26.31    0.82
   9  -7 -17   23.22    0.85
  -9   7  18   25.05    0.80
  -9  -7  18   26.62    0.87
   9  -7 -18   28.49    0.97
  -9   7  19   27.22    0.76
  -9  -7  19   28.25    1.11
   9  -7 -19   31.23    1.02
  -9   7  20   23.91    0.78
  -9  -7  20   25.40    0.95
   9  -7 -20   24.45    1.03
  -9  -9 -13   19.98    1.06
  -9   9 -12    1.53    0.47
  -9   9 -11   21.01    0.87
  -9  -9 -11   23.87    0.98
  -9   9 -10   12.09    0.80
  -9  -9 -10   11.69    0.90
  -9   9  -9   45.09    0.92
  -9  -9  -9   49.55    1.03
  -9   9  -8   32.06    1.09
  -9  -9  -8   34.33    0.93
  -9   9  -7   39.65    0.87
  -9  -9  -7   42.08    0.91
  -9   9  -6    7.56    0.71
  -9  -9  -6    8.34    0.73
  -9   9  -5   73.43    0.97
  -9  -9  -5   68.05    0.51
  -9  -9  -5   82.44    1.03
  -9   9  -4   76.63    0.96
  -9  -9  -4   72.13    0.54
  -9  -9  -4   86.87    1.01
  -9   9  -3   73.20    0.95
  -9  -9  -3   69.30    0.56
  -9  -9  -3   84.41    1.02
  -9   9  -2   25.90    0.73
  -9  -9  -2   26.95    0.45
  -9  -9  -2   33.64    0.79
  -9   9  -1   42.18    0.79
  -9  -9  -1   43.63    0.52
  -9  -9  -1   50.67    0.83
  -9   9   0   25.03    0.67
  -9  -9   0   25.45    0.48
  -9  -9   0   30.30    0.73
  -9   9   1   25.24    0.89
  -9  -9   1   27.41    0.58
  -9  -9   1   32.35    0.72
  -9   9   2   49.26    0.76
  -9  -9   2   47.31    0.70
  -9  -9   2   55.83    0.77
  -9   9   3   29.25    0.69
  -9  -9   3   30.32    0.55
  -9  -9   3   35.29    0.68
  -9   9   4   50.56    0.77
  -9  -9   4   49.99    0.74
  -9  -9   4   56.56    0.74
  -9   9   5  159.27    1.11
  -9  -9   5  153.87    0.94
  -9  -9   5  172.83    1.03
  -9   9   6   48.20    0.77
  -9  -9   6   47.07    0.65
  -9  -9   6   53.22    0.69
  -9   9   7   50.58    0.77
  -9  -9   7   48.49    0.68
  -9  -9   7   53.32    0.67
  -9   9   8   65.87    0.81
  -9  -9   8   64.15    0.76
  -9  -9   8   70.78    0.70
  -9   9   9   45.40    0.74
  -9  -9   9   42.32    0.72
  -9  -9   9   45.19    0.59
  -9   9  10   23.95    0.65
  -9  -9  10   23.18    0.66
  -9  -9  10   24.78    0.50
   9  -9 -10   22.37    0.67
  -9   9  11   78.70    0.87
  -9  -9  11   73.94    0.88
  -9  -9  11   76.30    0.65
   9  -9 -11   73.95    0.90
  -9   9  12   13.14    0.61
  -9  -9  12   13.45    0.65
   9  -9 -12   13.07    0.68
  -9   9  13   84.26    0.91
  -9  -9  13   83.40    0.97
  -9  -9  13   71.77    0.90
   9  -9 -13   92.35    1.03
  -9   9  14    1.24    0.33
  -9  -9  14    1.13    0.37
  -9  -9  14    0.94    0.20
   9  -9 -14    0.40    0.39
  -9   9  15   56.35    0.82
  -9  -9  15   56.79    0.93
  -9  -9  15   52.63    0.51
   9  -9 -15   61.76    0.98
  -9   9  16    0.62    0.32
  -9  -9  16    0.78    0.40
   9  -9 -16    1.00    0.42
  -9   9  17   33.41    0.74
  -9  -9  17   34.36    0.91
   9  -9 -17   41.95    1.00
  -9   9  18    2.98    0.37
  -9  -9  18    3.22    0.63
   9  -9 -18    3.14    0.61
  -9   9  19   37.11    0.80
  -9  -9  19   39.40    1.02
   9  -9 -19   42.26    1.10
  -9 -11 -11    3.80    0.56
  -9  11 -10   11.04    0.87
  -9 -11 -10   14.25    1.38
  -9  11  -9    0.53    0.45
  -9 -11  -9    1.19    0.49
  -9  11  -8   50.28    1.00
  -9 -11  -8   54.71    1.10
  -9  11  -7   22.07    0.85
  -9 -11  -7   22.62    0.93
  -9  11  -6   19.89    0.83
  -9 -11  -6   21.94    0.89
  -9  11  -5   31.48    0.86
  -9 -11  -5   34.25    0.92
  -9  11  -4   16.01    0.78
  -9 -11  -4   20.57    0.82
  -9  11  -3   34.74    0.85
  -9 -11  -3   32.01    0.41
  -9 -11  -3   41.32    0.90
  -9  11  -2   23.56    0.77
  -9 -11  -2   21.07    0.41
  -9 -11  -2   28.16    0.83
  -9  11  -1   32.83    0.79
  -9 -11  -1   32.61    0.47
  -9 -11  -1   39.35    0.84
  -9  11   0    2.36    0.39
  -9 -11   0    3.69    0.38
  -9 -11   0    3.16    0.38
  -9  11   1   34.03    0.76
  -9 -11   1   32.21    0.59
  -9 -11   1   39.11    0.80
  -9  11   2   51.79    0.82
  -9 -11   2   51.44    0.62
  -9 -11   2   59.42    0.85
  -9  11   3   38.82    0.84
  -9 -11   3   36.84    0.58
  -9 -11   3   46.00    0.79
  -9  11   4   99.93    0.99
  -9 -11   4   99.46    0.80
  -9 -11   4  116.27    1.33
  -9  11   5   41.88    0.78
  -9 -11   5   41.24    0.64
  -9 -11   5   47.95    0.77
  -9  11   6   35.76    0.75
  -9 -11   6   40.85    0.71
  -9  11   7   56.77    0.82
  -9 -11   7   56.25    0.73
  -9 -11   7   62.47    0.76
  -9  11   8   14.73    0.63
  -9 -11   8   13.61    0.59
  -9 -11   8   15.44    0.55
  -9  11   9   29.43    0.70
  -9 -11   9   27.98    0.68
  -9 -11   9   29.28    0.58
   9 -11  -9   28.32    0.69
  -9  11  10   53.35    0.80
  -9 -11  10   50.75    0.80
  -9 -11  10   53.02    0.65
   9 -11 -10   54.39    0.84
  -9  11  11   10.33    0.62
  -9 -11  11    8.98    0.64
  -9 -11  11    9.00    0.47
   9 -11 -11    8.87    0.67
  -9  11  12   51.97    0.81
  -9 -11  12   48.08    0.85
  -9 -11  12   49.74    0.61
   9 -11 -12   53.85    0.88
  -9  11  13   17.83    0.66
  -9 -11  13   16.52    0.73
  -9 -11  13   15.64    0.47
   9 -11 -13   19.88    0.77
  -9  11  14   23.99    0.68
  -9 -11  14   23.86    0.79
  -9 -11  14   22.25    0.48
   9 -11 -14   21.46    0.82
  -9  11  15   15.72    0.65
  -9 -11  15   14.84    0.79
  -9 -11  15   13.60    0.45
   9 -11 -15   15.45    0.84
  -9  11  16   33.72    0.74
  -9 -11  16   36.71    0.93
   9 -11 -16   37.94    0.98
  -9  11  17   11.95    0.73
  -9 -11  17   12.79    1.34
  -9  11  18   16.73    0.69
  -9 -11  18   19.97    0.93
   9 -11 -18   25.72    1.02
  -9 -13 -10   30.04    1.17
  -9  13  -9    4.27    0.55
  -9 -13  -9    4.79    0.57
  -9 -13  -8   22.38    1.76
  -9  13  -7    1.11    0.47
  -9 -13  -7    1.27    0.49
  -9  13  -6   25.17    0.96
  -9 -13  -6   23.39    0.98
  -9  13  -5    0.24    0.42
  -9 -13  -5    0.34    0.44
  -9  13  -4   17.80    0.85
  -9 -13  -4   22.37    0.90
  -9  13  -3   12.82    0.82
  -9 -13  -3   16.87    0.87
  -9  13  -2   21.84    0.81
  -9 -13  -2   24.36    0.87
  -9  13  -1    1.51    0.41
  -9 -13  -1    1.44    0.25
  -9 -13  -1    2.47    0.41
  -9  13   0   97.98    1.09
  -9 -13   0   85.17    0.64
  -9 -13   0  109.24    1.13
  -9  13   1   22.34    0.78
  -9 -13   1   18.34    0.60
  -9 -13   1   27.67    0.85
  -9  13   2   93.52    1.05
  -9 -13   2   89.15    0.93
  -9 -13   2  109.51    1.10
  -9  13   3    4.80    0.43
  -9 -13   3    5.51    0.46
  -9 -13   3    7.33    0.72
  -9  13   4   18.18    0.73
  -9 -13   4   19.43    0.53
  -9 -13   4   23.52    0.75
  -9  13   5    6.18    0.43
  -9 -13   5    5.87    0.49
  -9 -13   5    7.46    0.66
  -9  13   6   31.89    0.76
  -9 -13   6   29.89    0.63
  -9 -13   6   34.64    0.75
  -9  13   7   20.30    0.71
  -9 -13   7   18.63    0.61
  -9 -13   7   20.68    0.68
  -9  13   8   37.76    0.78
  -9 -13   8   34.46    0.71
  -9 -13   8   38.65    0.72
  -9  13   9   22.67    0.72
  -9 -13   9   22.97    0.63
  -9  13  10   31.15    0.74
  -9 -13  10   28.62    1.03
  -9 -13  10   31.61    0.65
   9 -13 -10   34.28    0.79
  -9  13  11    2.48    0.36
  -9 -13  11    1.96    0.38
  -9 -13  11    2.43    0.30
   9 -13 -11    1.61    0.39
  -9  13  12   26.98    0.74
  -9 -13  12   24.22    0.80
  -9 -13  12   26.27    0.60
   9 -13 -12   25.65    0.80
  -9  13  13   20.04    0.70
  -9 -13  13   18.53    0.80
  -9 -13  13   18.44    0.55
   9 -13 -13   20.89    0.81
  -9  13  14   26.68    0.71
  -9 -13  14   28.38    0.87
  -9 -13  14   26.68    0.58
   9 -13 -14   28.05    0.90
  -9  13  15    8.13    0.86
[truncated: 78,525 more chars]
