# Supplementary material for: Crystal structure and electrochemical properties of [Ni(bztmpen)(CH3CN)](BF4)2 {bztmpen is N-benzyl-N,N′,N′-tris­[(6-methyl­pyridin-2-yl)meth­yl]ethane-1,2-di­amine}
Source: Acta Crystallogr E Crystallogr Commun. 2017 May 9;73(Pt 6):825–8. doi: 10.1107/S2056989017006764 (PMC5458301; doi:10.1107/S2056989017006764)
Supplement: Supplementary file 2 [file e-73-00825-Isup4.hkl]

data_I                                                                          
_shelx_title ' ok in Cc'                                                        
_shelx_refln_list_code          4                                               
_shelx_F_calc_maximum      150.33                                               
_exptl_crystal_F_000      1528.00                                               
_reflns_d_resolution_high  0.7484                                               
                                                                                
loop_                                                                           
 _space_group_symop_operation_xyz                                               
 'x, y, z'                                                                      
 'x, -y, z+1/2'                                                                 
 'x+1/2, y+1/2, z'                                                              
 'x+1/2, -y+1/2, z+1/2'                                                         
                                                                                
_cell_length_a    11.2303                                                       
_cell_length_b    17.2036                                                       
_cell_length_c    18.1095                                                       
_cell_angle_alpha  90.000                                                       
_cell_angle_beta  103.248                                                       
_cell_angle_gamma  90.000                                                       
                                                                                
_shelx_F_squared_multiplier     1.000                                           
                                                                                
loop_                                                                           
 _refln_index_h                                                                 
 _refln_index_k                                                                 
 _refln_index_l                                                                 
 _refln_F_squared_calc                                                          
 _refln_F_squared_meas                                                          
 _refln_F_squared_sigma                                                         
 _refln_observed_status                                                         
   2   0 -24        256.65        310.93        13.13 o                         
   4   0 -24        616.18        745.18        14.44 o                         
   3   1 -24         74.78         68.02         6.25 o                         
   4   2 -24        214.16        213.74        16.16 o                         
  -1   1 -23         68.02         66.55         4.57 o                         
   1   1 -23        712.30        838.27        18.34 o                         
   3   1 -23        437.28        478.66        11.55 o                         
   5   1 -23        498.86        606.20         9.96 o                         
   7   1 -23        284.66        302.42         9.48 o                         
   0   2 -23        174.78        206.14         8.71 o                         
   2   2 -23        290.19        356.53         8.89 o                         
   4   2 -23        135.17        125.28         7.76 o                         
   6   2 -23        246.93        281.55         8.92 o                         
   1   3 -23         77.77        127.56         8.32 o                         
   3   3 -23         67.80         73.42         6.85 o                         
   5   3 -23         58.61         51.65         4.82 o                         
   7   3 -23        131.49        140.16         8.21 o                         
   0   4 -23        247.32        266.13        13.63 o                         
   2   4 -23        208.53        214.41         8.31 o                         
   4   4 -23        277.23        293.48         8.34 o                         
   6   4 -23        139.38        139.03        18.39 o                         
   1   5 -23         33.46         31.26         4.91 o                         
   3   5 -23         40.20         37.21         5.09 o                         
   5   5 -23         31.48         27.11         5.14 o                         
   2   6 -23         73.78         80.14         6.14 o                         
   4   6 -23         55.21         68.49         4.89 o                         
  -2   0 -22        149.35        153.55         9.59 o                         
   0   0 -22        166.22        162.73         8.22 o                         
   2   0 -22        442.16        531.33        12.85 o                         
   4   0 -22        647.12        748.89        13.14 o                         
   6   0 -22        439.96        453.96        12.99 o                         
   8   0 -22        275.27        262.90        12.70 o                         
  -1   1 -22          1.53          1.54         2.49 o                         
   1   1 -22         41.50         63.82         8.29 o                         
   3   1 -22        102.01        101.25         7.54 o                         
   5   1 -22        204.21        238.12         8.06 o                         
   7   1 -22         92.03         99.12         5.99 o                         
   9   1 -22          8.32         11.48         5.79 o                         
  -2   2 -22         34.68         20.61         3.88 o                         
   0   2 -22        445.49        480.92        18.51 o                         
   2   2 -22        233.82        253.71         8.13 o                         
   4   2 -22        172.45        164.07         7.52 o                         
   6   2 -22        230.27        241.42        14.79 o                         
   8   2 -22        371.82        393.08        14.29 o                         
  -1   3 -22        109.01        124.98         4.83 o                         
   1   3 -22        457.01        502.12         8.81 o                         
   3   3 -22        197.68        235.65         7.93 o                         
   5   3 -22        238.32        266.03         7.97 o                         
   7   3 -22        212.27        235.69        12.34 o                         
  -2   4 -22         19.31         25.95         3.75 o                         
   0   4 -22         66.97         57.95         6.04 o                         
   2   4 -22         10.53         22.79         4.61 o                         
   4   4 -22         61.62         61.68         4.64 o                         
   6   4 -22         91.66         88.87         6.09 o                         
   8   4 -22         23.83         29.93         5.99 o                         
  -1   5 -22        186.99        190.34        10.83 o                         
   1   5 -22        417.49        437.84         8.40 o                         
   3   5 -22        733.43        851.17         9.50 o                         
   5   5 -22        268.12        279.56         8.04 o                         
   7   5 -22        294.95        338.52        10.82 o                         
   0   6 -22         70.42         74.13         5.41 o                         
   2   6 -22        257.08        279.69        19.26 o                         
   4   6 -22        278.56        322.53        17.75 o                         
   6   6 -22          0.51         -4.67         4.67 o                         
   1   7 -22         19.59         20.50         7.21 o                         
   3   7 -22         16.45         18.81         4.63 o                         
   5   7 -22        172.11        165.83         8.32 o                         
   7   7 -22        117.42        130.53         8.22 o                         
   0   8 -22        177.14        208.31        15.00 o                         
   2   8 -22        199.21        243.38        15.44 o                         
   4   8 -22        264.01        292.04        14.28 o                         
   6   8 -22        238.57        246.86        13.42 o                         
   3   9 -22         60.57         70.53         7.93 o                         
  -3   1 -21        272.95        294.93         7.42 o                         
  -1   1 -21        244.35        266.64         6.60 o                         
   1   1 -21        483.11        470.65        23.72 o                         
   3   1 -21        187.40        217.49         8.72 o                         
   5   1 -21        509.84        622.75         9.10 o                         
   7   1 -21        285.01        319.26         8.57 o                         
   9   1 -21        365.23        384.20        10.54 o                         
  -4   2 -21        552.27        563.37         9.95 o                         
  -2   2 -21        199.74        202.03         6.07 o                         
   0   2 -21        339.14        395.16         7.44 o                         
   2   2 -21        220.86        235.97         7.70 o                         
   4   2 -21        493.44        551.17         8.44 o                         
   6   2 -21        213.12        241.64         7.91 o                         
   8   2 -21        266.73        322.01         9.23 o                         
  10   2 -21         16.00         11.07         5.26 o                         
  -3   3 -21         35.08         42.94         3.05 o                         
  -1   3 -21         89.03         90.88         5.50 o                         
   1   3 -21        208.22        260.14        28.73 o                         
   3   3 -21        144.05        130.57         7.13 o                         
   5   3 -21        135.20        132.71         7.02 o                         
   7   3 -21        161.68        176.48         7.80 o                         
   9   3 -21         58.62         65.77        11.03 o                         
  -2   4 -21        324.32        357.06         8.97 o                         
   0   4 -21        351.04        396.84        11.35 o                         
   2   4 -21        974.55       1164.45        22.47 o                         
   4   4 -21        470.50        525.95         8.38 o                         
   6   4 -21        180.72        197.85         7.50 o                         
   8   4 -21        434.74        513.17        25.26 o                         
  -3   5 -21         74.12         78.21         4.95 o                         
  -1   5 -21         20.72         19.12         4.09 o                         
   1   5 -21         86.25        133.44         7.24 o                         
   3   5 -21        110.79        152.07        22.79 o                         
   5   5 -21        129.26         97.84         6.96 o                         
   7   5 -21          0.90         -1.64         3.98 o                         
   9   5 -21         66.43         76.73         8.37 o                         
  -2   6 -21        229.31        238.54        15.72 o                         
   0   6 -21        215.05        220.34         8.39 o                         
   2   6 -21        389.89        463.01        20.06 o                         
   4   6 -21        204.52        231.57        23.66 o                         
   6   6 -21        312.09        323.93         7.63 o                         
   8   6 -21        438.48        490.61        21.43 o                         
  -1   7 -21        181.23        201.74         6.20 o                         
   1   7 -21        336.27        411.11         7.98 o                         
   3   7 -21        288.89        328.17        14.43 o                         
   5   7 -21        303.30        310.35         7.48 o                         
   7   7 -21        296.11        347.20        16.52 o                         
  -2   8 -21         31.47         23.39         4.23 o                         
   0   8 -21          2.33          4.30         5.02 o                         
   2   8 -21          1.84         -0.29         6.92 o                         
   4   8 -21        134.55        151.84         8.08 o                         
   6   8 -21        114.29        118.57        13.56 o                         
   8   8 -21         20.85         17.02         7.50 o                         
  -1   9 -21         90.79         89.19        17.02 o                         
   1   9 -21        224.95        206.89        18.90 o                         
   3   9 -21        116.76        135.88        13.13 o                         
   5   9 -21        327.23        311.41        19.19 o                         
   7   9 -21        216.47        225.50        13.56 o                         
   0  10 -21         20.92         28.84         8.08 o                         
   2  10 -21         31.88         27.55         7.93 o                         
   4  10 -21        140.41        145.41        12.98 o                         
   6  10 -21         74.65         84.38         8.22 o                         
   3  11 -21        135.37        137.61        14.57 o                         
  -4   0 -20        705.95        637.23        37.26 o                         
  -2   0 -20        164.49        174.15         6.59 o                         
   0   0 -20        600.77        643.92        29.75 o                         
   2   0 -20        967.18       1024.01        54.78 o                         
   4   0 -20        808.96        938.80        12.86 o                         
   6   0 -20        820.67        950.77        13.58 o                         
   8   0 -20        529.36        609.83        12.70 o                         
  10   0 -20        107.19        110.35        11.25 o                         
  -5   1 -20        213.47        196.62         6.35 o                         
  -3   1 -20        221.84        203.38         4.02 o                         
  -1   1 -20        144.76        147.36         4.56 o                         
   1   1 -20        249.63        262.85        13.22 o                         
   3   1 -20         97.30         92.19         6.57 o                         
   5   1 -20        382.31        453.98         7.91 o                         
   7   1 -20         17.65         14.64         4.13 o                         
   9   1 -20         34.94         25.04         6.35 o                         
  -4   2 -20          7.43         11.41         3.38 o                         
  -2   2 -20        269.33        300.65         7.27 o                         
   0   2 -20        396.10        457.24        10.96 o                         
   2   2 -20        103.42        107.52         6.78 o                         
   4   2 -20        155.60        185.21        12.19 o                         
   6   2 -20        256.02        286.18         9.49 o                         
   8   2 -20        627.48        706.02        11.67 o                         
  10   2 -20        117.44        102.70         8.08 o                         
  -5   3 -20        228.08        249.20        10.89 o                         
  -3   3 -20        687.08        679.48        10.97 o                         
  -1   3 -20        296.86        295.48         5.77 o                         
   1   3 -20        902.57        953.00        16.10 o                         
   3   3 -20        252.88        279.62         7.27 o                         
   5   3 -20        702.38        796.51        12.71 o                         
   7   3 -20        607.69        742.62         9.13 o                         
   9   3 -20        543.87        620.70        20.50 o                         
  -4   4 -20         86.47         70.83         4.25 o                         
  -2   4 -20         26.62         28.65         3.13 o                         
   0   4 -20         37.15         54.96         8.63 o                         
   2   4 -20        134.75        148.02         6.90 o                         
   4   4 -20         11.77          6.05         7.86 o                         
   6   4 -20         68.30         74.34        11.39 o                         
   8   4 -20         35.66         44.69         4.43 o                         
  10   4 -20         27.13         37.93        11.68 o                         
  -3   5 -20        165.36        174.84         5.92 o                         
  -1   5 -20        384.70        395.68         5.94 o                         
   1   5 -20       1438.17       1563.35        11.21 o                         
   3   5 -20        827.02        971.84         9.18 o                         
   5   5 -20        291.87        313.01         7.56 o                         
   7   5 -20        636.68        734.38         8.87 o                         
   9   5 -20        472.36        559.06        15.01 o                         
  -4   6 -20         51.46         48.68         3.37 o                         
  -2   6 -20         59.30         59.11         3.64 o                         
   0   6 -20        226.20        246.89         5.19 o                         
   2   6 -20        441.99        484.02         7.71 o                         
   4   6 -20        440.74        485.58        15.45 o                         
   6   6 -20        253.72        274.11         7.25 o                         
   8   6 -20        316.81        393.23        13.85 o                         
  10   6 -20         54.38         41.10         8.08 o                         
  -3   7 -20        161.03        152.03        10.79 o                         
  -1   7 -20         89.79         94.00         5.19 o                         
   1   7 -20         73.52         92.05        13.57 o                         
   3   7 -20        158.35        185.51        17.09 o                         
   5   7 -20         30.86         31.88         5.70 o                         
   7   7 -20        324.70        397.31         7.89 o                         
   9   7 -20        316.45        352.82        14.86 o                         
  -2   8 -20        194.06        186.10         9.95 o                         
   0   8 -20        241.24        284.85         5.44 o                         
   2   8 -20        593.95        621.22         9.02 o                         
   4   8 -20        463.17        503.32         7.52 o                         
   6   8 -20        506.16        559.64        18.19 o                         
   8   8 -20        469.43        537.69        21.22 o                         
  -3   9 -20        123.89        155.79        13.13 o                         
  -1   9 -20          4.58          8.42         4.16 o                         
   1   9 -20         95.98         85.95         8.94 o                         
   3   9 -20        124.71        135.45        12.26 o                         
   5   9 -20        112.12        127.51        11.40 o                         
  -2  10 -20         44.35         65.39        28.63 o                         
   0  10 -20        486.00        537.42        52.33 o                         
   2  10 -20        118.44        112.66        12.69 o                         
   4  10 -20         52.02         40.82         6.92 o                         
  -1  11 -20        144.73        168.87        23.30 o                         
   1  11 -20        213.06        225.07        17.75 o                         
   3  11 -20         53.55         43.70        11.25 o                         
   5  11 -20        101.72         87.12         9.38 o                         
   7  11 -20         98.12        106.74         8.37 o                         
   0  12 -20         89.08         80.89         6.51 o                         
   2  12 -20        111.47        121.60        14.28 o                         
   4  12 -20         24.07         13.70         6.78 o                         
  -5   1 -19        134.86        122.51         5.30 o                         
  -3   1 -19        657.27        688.60         8.35 o                         
  -1   1 -19        647.93        637.72         5.08 o                         
   1   1 -19        917.22        927.97        25.82 o                         
   3   1 -19        453.94        476.03        16.63 o                         
   5   1 -19        795.54        888.88         8.73 o                         
   7   1 -19        683.42        783.82         8.93 o                         
   9   1 -19        379.08        400.86         8.41 o                         
  -6   2 -19        230.51        251.21        28.28 o                         
  -4   2 -19        397.73        361.33         5.58 o                         
  -2   2 -19        381.19        417.49         5.27 o                         
   0   2 -19        146.93        186.94         6.33 o                         
   2   2 -19        180.85        208.56         4.19 o                         
   4   2 -19        366.04        419.62         7.07 o                         
   6   2 -19        222.67        297.17         8.95 o                         
   8   2 -19        316.45        387.68        11.54 o                         
  10   2 -19        165.99        164.31        12.12 o                         
  -5   3 -19         96.93        101.71         7.31 o                         
  -3   3 -19         63.60         67.05         5.34 o                         
  -1   3 -19         75.19         87.91         6.31 o                         
   1   3 -19        479.53        504.11        12.60 o                         
   3   3 -19        145.53        136.75         3.72 o                         
   5   3 -19         83.35        102.29         6.20 o                         
   7   3 -19        407.35        468.17         7.97 o                         
   9   3 -19         32.16         36.64         6.13 o                         
  11   3 -19         40.80         38.36        11.54 o                         
  -4   4 -19        297.14        286.83        14.65 o                         
  -2   4 -19        469.47        475.82        11.71 o                         
   0   4 -19       1305.11       1336.45        27.82 o                         
   2   4 -19        576.24        632.29        15.64 o                         
   4   4 -19        577.15        629.80        22.67 o                         
   6   4 -19        741.72        855.73        14.37 o                         
   8   4 -19       1411.67       1527.16        29.44 o                         
  10   4 -19        408.32        417.26        13.86 o                         
  -5   5 -19         10.86         11.51         6.27 o                         
  -3   5 -19        158.90        170.66         5.02 o                         
  -1   5 -19          5.92         12.20         2.61 o                         
   1   5 -19         28.29         31.25         4.80 o                         
   3   5 -19        225.92        252.65         6.62 o                         
   5   5 -19        119.28        123.53        13.92 o                         
   7   5 -19          1.63          5.19         3.71 o                         
   9   5 -19        278.06        324.66        13.42 o                         
  11   5 -19         30.45         20.05         7.07 o                         
  -4   6 -19        219.92        196.94         6.19 o                         
  -2   6 -19        221.41        234.81         6.27 o                         
   0   6 -19        468.28        507.37         7.78 o                         
   2   6 -19        700.62        754.37        16.96 o                         
   4   6 -19        363.17        402.21        10.46 o                         
   6   6 -19        466.00        487.26        11.62 o                         
   8   6 -19       1049.51       1247.30        16.62 o                         
  10   6 -19        148.76        132.28        12.41 o                         
  -5   7 -19         71.21         44.64         4.69 o                         
  -3   7 -19        180.28        181.43         5.07 o                         
  -1   7 -19        163.27        197.24         7.05 o                         
   1   7 -19        601.52        625.41        11.47 o                         
   3   7 -19       1151.75       1316.06         9.36 o                         
   5   7 -19        785.01        873.68        16.76 o                         
   7   7 -19        823.05        909.92        18.35 o                         
   9   7 -19        412.80        450.75        14.72 o                         
  -4   8 -19         40.51         23.51         4.39 o                         
  -2   8 -19         63.84         66.17         9.32 o                         
   0   8 -19          8.62         16.44         2.62 o                         
   2   8 -19         35.50         32.29         5.75 o                         
   4   8 -19        121.26        114.87         6.49 o                         
   6   8 -19          2.46         -0.45         3.53 o                         
   8   8 -19         75.73        101.11        12.55 o                         
  10   8 -19        145.93        178.01        13.99 o                         
  -3   9 -19        138.73        133.03         8.87 o                         
  -1   9 -19        257.01        305.84        18.54 o                         
   1   9 -19        588.01        645.19         7.67 o                         
   3   9 -19        374.72        405.57         7.84 o                         
   5   9 -19        294.49        354.38         7.22 o                         
   7   9 -19        371.86        455.05        13.28 o                         
   9   9 -19        519.43        610.07        15.88 o                         
  -2  10 -19        323.43        341.58        43.87 o                         
   0  10 -19        170.82        207.37         7.07 o                         
   2  10 -19        146.30        115.84        11.83 o                         
   4  10 -19        171.43        179.90        11.69 o                         
   6  10 -19         24.64         32.74         6.92 o                         
   8  10 -19        232.50        245.71        14.86 o                         
  -3  11 -19          9.97         11.10         6.06 o                         
  -1  11 -19        196.01        218.95        18.54 o                         
   1  11 -19        296.44        354.70         9.45 o                         
   3  11 -19         26.50         20.62         6.92 o                         
   5  11 -19         29.97         15.86         6.35 o                         
   7  11 -19         49.17         46.01         8.51 o                         
  -2  12 -19        122.38        123.30        11.96 o                         
   0  12 -19        276.49        323.74        23.01 o                         
   2  12 -19        223.68        250.32        13.85 o                         
   4  12 -19        165.88        163.01        12.55 o                         
   6  12 -19        116.20         93.33         8.37 o                         
   1  13 -19         78.52         91.23        17.81 o                         
   3  13 -19         66.46         47.02         8.51 o                         
   5  13 -19          1.08         -3.17         7.07 o                         
   2  14 -19        156.44        189.98        14.57 o                         
  -6   0 -18         45.54         30.38         4.88 o                         
  -4   0 -18        615.01        571.84         9.68 o                         
  -2   0 -18        270.08        249.11         9.09 o                         
   0   0 -18       1567.95       1628.83        13.90 o                         
   2   0 -18        332.51        341.46         4.69 o                         
   4   0 -18       1133.48       1321.19        13.02 o                         
   6   0 -18        245.16        338.66        10.24 o                         
   8   0 -18        511.02        566.10        11.69 o                         
  10   0 -18        245.74        230.42        10.82 o                         
  -7   1 -18         67.56         57.85         4.18 o                         
  -5   1 -18         50.38         41.15         3.10 o                         
  -3   1 -18         70.75         72.80         6.97 o                         
  -1   1 -18        257.98        285.50         8.79 o                         
   1   1 -18        283.20        322.33        10.27 o                         
   3   1 -18        193.16        224.39         5.36 o                         
   5   1 -18        117.38        179.13         6.42 o                         
   7   1 -18         61.31         64.39         4.18 o                         
   9   1 -18        163.16        168.92         7.34 o                         
  -6   2 -18        149.96        166.12         8.97 o                         
  -4   2 -18        498.25        488.98        15.63 o                         
  -2   2 -18        473.81        493.54         6.93 o                         
   0   2 -18        812.59        850.25         7.91 o                         
   2   2 -18        673.70        685.72        12.92 o                         
   4   2 -18        584.58        709.56         7.69 o                         
   6   2 -18       1908.32       2211.84        23.32 o                         
   8   2 -18        575.44        636.77         8.50 o                         
  10   2 -18         14.55          0.58         6.20 o                         
  -7   3 -18        379.30        316.63        22.80 o                         
  -5   3 -18        277.56        271.73        10.55 o                         
  -3   3 -18       1078.27       1066.85        56.88 o                         
  -1   3 -18        350.34        366.94        11.14 o                         
   1   3 -18        296.47        300.23         8.25 o                         
   3   3 -18        150.90        182.70         7.73 o                         
   5   3 -18        406.25        463.09        11.12 o                         
   7   3 -18        498.62        590.28         9.07 o                         
   9   3 -18        535.74        569.77        10.19 o                         
  11   3 -18        179.78        169.80        11.83 o                         
  -6   4 -18         36.87         48.75         4.47 o                         
  -4   4 -18         70.48         59.46         3.86 o                         
  -2   4 -18         34.04         40.33         3.01 o                         
   0   4 -18        145.67        158.22         5.64 o                         
   2   4 -18        310.40        305.35         7.86 o                         
   4   4 -18         17.36         21.45         5.34 o                         
   6   4 -18        156.31        183.56         6.47 o                         
   8   4 -18         12.18         10.63         5.98 o                         
  10   4 -18         27.00         17.31         6.63 o                         
  -5   5 -18        229.43        227.96        13.42 o                         
  -3   5 -18        513.46        525.80        18.00 o                         
  -1   5 -18       1120.77       1204.36        38.23 o                         
   1   5 -18        707.66        761.51         8.02 o                         
   3   5 -18        298.29        341.98         5.55 o                         
   5   5 -18        969.50       1110.72        15.03 o                         
   7   5 -18        607.29        681.80         8.08 o                         
   9   5 -18        922.46       1003.66        15.32 o                         
  -6   6 -18         72.49         55.34         4.89 o                         
  -4   6 -18         60.56         46.09         4.31 o                         
  -2   6 -18        359.20        393.11        10.51 o                         
   0   6 -18        175.15        168.25         4.77 o                         
   2   6 -18        422.13        432.80         5.03 o                         
   4   6 -18        481.21        565.20        20.07 o                         
   6   6 -18        272.00        303.92         6.69 o                         
   8   6 -18        398.48        450.76        12.99 o                         
  10   6 -18         39.16         37.64         7.36 o                         
  -5   7 -18        134.45        128.96         8.34 o                         
  -3   7 -18         54.69         45.78         3.38 o                         
  -1   7 -18         72.07         67.41         4.00 o                         
   1   7 -18        372.89        385.29         5.80 o                         
   3   7 -18        251.96        273.49         4.05 o                         
   5   7 -18         96.90         86.56         5.92 o                         
   7   7 -18        292.44        322.95        11.54 o                         
   9   7 -18        353.52        411.16        14.00 o                         
  11   7 -18        115.68         95.06         7.79 o                         
  -4   8 -18        173.31        151.11        10.83 o                         
  -2   8 -18        239.83        279.81         7.19 o                         
   0   8 -18        678.65        766.75        25.56 o                         
   2   8 -18       1467.84       1497.24         7.24 o                         
   4   8 -18        402.14        410.49        33.85 o                         
   6   8 -18        368.01        410.59         6.91 o                         
   8   8 -18        883.89        999.38        15.60 o                         
  10   8 -18        307.94        349.21        18.76 o                         
  -5   9 -18         11.89         16.58         6.35 o                         
  -3   9 -18         86.23         88.09        10.56 o                         
  -1   9 -18        119.15        126.73        16.50 o                         
   1   9 -18        279.01        308.96         6.56 o                         
   3   9 -18         18.39         16.24         3.62 o                         
   5   9 -18        239.45        248.89        10.97 o                         
   7   9 -18         80.35         93.46        10.96 o                         
   9   9 -18         45.49         45.29         8.80 o                         
  -4  10 -18        199.62        207.18        19.83 o                         
  -2  10 -18        334.22        374.47        16.60 o                         
   0  10 -18        456.94        496.94         7.58 o                         
   2  10 -18        547.30        553.82         7.91 o                         
   4  10 -18        371.70        375.40        11.98 o                         
   6  10 -18        166.13        166.48        11.25 o                         
   8  10 -18        329.27        381.55        13.28 o                         
  -3  11 -18        490.31        560.85        22.09 o                         
  -1  11 -18        401.95        455.80        27.50 o                         
   1  11 -18        508.57        551.52        12.27 o                         
   3  11 -18        159.09        163.01        11.97 o                         
   5  11 -18        340.89        389.36        12.41 o                         
   7  11 -18        180.34        200.53        12.12 o                         
   9  11 -18        309.98        371.14        14.72 o                         
  -2  12 -18         28.00         21.78         5.77 o                         
   0  12 -18        207.48        229.14         7.74 o                         
   2  12 -18        126.06        144.64         6.64 o                         
   4  12 -18          2.27         -5.91         5.91 o                         
   6  12 -18          8.83          5.91         6.78 o                         
   8  12 -18          6.59         -3.17         7.21 o                         
  -1  13 -18        175.04        187.61         9.18 o                         
   1  13 -18        283.54        312.08        12.41 o                         
   3  13 -18        383.27        475.98        14.43 o                         
   5  13 -18        226.63        228.82        13.13 o                         
   7  13 -18        162.04        146.85        12.98 o                         
   0  14 -18          8.68          7.36         4.19 o                         
   2  14 -18         38.06         35.19         4.76 o                         
   6  14 -18         24.77         18.60         6.92 o                         
   1  15 -18         31.84         22.84         8.29 o                         
   3  15 -18        191.35        241.36        14.28 o                         
  -7   1 -17         42.24         33.72         2.84 o                         
  -5   1 -17        458.34        425.39        10.19 o                         
  -3   1 -17        741.30        702.60         6.55 o                         
  -1   1 -17       1472.93       1483.25        11.45 o                         
   1   1 -17       2683.27       2701.01        63.65 o                         
   3   1 -17       3451.83       3568.08       173.10 o                         
   5   1 -17       2639.15       3106.80        12.36 o                         
   7   1 -17        574.52        675.36         8.01 o                         
   9   1 -17        943.26       1086.79        10.62 o                         
  -6   2 -17         73.20         80.85         5.70 o                         
  -4   2 -17        448.54        406.38        14.40 o                         
  -2   2 -17        184.39        187.98        11.33 o                         
   0   2 -17        593.76        597.02         6.25 o                         
   2   2 -17       1331.49       1388.40        48.18 o                         
   4   2 -17        650.09        717.16         9.24 o                         
   6   2 -17        195.86        216.14        11.40 o                         
   8   2 -17        997.39       1104.73        13.66 o                         
  10   2 -17        316.02        314.31        11.26 o                         
  -7   3 -17         50.51         50.92         4.05 o                         
  -5   3 -17         90.74         95.68         6.47 o                         
  -3   3 -17        474.63        534.75        15.30 o                         
  -1   3 -17        517.67        527.58        17.52 o                         
   1   3 -17        225.20        263.18        20.07 o                         
   3   3 -17        180.61        204.49         7.57 o                         
   5   3 -17        530.14        617.87         7.32 o                         
   7   3 -17       1049.39       1145.23        19.01 o                         
   9   3 -17         88.57         64.62         6.49 o                         
  -6   4 -17        749.05        769.40        63.84 o                         
  -4   4 -17        956.19        895.63        42.83 o                         
  -2   4 -17       1608.87       1733.90        66.45 o                         
   0   4 -17       1184.91       1270.43        17.99 o                         
   2   4 -17        814.83        890.67        24.23 o                         
   4   4 -17       1810.03       2066.09        43.03 o                         
   6   4 -17       2078.49       2370.78        18.91 o                         
   8   4 -17       1927.17       2182.95        12.49 o                         
  10   4 -17        282.49        300.00        11.98 o                         
  -7   5 -17         17.18          5.81         4.90 o                         
  -5   5 -17         37.70         28.60         3.92 o                         
  -3   5 -17        235.39        229.79        44.01 o                         
  -1   5 -17         68.54         67.41         4.23 o                         
   1   5 -17        124.59        129.63         7.77 o                         
   3   5 -17        192.66        198.40        11.90 o                         
   5   5 -17        129.20        153.85         5.89 o                         
   7   5 -17        261.89        270.87         6.78 o                         
   9   5 -17        503.09        508.33        13.14 o                         
  11   5 -17         48.02         29.28         6.63 o                         
  -6   6 -17        204.83        216.98        12.55 o                         
  -4   6 -17        120.13        115.48         7.85 o                         
  -2   6 -17        671.14        657.29        23.67 o                         
   0   6 -17         29.21         26.99         2.60 o                         
   2   6 -17        288.85        335.26         4.90 o                         
   4   6 -17        331.00        353.85        19.48 o                         
   6   6 -17        516.21        555.78         7.11 o                         
   8   6 -17        185.65        204.43        11.11 o                         
  10   6 -17        206.07        222.90        12.26 o                         
  -5   7 -17         86.03         94.58         7.38 o                         
  -3   7 -17        408.53        442.91        14.95 o                         
  -1   7 -17        632.92        693.58        27.73 o                         
   1   7 -17       2580.20       2588.88        19.82 o                         
   3   7 -17        640.79        722.71         9.78 o                         
   5   7 -17        384.54        457.20        15.66 o                         
   7   7 -17        688.02        723.91        12.71 o                         
   9   7 -17        315.53        335.08        12.27 o                         
  11   7 -17         71.25         61.30        11.83 o                         
  -6   8 -17         80.75         63.48         9.30 o                         
  -4   8 -17          2.92          0.13         4.11 o                         
  -2   8 -17         74.18         70.23         7.75 o                         
   0   8 -17        359.42        407.55        10.91 o                         
   2   8 -17         16.57         21.20         2.22 o                         
   4   8 -17        325.06        323.41         4.80 o                         
   6   8 -17         49.66         40.96         5.77 o                         
   8   8 -17         42.38         44.71         6.49 o                         
  10   8 -17        113.14        123.91        11.97 o                         
  -5   9 -17        177.16        155.80        11.69 o                         
  -3   9 -17        159.10        159.64        11.48 o                         
  -1   9 -17        321.04        343.31        10.27 o                         
   1   9 -17       1111.85       1111.99        14.01 o                         
   3   9 -17        414.97        394.78        15.62 o                         
   5   9 -17        339.51        335.55        10.82 o                         
   7   9 -17        705.42        782.11        13.58 o                         
   9   9 -17        501.68        605.60        14.44 o                         
  11   9 -17        163.78        199.51        13.42 o                         
  -4  10 -17        105.87        130.10        16.30 o                         
  -2  10 -17        320.11        332.28        19.19 o                         
   0  10 -17        312.89        352.27         6.93 o                         
   2  10 -17        385.99        395.30        11.55 o                         
   4  10 -17         51.47         52.35         6.63 o                         
   6  10 -17        477.15        513.93        12.99 o                         
   8  10 -17        372.53        419.12        13.28 o                         
  10  10 -17        148.98        173.97        13.13 o                         
  -5  11 -17        125.72        141.24        23.58 o                         
  -3  11 -17        133.84        154.64        13.47 o                         
  -1  11 -17        113.88        137.37         7.23 o                         
   1  11 -17        198.99        216.42        10.89 o                         
   3  11 -17        312.81        318.96        20.06 o                         
   5  11 -17         18.42         22.07         6.06 o                         
   7  11 -17         85.80        120.00        11.25 o                         
  -4  12 -17        235.67        246.15        22.21 o                         
  -2  12 -17        251.70        254.58        12.41 o                         
   0  12 -17        671.85        727.74         8.63 o                         
   2  12 -17        262.03        302.78         6.78 o                         
   4  12 -17        403.14        430.84        12.27 o                         
   6  12 -17        242.62        295.06        12.12 o                         
   8  12 -17        416.47        483.37        16.31 o                         
  -3  13 -17          6.93          4.68         4.14 o                         
  -1  13 -17         30.22         30.12         4.19 o                         
   1  13 -17          0.01          0.92         3.46 o                         
   3  13 -17         60.95         60.90         5.70 o                         
   5  13 -17        101.32         97.94        11.68 o                         
   7  13 -17          8.47          4.18         7.07 o                         
  -2  14 -17        135.87        158.35         9.72 o                         
   0  14 -17        102.18        113.73        12.91 o                         
   2  14 -17        263.28        320.31        12.91 o                         
   4  14 -17        592.32        768.72        14.73 o                         
   6  14 -17        217.26        223.19        15.29 o                         
  -1  15 -17         14.16          9.53         4.71 o                         
   1  15 -17        122.73        127.75         9.88 o                         
   3  15 -17        191.80        226.00        13.78 o                         
   2  16 -17         65.61         74.62         6.22 o                         
   4  16 -17         78.39        114.09        12.98 o                         
  -8   0 -16         15.58         20.05         9.88 o                         
  -6   0 -16        133.53        150.25        12.48 o                         
  -4   0 -16        663.98        635.41        10.47 o                         
  -2   0 -16       2077.87       2047.15        13.48 o                         
   0   0 -16       1045.48       1071.34        13.45 o                         
   2   0 -16       4801.43       4614.21       244.73 o                         
   4   0 -16       2590.85       2883.11        16.12 o                         
   6   0 -16        233.73        215.29         9.09 o                         
   8   0 -16       2687.47       2851.80        17.71 o                         
  -7   1 -16         53.28         44.38         2.68 o                         
  -5   1 -16         10.80          7.08         2.17 o                         
  -3   1 -16        127.31        129.31         4.95 o                         
  -1   1 -16        753.51        723.05         7.08 o                         
   1   1 -16       1148.99       1271.57        44.02 o                         
   3   1 -16        441.66        504.74        22.30 o                         
   5   1 -16         94.53         82.47        12.19 o                         
   7   1 -16        256.12        279.72        11.47 o                         
   9   1 -16        270.34        311.49         7.47 o                         
  -8   2 -16         26.79         32.99         3.90 o                         
  -6   2 -16        196.05        195.70         6.00 o                         
  -4   2 -16       1201.15       1163.40        46.78 o                         
  -2   2 -16        385.01        386.28        10.54 o                         
   0   2 -16        288.68        310.84        10.42 o                         
   2   2 -16       2236.53       2300.66        76.24 o                         
   4   2 -16       1024.91       1097.27         8.06 o                         
   6   2 -16        736.86        814.83        15.82 o                         
   8   2 -16        492.25        557.85         7.70 o                         
  10   2 -16        328.16        339.43        11.11 o                         
  -7   3 -16        589.31        622.67        42.31 o                         
  -5   3 -16        879.52        854.78        34.66 o                         
  -3   3 -16        305.90        343.80        41.64 o                         
  -1   3 -16        203.03        210.78         7.61 o                         
   1   3 -16       1649.16       1801.38        32.36 o                         
   3   3 -16       1206.84       1391.94        22.64 o                         
   5   3 -16       1734.33       1972.77        32.31 o                         
   7   3 -16       1056.72       1156.65        13.66 o                         
   9   3 -16       2248.80       2331.74        17.83 o                         
  -8   4 -16         11.23         21.20         5.77 o                         
  -6   4 -16         49.15        115.18        14.35 o                         
  -4   4 -16         23.33         15.81         2.38 o                         
  -2   4 -16        869.34        961.79        16.91 o                         
   0   4 -16         25.71         23.51         2.82 o                         
   2   4 -16        218.00        224.87        32.75 o                         
   4   4 -16         78.46         94.20         8.87 o                         
   6   4 -16         59.11         51.80         4.47 o                         
   8   4 -16         27.42         28.29         3.80 o                         
  10   4 -16         44.02         26.10         6.06 o                         
  -7   5 -16        459.02        480.84        31.83 o                         
  -5   5 -16        587.66        602.75        31.33 o                         
  -3   5 -16       1955.42       1896.19       174.29 o                         
  -1   5 -16        612.21        611.47         9.82 o                         
   1   5 -16        469.51        498.62         4.65 o                         
   3   5 -16       1798.53       1873.75        41.93 o                         
   5   5 -16       1038.42       1136.79        15.11 o                         
   7   5 -16       1080.49       1191.78        18.22 o                         
   9   5 -16       1234.80       1387.84        15.47 o                         
  11   5 -16        233.53        196.08        11.40 o                         
  -8   6 -16         67.05         71.54         7.93 o                         
  -6   6 -16         93.26         96.29         6.71 o                         
  -4   6 -16        424.94        434.94        44.24 o                         
  -2   6 -16        693.54        747.51        35.46 o                         
   0   6 -16        469.20        466.66         5.18 o                         
   2   6 -16        732.85        776.28        14.21 o                         
   4   6 -16        199.78        218.60         5.61 o                         
   6   6 -16        369.40        408.57         6.42 o                         
   8   6 -16        955.27       1028.61        14.02 o                         
  10   6 -16        210.54        210.64        11.54 o                         
  -7   7 -16         37.12         26.76         4.62 o                         
  -5   7 -16        127.04        114.67         7.22 o                         
  -3   7 -16        117.20        166.08        14.35 o                         
  -1   7 -16        270.22        274.87        14.75 o                         
   1   7 -16         72.22         99.30         8.86 o                         
   3   7 -16        383.79        388.50         5.36 o                         
   5   7 -16        212.12        213.61         9.88 o                         
   7   7 -16        171.03        193.46         9.95 o                         
   9   7 -16        105.60        119.87        10.53 o                         
  11   7 -16         56.34         37.35         6.49 o                         
  -6   8 -16         86.81         74.05         4.84 o                         
  -4   8 -16        179.86        175.70        13.63 o                         
  -2   8 -16        707.71        694.46        27.16 o                         
   0   8 -16       1497.21       1523.26        53.06 o                         
   2   8 -16       1250.54       1319.21        16.29 o                         
   4   8 -16        311.51        365.52         8.35 o                         
   6   8 -16        777.21        891.41        12.86 o                         
   8   8 -16       1257.26       1371.68        15.62 o                         
  10   8 -16        328.59        314.02        12.41 o                         
  -5   9 -16          9.51          2.81         5.26 o                         
  -3   9 -16         31.60         29.69         3.17 o                         
  -1   9 -16         54.12         54.00         6.37 o                         
   1   9 -16        143.83        150.33         5.20 o                         
   3   9 -16        114.94         94.28         3.82 o                         
   5   9 -16         10.14         11.83         5.62 o                         
   7   9 -16        258.78        297.39        10.97 o                         
   9   9 -16         17.19         14.42         6.06 o                         
  11   9 -16         17.95          9.81         6.78 o                         
  -6  10 -16        198.57        200.08        30.30 o                         
  -4  10 -16        324.26        341.58        40.91 o                         
  -2  10 -16         50.02         36.91         5.27 o                         
   0  10 -16        657.61        698.78        22.10 o                         
   2  10 -16       1275.27       1285.62        14.46 o                         
   4  10 -16        912.91        937.82        47.04 o                         
   6  10 -16        306.98        356.16        13.85 o                         
   8  10 -16        510.55        607.80        13.43 o                         
  10  10 -16        218.24        246.71        15.00 o                         
  -5  11 -16         45.82         52.42         9.52 o                         
  -3  11 -16        214.91        218.77        18.20 o                         
  -1  11 -16         88.02         93.53         6.37 o                         
   1  11 -16        807.74        836.46        14.38 o                         
   3  11 -16        446.97        442.04        26.20 o                         
   5  11 -16        626.38        685.10        12.85 o                         
   7  11 -16        627.93        712.07        13.29 o                         
   9  11 -16        492.95        547.69        14.15 o                         
  -4  12 -16        109.92         68.08         7.21 o                         
  -2  12 -16          2.98          5.77         7.79 o                         
   0  12 -16        110.83        132.90         6.50 o                         
   2  12 -16         44.10         52.38         3.47 o                         
   4  12 -16         83.33         84.05         8.29 o                         
   6  12 -16         48.68         41.97         6.35 o                         
   8  12 -16         73.83        110.19        12.12 o                         
  10  12 -16         35.46         33.89         7.36 o                         
  -3  13 -16        184.96        185.01         8.90 o                         
  -1  13 -16        485.28        522.02        25.48 o                         
   1  13 -16        461.79        488.75         7.61 o                         
   3  13 -16        314.76        317.28        17.24 o                         
   5  13 -16        410.07        460.72        12.56 o                         
   7  13 -16        380.75        403.39        13.28 o                         
   9  13 -16        530.76        631.30        15.45 o                         
  -4  14 -16         96.06        116.06         7.58 o                         
  -2  14 -16         71.18         75.37         7.29 o                         
   0  14 -16         70.98         58.34         4.21 o                         
   2  14 -16         83.24         83.20        13.27 o                         
   4  14 -16        226.98        253.89        19.48 o                         
   6  14 -16         42.32         22.93         6.92 o                         
   8  14 -16        125.58        125.35        12.84 o                         
  -3  15 -16        237.32        289.11        16.28 o                         
  -1  15 -16         39.69         24.30         4.33 o                         
   1  15 -16         50.26         39.89         4.00 o                         
   3  15 -16        380.01        438.08        26.77 o                         
   5  15 -16        122.74        133.72        12.41 o                         
   0  16 -16        114.89        146.63        16.66 o                         
   2  16 -16        236.82        261.99        18.61 o                         
   4  16 -16        342.88        408.94        32.33 o                         
   6  16 -16        121.43        109.48        10.39 o                         
   1  17 -16        112.05        124.64        23.22 o                         
   3  17 -16         24.48         29.71         4.90 o                         
  -9   1 -15         81.16         66.14         3.81 o                         
  -7   1 -15         75.65         63.48         5.67 o                         
  -5   1 -15       1106.94       1074.20         6.26 o                         
  -3   1 -15       1066.09       1037.84        10.99 o                         
  -1   1 -15        402.87        399.94         4.67 o                         
   1   1 -15       3535.71       3658.69        91.90 o                         
   3   1 -15       4930.50       5140.12       164.17 o                         
   5   1 -15        106.69         69.52         5.25 o                         
   7   1 -15        331.83        330.08        11.62 o                         
   9   1 -15       3072.95       3280.04        13.45 o                         
  -8   2 -15        255.53        236.06         5.16 o                         
  -6   2 -15        603.11        622.00        17.27 o                         
  -4   2 -15         89.26         96.14        13.49 o                         
  -2   2 -15        230.58        263.92         7.50 o                         
   0   2 -15       1793.31       1806.94        22.17 o                         
   2   2 -15        941.28       1029.46        33.50 o                         
   4   2 -15        861.45        918.90         8.75 o                         
   6   2 -15        630.65        687.73         7.09 o                         
   8   2 -15       1251.84       1308.32         9.19 o                         
  10   2 -15        611.15        599.74        11.99 o                         
  -9   3 -15         32.26         33.90         7.14 o                         
  -7   3 -15         63.07         99.32        16.10 o                         
  -5   3 -15        377.09        355.82         7.17 o                         
  -3   3 -15       1789.19       1762.21        80.91 o                         
  -1   3 -15         74.41         84.35         6.79 o                         
   1   3 -15        635.89        611.75        25.86 o                         
   3   3 -15        421.42        416.82        16.43 o                         
   5   3 -15        504.75        537.92         6.57 o                         
   7   3 -15        306.96        333.86        23.45 o                         
   9   3 -15        146.31        165.61         9.95 o                         
  -8   4 -15        474.86        462.68        41.50 o                         
  -6   4 -15       1337.64       1331.72        44.56 o                         
  -4   4 -15       1286.93       1210.58        33.84 o                         
  -2   4 -15        664.95        754.81         9.53 o                         
   0   4 -15        246.67        279.16         5.33 o                         
   2   4 -15       1582.71       1625.13        22.20 o                         
   4   4 -15       1948.44       1940.03        44.28 o                         
   6   4 -15        820.56        903.36         7.45 o                         
   8   4 -15        817.12        884.62        12.28 o                         
  10   4 -15        654.23        706.95        13.00 o                         
  -7   5 -15        171.92        197.98        29.14 o                         
  -5   5 -15         74.12         72.02         9.75 o                         
  -3   5 -15       1079.64       1000.33       103.03 o                         
  -1   5 -15        309.75        317.22         4.83 o                         
   1   5 -15        324.10        345.30         4.01 o                         
   3   5 -15        611.48        691.31        18.26 o                         
   5   5 -15        218.34        228.27         8.66 o                         
   7   5 -15         99.05        113.29        13.99 o                         
   9   5 -15        295.73        332.92        10.97 o                         
  -8   6 -15        299.70        344.87        15.15 o                         
  -6   6 -15        298.06        331.84         8.12 o                         
  -4   6 -15       1299.94       1384.79       113.33 o                         
  -2   6 -15       1368.72       1476.25        44.21 o                         
   0   6 -15        710.40        774.77        21.91 o                         
   2   6 -15       1567.60       1696.96        16.68 o                         
   4   6 -15       2515.12       2806.46        10.45 o                         
   6   6 -15        522.38        590.86        11.26 o                         
   8   6 -15        532.29        575.12        11.70 o                         
  10   6 -15        715.12        734.32        13.14 o                         
  -7   7 -15        262.33        268.34        17.96 o                         
  -5   7 -15        306.82        323.60         7.74 o                         
  -3   7 -15       2599.16       2757.05        17.99 o                         
  -1   7 -15       1274.90       1231.41        60.17 o                         
   1   7 -15       1628.98       1757.96        20.56 o                         
   3   7 -15        152.29        167.46         5.72 o                         
   5   7 -15        410.45        470.73         5.92 o                         
   7   7 -15         97.77         90.15         8.94 o                         
   9   7 -15        827.35        936.23        13.73 o                         
  11   7 -15        218.39        204.01        11.40 o                         
  -8   8 -15          5.62         -2.94         5.44 o                         
  -6   8 -15          7.21          0.53         7.79 o                         
  -4   8 -15         41.77         38.44         3.82 o                         
  -2   8 -15        123.64        128.02         7.50 o                         
   0   8 -15         50.30         49.52         5.48 o                         
   2   8 -15        232.77        229.48         7.85 o                         
   4   8 -15        240.52        284.84        13.03 o                         
   6   8 -15        470.46        511.81        10.68 o                         
   8   8 -15        233.97        272.70        10.97 o                         
  10   8 -15         31.66         24.81         6.49 o                         
  -7   9 -15        223.91        201.96        17.24 o                         
  -5   9 -15        341.81        344.83        27.42 o                         
  -3   9 -15        551.55        600.82        45.41 o                         
  -1   9 -15       1215.75       1303.22        40.78 o                         
   1   9 -15       1169.86       1188.32        11.49 o                         
   3   9 -15       1301.05       1336.02        30.65 o                         
   5   9 -15       1044.69       1012.50        55.30 o                         
   7   9 -15        948.88        998.11        13.44 o                         
   9   9 -15        846.61        892.29        14.16 o                         
  11   9 -15        185.11        180.91        13.85 o                         
  -6  10 -15         39.92         26.03         4.54 o                         
  -4  10 -15        104.26        107.03         7.28 o                         
  -2  10 -15        167.81        137.62         4.59 o                         
   0  10 -15        181.32        180.31         5.99 o                         
   2  10 -15        210.41        207.85         7.07 o                         
   4  10 -15        682.12        759.17        46.66 o                         
   6  10 -15        594.47        679.60        12.13 o                         
   8  10 -15        195.78        239.35        11.40 o                         
  10  10 -15         61.97         58.12         6.92 o                         
  -5  11 -15        278.28        283.04        33.91 o                         
  -3  11 -15         37.65         24.29         8.45 o                         
  -1  11 -15        331.62        350.56         9.24 o                         
   1  11 -15        464.57        492.60         6.75 o                         
   3  11 -15        406.39        412.91        42.22 o                         
   5  11 -15         71.61         67.09        14.42 o                         
   7  11 -15        515.39        556.57        12.42 o                         
   9  11 -15        216.89        222.91        12.12 o                         
  11  11 -15        240.13        258.55        13.27 o                         
  -6  12 -15        201.71        246.81        26.26 o                         
  -4  12 -15        331.91        334.24        14.21 o                         
  -2  12 -15        324.64        358.05        23.81 o                         
   0  12 -15        507.06        570.96        21.51 o                         
   2  12 -15        749.79        764.54         9.32 o                         
   4  12 -15        872.99        867.76        51.73 o                         
   6  12 -15        709.54        738.65        13.00 o                         
   8  12 -15        638.49        742.39        14.15 o                         
  10  12 -15        472.85        485.30        21.36 o                         
  -5  13 -15        197.07        253.05        13.71 o                         
  -3  13 -15        243.10        239.88        16.44 o                         
  -1  13 -15        146.12        163.07        13.20 o                         
   1  13 -15         55.20         54.89         8.44 o                         
   3  13 -15        443.18        461.18        10.83 o                         
   5  13 -15        331.55        362.50        32.83 o                         
   7  13 -15          0.08          2.74         5.77 o                         
   9  13 -15        143.84        154.49        13.13 o                         
  -4  14 -15        320.93        378.82        47.40 o                         
  -2  14 -15        124.66        118.63         6.85 o                         
   0  14 -15        370.54        399.89         7.94 o                         
   2  14 -15        288.26        324.60         7.02 o                         
   4  14 -15        296.69        350.32         6.34 o                         
   6  14 -15        149.17        139.21        10.82 o                         
   8  14 -15        207.45        221.60        12.84 o                         
  -3  15 -15        161.84        223.09        23.23 o                         
  -1  15 -15        284.52        324.18         8.31 o                         
   1  15 -15        435.50        476.91        24.68 o                         
   3  15 -15        549.96        629.96        25.77 o                         
   5  15 -15        134.24        128.00         6.85 o                         
   7  15 -15        152.51        109.63        11.97 o                         
  -2  16 -15         14.03         13.41         4.10 o                         
   0  16 -15         32.24         52.55         4.56 o                         
   2  16 -15        165.21        179.11         7.37 o                         
   4  16 -15         12.13         12.45         4.11 o                         
   6  16 -15         68.41         51.35         7.07 o                         
  -1  17 -15        223.54        281.51        10.65 o                         
   1  17 -15         95.00        131.39         8.11 o                         
   3  17 -15        170.06        160.93         7.12 o                         
   5  17 -15        190.30        235.58        12.26 o                         
  -8   0 -14         48.41         54.29        16.51 o                         
  -6   0 -14        838.81        840.45        13.65 o                         
  -4   0 -14       5143.30       5081.39        28.71 o                         
  -2   0 -14        996.31       1029.68        11.71 o                         
   0   0 -14       3957.09       4109.74        43.78 o                         
   2   0 -14       8456.97       8008.77       319.59 o                         
   4   0 -14       1765.11       2037.99        12.76 o                         
   6   0 -14       1854.86       2105.80        13.63 o                         
   8   0 -14       5060.10       5403.35        22.35 o                         
  -9   1 -14         70.25         55.49         3.31 o                         
  -7   1 -14         47.32         50.52         4.45 o                         
  -5   1 -14        105.48        108.54         4.32 o                         
  -3   1 -14        435.87        414.00        32.99 o                         
  -1   1 -14        280.51        305.40         6.21 o                         
   1   1 -14        388.03        480.78        21.23 o                         
   3   1 -14         84.35         85.11         5.02 o                         
   5   1 -14       1086.30       1147.52        14.47 o                         
   7   1 -14       1184.82       1287.70         8.44 o                         
   9   1 -14        263.84        307.37         9.96 o                         
  -8   2 -14         70.95         61.10         7.54 o                         
  -6   2 -14        671.78        635.31        10.88 o                         
  -4   2 -14       1288.56       1232.32         9.24 o                         
  -2   2 -14        140.75        178.60         8.08 o                         
   0   2 -14        440.72        495.90        13.88 o                         
   2   2 -14       4099.87       4362.89        85.43 o                         
   4   2 -14        510.05        537.07        29.68 o                         
   6   2 -14          6.97          5.87         2.85 o                         
   8   2 -14        821.87        879.99         7.91 o                         
  -9   3 -14        291.31        326.37         9.43 o                         
  -7   3 -14       1082.20       1140.91        18.72 o                         
  -5   3 -14        588.49        567.27        17.09 o                         
  -3   3 -14        186.71        191.62         5.48 o                         
  -1   3 -14       3103.95       3040.80        28.81 o                         
   1   3 -14       2837.07       2888.85        31.14 o                         
   3   3 -14       4374.66       4662.85        87.87 o                         
   5   3 -14       4441.81       4801.36        49.29 o                         
   7   3 -14        976.69       1110.54        18.87 o                         
   9   3 -14       1575.55       1686.63        14.91 o                         
  -8   4 -14        130.59        164.68        26.33 o                         
  -6   4 -14         21.31         19.54         2.42 o                         
  -4   4 -14        632.64        629.60        17.95 o                         
  -2   4 -14         93.59         91.16         6.49 o                         
   0   4 -14         69.77         55.01         6.31 o                         
   2   4 -14        137.21        151.36        20.67 o                         
   4   4 -14        851.92        956.99        31.94 o                         
   6   4 -14        126.67        131.37         9.88 o                         
   8   4 -14        333.79        345.39         9.67 o                         
  10   4 -14         29.89         20.19         5.48 o                         
  -9   5 -14        157.79        151.04        11.40 o                         
  -7   5 -14        657.61        633.81        35.89 o                         
  -5   5 -14        659.30        648.61        29.06 o                         
  -3   5 -14       2224.21       2185.21       146.78 o                         
  -1   5 -14       1194.18       1246.44        28.63 o                         
   1   5 -14       2120.93       2160.36        24.05 o                         
   3   5 -14       3713.48       3795.24        94.30 o                         
   5   5 -14       2580.53       2691.86        39.30 o                         
   7   5 -14        627.26        705.33        10.83 o                         
   9   5 -14       1263.18       1317.99        14.03 o                         
  -8   6 -14        135.70        135.48        11.54 o                         
  -6   6 -14        165.95        191.12        15.15 o                         
  -4   6 -14       1956.79       1877.55       116.57 o                         
  -2   6 -14       1069.63       1136.71        10.85 o                         
   0   6 -14        927.70       1057.61        21.87 o                         
   2   6 -14       1187.03       1320.33        19.98 o                         
   4   6 -14        507.99        534.03         7.94 o                         
   6   6 -14        502.78        494.51        13.00 o                         
   8   6 -14        242.35        255.98         9.67 o                         
  10   6 -14        829.23        838.27        13.29 o                         
  -9   7 -14         87.01         85.67        16.37 o                         
  -7   7 -14          5.16          2.48         9.88 o                         
  -5   7 -14        418.21        386.59        49.51 o                         
  -3   7 -14        455.52        550.79        10.54 o                         
  -1   7 -14         61.28         54.26         8.17 o                         
   1   7 -14        279.10        303.43         3.69 o                         
   3   7 -14        937.11        912.88        29.79 o                         
   5   7 -14        631.49        656.15        13.00 o                         
   7   7 -14        441.15        467.47        10.39 o                         
   9   7 -14        176.16        182.21        10.39 o                         
  -8   8 -14        232.32        235.24         9.28 o                         
  -6   8 -14        523.80        509.62        41.29 o                         
  -4   8 -14       1306.86       1307.46        88.24 o                         
  -2   8 -14       3680.80       3727.19       327.99 o                         
   0   8 -14        549.93        546.58        10.85 o                         
   2   8 -14       1054.66       1215.85        26.83 o                         
   4   8 -14       2034.93       2258.73        76.60 o                         
   6   8 -14       1819.49       2049.95        16.95 o                         
   8   8 -14       1090.39       1136.70        13.88 o                         
  10   8 -14        857.32        911.96        17.48 o                         
  -7   9 -14         49.84         36.81         5.77 o                         
  -5   9 -14          4.25          7.79         3.67 o                         
  -3   9 -14        583.48        603.90        17.19 o                         
  -1   9 -14        230.75        226.38         5.98 o                         
   1   9 -14         91.86         89.58         3.19 o                         
   3   9 -14         28.01         38.68         6.40 o                         
   5   9 -14        317.76        310.03        23.24 o                         
   7   9 -14        244.76        251.22        10.10 o                         
   9   9 -14         16.22          5.77         5.62 o                         
  -8  10 -14        144.09        164.43        34.48 o                         
  -6  10 -14        120.94        123.90        20.27 o                         
  -4  10 -14        185.50        186.99        10.68 o                         
  -2  10 -14         57.25         43.75         4.40 o                         
   0  10 -14        850.16        821.93        35.19 o                         
   2  10 -14        624.03        642.19         6.28 o                         
   4  10 -14        459.56        451.11        27.94 o                         
   6  10 -14         52.76         47.58         3.53 o                         
   8  10 -14       1040.20       1134.43        14.45 o                         
  10  10 -14        234.55        250.33        11.83 o                         
  -7  11 -14        157.25        168.35        15.72 o                         
  -5  11 -14         63.42         58.72        10.17 o                         
  -3  11 -14        312.98        284.36        24.75 o                         
  -1  11 -14        601.60        682.66        15.45 o                         
   1  11 -14        482.07        519.60         6.66 o                         
   3  11 -14        932.04       1005.50        27.39 o                         
   5  11 -14       1049.63        998.46        73.88 o                         
   7  11 -14        230.72        231.15        10.53 o                         
   9  11 -14        308.50        309.68        11.83 o                         
  -6  12 -14         53.43         63.62         8.29 o                         
  -4  12 -14         28.74         26.32         4.12 o                         
  -2  12 -14        243.58        257.14        13.42 o                         
   0  12 -14        125.11        128.29         6.24 o                         
   2  12 -14          7.83         12.23         2.90 o                         
   4  12 -14         57.07         60.19        16.51 o                         
   6  12 -14          2.38         -2.24         2.31 o                         
   8  12 -14        220.71        225.94        11.40 o                         
  10  12 -14          0.48         -1.87         6.49 o                         
  -5  13 -14        302.88        372.84        44.95 o                         
  -3  13 -14        342.53        324.87        35.31 o                         
  -1  13 -14        817.16        894.16        75.13 o                         
   1  13 -14        281.24        329.88        17.24 o                         
   3  13 -14        551.73        618.13        18.19 o                         
   5  13 -14        519.60        633.25        12.27 o                         
   7  13 -14        540.84        619.10        12.85 o                         
   9  13 -14        362.98        404.81        12.99 o                         
  -4  14 -14        167.90        217.40        18.54 o                         
  -2  14 -14        152.15        171.72         7.07 o                         
   0  14 -14        168.49        215.70         7.07 o                         
   2  14 -14        244.53        272.55         6.55 o                         
   4  14 -14        554.08        581.18        31.04 o                         
   6  14 -14         48.98         39.77         3.21 o                         
   8  14 -14        163.35        196.91        12.41 o                         
  -5  15 -14        352.73        411.00        15.59 o                         
  -3  15 -14        123.39        110.72        13.28 o                         
  -1  15 -14         73.12         96.80        19.18 o                         
   1  15 -14        265.55        327.52        10.89 o                         
   3  15 -14        132.93        150.65         6.35 o                         
   5  15 -14        104.92         91.45         5.50 o                         
   7  15 -14         82.37         80.05         7.21 o                         
   9  15 -14         79.53         69.38        11.83 o                         
  -4  16 -14        401.54        470.30        29.75 o                         
  -2  16 -14        307.35        327.43        12.14 o                         
   0  16 -14        621.36        732.12        10.76 o                         
   2  16 -14        367.53        410.03         9.38 o                         
   4  16 -14        285.26        322.59        23.88 o                         
   6  16 -14        392.61        435.64        50.01 o                         
   8  16 -14        148.84        125.21        12.41 o                         
  -1  17 -14        171.38        227.81         8.98 o                         
   1  17 -14         69.78         88.18         5.81 o                         
   3  17 -14         31.02         32.16         3.70 o                         
   5  17 -14         11.69         11.77         3.55 o                         
   0  18 -14        156.39        193.52        21.35 o                         
   2  18 -14        205.35        219.15        17.38 o                         
   4  18 -14        291.00        315.15         7.80 o                         
  -9   1 -13        287.30        268.71         8.29 o                         
  -7   1 -13        612.68        578.84         5.67 o                         
  -5   1 -13       2273.59       2170.42        64.84 o                         
  -3   1 -13       1605.71       1532.37        52.30 o                         
  -1   1 -13       1591.14       1687.55        10.00 o                         
   1   1 -13       3856.10       3865.03        55.82 o                         
   3   1 -13       2021.98       2090.52        57.87 o                         
   5   1 -13         33.36         29.55         3.51 o                         
   7   1 -13       3552.32       3955.35        12.61 o                         
   9   1 -13       4756.53       4892.12        21.74 o                         
 -10   2 -13        136.22        143.58         6.10 o                         
  -8   2 -13        470.86        425.97         6.89 o                         
  -6   2 -13        416.77        398.47        20.57 o                         
  -4   2 -13        343.73        349.57         4.18 o                         
  -2   2 -13       2088.95       2207.09        12.91 o                         
   0   2 -13       1880.40       1857.55         9.70 o                         
   2   2 -13       1283.55       1329.39        22.20 o                         
   4   2 -13       3508.23       3954.83        36.31 o                         
   6   2 -13       2493.58       2860.07        18.45 o                         
   8   2 -13        798.63        795.70        10.55 o                         
  -9   3 -13         46.14         49.03         2.98 o                         
  -7   3 -13        175.89        175.21         6.94 o                         
  -5   3 -13       1745.08       1689.28        45.11 o                         
  -3   3 -13        144.01        177.87        20.34 o                         
   1   3 -13        948.99        938.96        21.00 o                         
   3   3 -13         52.11         67.89         8.41 o                         
   5   3 -13        118.93        117.64         4.66 o                         
   7   3 -13        401.57        384.92         5.94 o                         
   9   3 -13         80.02         83.23         8.37 o                         
 -10   4 -13        384.04        412.32        10.31 o                         
  -8   4 -13        971.88        997.00        15.03 o                         
  -6   4 -13        194.71        188.95         4.67 o                         
  -4   4 -13        549.62        500.84        10.55 o                         
   0   4 -13        384.02        420.80         3.69 o                         
   2   4 -13       3153.82       3395.89        32.97 o                         
   4   4 -13       4156.37       4325.37       108.71 o                         
   6   4 -13       1916.56       2128.56        92.51 o                         
   8   4 -13        605.98        696.63        10.69 o                         
  -9   5 -13         89.94        114.24        13.13 o                         
  -7   5 -13          8.41         15.91         2.55 o                         
  -5   5 -13        171.67        135.24         8.01 o                         
  -3   5 -13        177.63        175.65        11.47 o                         
  -1   5 -13        346.97        338.78         4.36 o                         
   1   5 -13        359.08        374.83        12.72 o                         
   3   5 -13        100.69         91.35        12.95 o                         
   5   5 -13        249.50        257.65        11.30 o                         
   7   5 -13        671.37        733.34        10.69 o                         
   9   5 -13        175.03        187.27         9.09 o                         
  -8   6 -13         76.12         69.90         4.66 o                         
  -6   6 -13        501.87        484.89        42.16 o                         
  -4   6 -13        807.10        822.78        84.03 o                         
  -2   6 -13        828.40        931.73         9.83 o                         
   0   6 -13        726.32        792.08        19.31 o                         
   2   6 -13       1178.61       1202.13        24.44 o                         
   4   6 -13       1172.76       1199.45         6.74 o                         
   6   6 -13       1408.63       1479.98        12.74 o                         
   8   6 -13        613.45        664.25        10.83 o                         
  10   6 -13       1025.82       1036.71        13.73 o                         
  -9   7 -13        173.27        194.90        12.12 o                         
  -7   7 -13        109.89        119.53        13.85 o                         
  -5   7 -13       1005.60       1016.86       117.38 o                         
  -3   7 -13       3530.29       3733.18        18.19 o                         
  -1   7 -13         95.32         86.02         7.28 o                         
   1   7 -13        335.98        342.86         4.42 o                         
   3   7 -13       1177.12       1234.09        25.02 o                         
   5   7 -13       1058.23       1202.88         7.88 o                         
   7   7 -13        893.45        991.13        12.14 o                         
   9   7 -13       1909.16       2047.32        16.51 o                         
  -8   8 -13         52.31         60.01         4.78 o                         
  -6   8 -13        166.58        164.03         7.33 o                         
  -4   8 -13        246.97        347.54        74.67 o                         
  -2   8 -13        159.12        173.56         8.08 o                         
   0   8 -13        469.53        419.77        11.82 o                         
   2   8 -13        300.85        294.92        13.43 o                         
   4   8 -13        454.48        471.82        21.42 o                         
   6   8 -13        434.66        489.00         9.96 o                         
   8   8 -13        301.64        342.46        10.39 o                         
  10   8 -13          2.92         -5.19         5.19 o                         
  -9   9 -13        260.68        288.28        15.29 o                         
  -7   9 -13        194.96        185.99        12.41 o                         
  -5   9 -13        518.51        505.36        41.51 o                         
  -3   9 -13       1825.27       1849.60        87.28 o                         
  -1   9 -13        775.43        808.91        35.19 o                         
   1   9 -13        791.36        830.45         6.48 o                         
   3   9 -13       2418.11       2798.60        71.72 o                         
   5   9 -13       1064.85       1115.73        69.99 o                         
   7   9 -13       2054.55       2146.83        16.23 o                         
   9   9 -13       1286.90       1335.68        14.90 o                         
  -8  10 -13        127.31        121.61         8.17 o                         
  -6  10 -13         87.97         72.04         4.54 o                         
  -4  10 -13        362.06        376.02        27.78 o                         
  -2  10 -13        148.08         93.48         8.37 o                         
   0  10 -13          8.44          6.55         5.62 o                         
   2  10 -13        667.21        634.62         6.04 o                         
   4  10 -13       1516.12       1493.92        76.59 o                         
   6  10 -13        349.08        358.05        30.38 o                         
   8  10 -13         60.45         97.64         9.95 o                         
  10  10 -13        245.53        261.88        11.11 o                         
  -7  11 -13         64.52         46.07         9.52 o                         
  -5  11 -13        101.40        126.77        11.68 o                         
  -3  11 -13        315.48        359.64        21.00 o                         
  -1  11 -13       1218.60       1286.72        63.43 o                         
   1  11 -13        664.37        723.75        40.01 o                         
   3  11 -13        190.84        174.31        10.53 o                         
   5  11 -13        144.82        158.29        12.12 o                         
   7  11 -13       1011.31       1096.13        13.44 o                         
   9  11 -13        289.31        286.87        11.11 o                         
  -6  12 -13        199.27        230.46         9.38 o                         
  -4  12 -13        504.85        492.78        57.32 o                         
  -2  12 -13        453.27        462.26        27.07 o                         
   0  12 -13        721.49        779.58        34.31 o                         
   2  12 -13       1165.77       1197.95        31.02 o                         
   4  12 -13        863.74        904.36        43.35 o                         
   6  12 -13        431.95        417.94        25.41 o                         
   8  12 -13        704.38        810.85        13.58 o                         
  10  12 -13        441.18        499.28        12.99 o                         
  -7  13 -13        136.82        165.21        34.55 o                         
  -5  13 -13        197.04        256.79        37.65 o                         
  -3  13 -13         36.87         40.83         8.30 o                         
  -1  13 -13         37.54         33.25         3.51 o                         
   1  13 -13         71.30         79.35         5.75 o                         
   3  13 -13         19.34         23.82         2.93 o                         
   5  13 -13         79.99         80.48         9.38 o                         
   7  13 -13          7.62          7.96         2.93 o                         
   9  13 -13        285.25        301.44        11.69 o                         
  -6  14 -13        398.36        485.52        67.33 o                         
  -4  14 -13         44.75         43.17         4.58 o                         
  -2  14 -13        458.59        478.69        11.84 o                         
   0  14 -13        856.93        930.16        36.27 o                         
   2  14 -13        501.63        582.14         7.39 o                         
   4  14 -13        547.41        588.66        26.13 o                         
   6  14 -13        342.84        364.30        24.90 o                         
   8  14 -13        449.46        478.94        12.70 o                         
  10  14 -13        166.18        137.33        13.42 o                         
  -5  15 -13        152.15        212.05        13.13 o                         
  -3  15 -13         74.12         66.63         3.79 o                         
  -1  15 -13        395.28        463.75        12.12 o                         
   1  15 -13        559.57        629.01         8.18 o                         
   3  15 -13        342.48        374.51        10.32 o                         
   5  15 -13        242.42        263.48        12.55 o                         
   7  15 -13        390.79        419.09        39.55 o                         
   9  15 -13        260.32        301.85        11.98 o                         
  -4  16 -13         84.48        105.89        17.09 o                         
  -2  16 -13         57.60         51.10         3.71 o                         
   0  16 -13         39.73         69.70        34.33 o                         
   2  16 -13         40.25         40.99         3.74 o                         
   4  16 -13          1.67          0.79         3.20 o                         
   6  16 -13         11.02          4.50         3.12 o                         
   8  16 -13         14.37         12.98         6.35 o                         
  -3  17 -13        242.70        273.15        12.45 o                         
  -1  17 -13        151.01        182.66         7.35 o                         
   1  17 -13        273.08        292.61         8.11 o                         
   3  17 -13         96.43         87.00         5.58 o                         
   5  17 -13        536.94        602.44        44.68 o                         
   7  17 -13        170.80        172.39        12.12 o                         
  -2  18 -13        200.08        265.11        20.92 o                         
   0  18 -13        120.04        131.62         8.29 o                         
   2  18 -13         27.77         27.70         3.98 o                         
   4  18 -13         37.48         38.83         4.83 o                         
   6  18 -13         46.54         40.71         3.94 o                         
   1  19 -13         74.25         64.67        10.38 o                         
   3  19 -13        152.13        163.37        10.82 o                         
 -10   0 -12        376.71        397.84        13.21 o                         
  -8   0 -12        483.45        471.31        23.82 o                         
  -6   0 -12       2292.36       2249.73        40.54 o                         
  -4   0 -12       2108.20       1887.66        11.17 o                         
   0   0 -12       1799.00       1564.06         9.72 o                         
   2   0 -12       3477.68       3440.01        64.22 o                         
   4   0 -12       4443.29       5045.91        16.98 o                         
   6   0 -12       3984.54       4411.76        17.23 o                         
   8   0 -12       3816.83       3860.21        17.92 o                         
  -9   1 -12        108.19        152.65        13.05 o                         
  -7   1 -12        159.88        164.12         5.46 o                         
  -5   1 -12        801.03        764.92        18.04 o                         
  -3   1 -12       1363.41       1312.20        20.42 o                         
  -1   1 -12       2424.40       2433.71        11.19 o                         
   1   1 -12        527.19        545.12         2.94 o                         
   3   1 -12       1028.96       1107.00        11.72 o                         
   5   1 -12       2421.45       2674.59        21.51 o                         
   7   1 -12        214.73        230.49         5.36 o                         
 -10   2 -12        330.85        339.94         5.98 o                         
  -8   2 -12        932.70        929.82         6.77 o                         
  -6   2 -12       1013.81       1017.30        13.37 o                         
  -4   2 -12        905.24        962.33        27.40 o                         
  -2   2 -12       4572.41       4625.01        17.12 o                         
   0   2 -12       2043.24       2046.44        11.35 o                         
   2   2 -12       3419.99       3628.42        28.06 o                         
   4   2 -12       2621.59       2800.16       139.38 o                         
   6   2 -12        572.20        661.07         9.10 o                         
   8   2 -12       2262.69       2422.10        15.09 o                         
  -9   3 -12       1069.06       1103.83         8.75 o                         
  -7   3 -12        575.46        533.57        11.43 o                         
  -5   3 -12          9.74          3.36         1.92 o                         
  -3   3 -12       4130.94       3935.27       186.70 o                         
  -1   3 -12       4423.16       4381.29        14.78 o                         
   1   3 -12       2384.61       2398.47        60.49 o                         
   3   3 -12       3701.09       3877.89        90.10 o                         
   5   3 -12       2125.05       2329.23        17.42 o                         
   7   3 -12        476.15        513.84        10.90 o                         
   9   3 -12        120.74        118.00         7.93 o                         
 -10   4 -12        146.77        161.71        11.83 o                         
  -8   4 -12        113.81        110.03        11.18 o                         
  -6   4 -12        377.09        335.81         6.44 o                         
  -4   4 -12        108.42         86.53         4.47 o                         
  -2   4 -12         97.63        110.35         7.21 o                         
   0   4 -12        333.70        355.20        11.15 o                         
   2   4 -12         36.58         58.98         6.66 o                         
   4   4 -12        412.38        430.94        28.11 o                         
   6   4 -12        959.15        973.27        48.35 o                         
   8   4 -12        151.80        125.08         9.81 o                         
  -9   5 -12        345.80        355.99         9.00 o                         
  -7   5 -12        786.34        788.90        18.47 o                         
  -5   5 -12        794.78        832.12        22.06 o                         
  -3   5 -12       1940.41       1971.21        66.49 o                         
  -1   5 -12       1740.15       1807.95        27.84 o                         
   1   5 -12       1534.24       1725.39        17.75 o                         
   3   5 -12       2681.09       2997.17        70.75 o                         
   5   5 -12       3557.88       3968.69        75.04 o                         
   7   5 -12        253.51        249.01        11.62 o                         
   9   5 -12        556.26        574.32        10.25 o                         
 -10   6 -12        265.16        292.70        16.38 o                         
  -8   6 -12        171.78        159.55        19.19 o                         
  -6   6 -12        418.94        375.13        39.05 o                         
  -4   6 -12       1915.89       1852.21        77.48 o                         
  -2   6 -12        745.08        837.53        13.87 o                         
   0   6 -12        508.26        606.69         5.05 o                         
   2   6 -12        637.96        704.35         6.36 o                         
   4   6 -12       1095.12       1145.92        42.59 o                         
   6   6 -12        861.00       1058.22        10.99 o                         
   8   6 -12        131.17        133.30         8.22 o                         
  -9   7 -12         60.82         54.47        12.62 o                         
  -7   7 -12        100.64         97.21         8.51 o                         
  -5   7 -12        492.92        489.15        69.38 o                         
  -3   7 -12        106.00        128.67         7.50 o                         
  -1   7 -12        342.60        307.79        14.58 o                         
   1   7 -12        713.20        805.30        17.89 o                         
   3   7 -12        842.31        974.86        31.88 o                         
   5   7 -12       1130.15       1146.03        79.65 o                         
   7   7 -12        665.66        690.26        10.55 o                         
   9   7 -12        300.69        319.95         9.96 o                         
  -8   8 -12        382.32        405.74        13.42 o                         
  -6   8 -12        926.49        945.15        55.06 o                         
  -4   8 -12       3996.79       4147.64       314.30 o                         
  -2   8 -12       1780.89       2040.49        13.19 o                         
   0   8 -12        741.53        883.55        12.21 o                         
   2   8 -12       1918.97       1908.67        43.08 o                         
   4   8 -12       3521.26       3443.70       133.80 o                         
   6   8 -12        546.34        548.23        10.69 o                         
   8   8 -12        786.80        831.70        11.70 o                         
  10   8 -12        800.87        807.60        12.86 o                         
  -9   9 -12         27.36         22.07         6.78 o                         
  -7   9 -12         29.46         21.13         4.02 o                         
  -5   9 -12         88.23         94.35        10.96 o                         
  -3   9 -12       1610.86       1733.04        19.55 o                         
  -1   9 -12         71.28         81.33         4.74 o                         
   1   9 -12        841.54        886.11        21.10 o                         
   3   9 -12       1198.23       1243.63        46.81 o                         
   5   9 -12        477.40        454.60        29.02 o                         
   7   9 -12        167.13        176.44         9.23 o                         
   9   9 -12        207.56        188.57         9.81 o                         
  -8  10 -12        176.23        184.11         8.73 o                         
  -6  10 -12        202.17        215.31        11.47 o                         
  -4  10 -12        915.28        939.95        57.60 o                         
  -2  10 -12       2994.70       3277.02        17.00 o                         
   0  10 -12       1077.73       1286.76        71.09 o                         
   2  10 -12        966.85        996.20         6.70 o                         
   4  10 -12        185.46        166.54        13.56 o                         
   6  10 -12        750.04        725.66        45.66 o                         
   8  10 -12       1818.59       1978.09        16.08 o                         
  10  10 -12        318.03        355.58        11.26 o                         
  -7  11 -12        174.44        183.97         8.50 o                         
  -5  11 -12        655.18        654.66        49.47 o                         
  -3  11 -12        818.72        906.20        25.00 o                         
  -1  11 -12       1931.95       2074.76       102.03 o                         
   1  11 -12       2016.29       2188.53        75.97 o                         
   3  11 -12       1386.03       1392.34        38.79 o                         
   5  11 -12        695.99        725.18        53.38 o                         
   7  11 -12        255.30        308.65        10.10 o                         
   9  11 -12        726.27        777.83        12.71 o                         
  -8  12 -12          7.82          8.02         5.76 o                         
  -6  12 -12          0.34          6.85         4.08 o                         
  -4  12 -12        248.54        277.71        27.99 o                         
  -2  12 -12         80.50         71.48         4.39 o                         
   0  12 -12        121.06        108.59         5.73 o                         
   2  12 -12         29.20         25.82         2.99 o                         
   4  12 -12        380.86        355.63        19.20 o                         
   6  12 -12        281.59        249.27        15.22 o                         
   8  12 -12        125.09        117.71         9.95 o                         
  10  12 -12         48.77         54.95         6.63 o                         
  -7  13 -12        307.83        396.83        15.73 o                         
  -5  13 -12        328.85        326.00        26.12 o                         
  -3  13 -12        712.86        761.45        34.74 o                         
  -1  13 -12        595.99        679.87        12.42 o                         
   1  13 -12       1117.12       1227.21        26.25 o                         
   3  13 -12       1397.10       1472.67        35.02 o                         
   5  13 -12        347.02        364.34        15.23 o                         
   7  13 -12        957.41       1132.18        13.87 o                         
   9  13 -12        327.81        370.16        11.54 o                         
  -6  14 -12        325.25        398.90        43.58 o                         
  -4  14 -12          1.57         -2.78         3.87 o                         
  -2  14 -12        195.28        201.67        10.89 o                         
   0  14 -12        159.21        186.60         6.64 o                         
   2  14 -12        523.14        601.04         7.24 o                         
   4  14 -12        396.31        440.57        18.33 o                         
   6  14 -12         75.95         75.33        11.83 o                         
   8  14 -12        724.57        756.25        13.14 o                         
  10  14 -12        104.06         90.15        11.11 o                         
  -5  15 -12        130.99        131.49         8.92 o                         
  -3  15 -12          1.99         -1.54         3.22 o                         
  -1  15 -12        253.69        288.23         7.34 o                         
   1  15 -12        356.03        380.96         7.23 o                         
   3  15 -12        215.04        211.58        10.46 o                         
   5  15 -12        198.79        188.34         5.74 o                         
   7  15 -12        245.86        245.30        16.02 o                         
   9  15 -12        295.26        331.88        11.98 o                         
  -4  16 -12         95.22         87.97         7.04 o                         
  -2  16 -12        106.98        106.81         5.99 o                         
   0  16 -12        547.99        594.09        10.57 o                         
   2  16 -12        289.85        308.65        10.68 o                         
   4  16 -12        501.18        524.15        31.91 o                         
   6  16 -12        414.97        416.77        36.01 o                         
   8  16 -12        163.19        158.68        10.96 o                         
  -3  17 -12         39.63         39.22         3.72 o                         
  -1  17 -12         91.64        133.16         7.68 o                         
   1  17 -12        230.12        272.84         7.69 o                         
   3  17 -12         44.76         38.39         7.36 o                         
   5  17 -12         54.51         51.72         3.64 o                         
   7  17 -12          8.26          0.31         4.11 o                         
  -2  18 -12        124.06        154.32        13.02 o                         
   0  18 -12        231.59        246.18        16.50 o                         
   2  18 -12        130.61        137.19         7.21 o                         
   4  18 -12         94.50        102.14         6.93 o                         
   6  18 -12        101.05        107.85        17.89 o                         
  -1  19 -12        139.57        158.22        10.83 o                         
   1  19 -12         72.69         69.49         4.53 o                         
   3  19 -12         41.90         40.70         4.04 o                         
   5  19 -12          4.07          1.19         3.46 o                         
 -11   1 -11        239.15        228.35         6.09 o                         
  -9   1 -11       1144.51       1091.37        20.83 o                         
  -7   1 -11        753.46        751.42         7.18 o                         
  -5   1 -11        772.06        756.21        29.77 o                         
  -3   1 -11       8010.94       7695.77        68.56 o                         
  -1   1 -11       5040.45       4890.93        14.68 o                         
   1   1 -11        465.44        442.50         8.99 o                         
   3   1 -11       5773.19       6035.17        12.18 o                         
   5   1 -11       2662.86       3045.75         9.56 o                         
   7   1 -11       4849.47       5243.33        13.50 o                         
 -10   2 -11        462.99        485.38         6.06 o                         
  -8   2 -11        457.55        500.28        14.44 o                         
  -6   2 -11         61.12         50.53         4.99 o                         
  -4   2 -11        861.16        724.88        29.60 o                         
  -2   2 -11       3847.58       3836.99        14.46 o                         
   0   2 -11        636.96        678.04         3.66 o                         
   2   2 -11         81.85        100.40         2.94 o                         
   4   2 -11       3458.54       3785.77        14.97 o                         
   6   2 -11       1603.97       1870.39        16.82 o                         
   8   2 -11         42.92         37.79         4.47 o                         
 -11   3 -11         82.62         70.63         4.87 o                         
  -9   3 -11        389.89        363.48        18.04 o                         
  -7   3 -11        262.71        237.04         4.47 o                         
  -5   3 -11        190.68        203.97         3.65 o                         
  -3   3 -11        718.87        658.02         9.47 o                         
  -1   3 -11        297.62        298.40         5.49 o                         
   1   3 -11       2294.92       2629.59        19.70 o                         
   3   3 -11       2140.06       2507.20        41.92 o                         
   5   3 -11       1212.48       1459.02        12.81 o                         
   7   3 -11         90.82         78.18         6.49 o                         
   9   3 -11       1505.65       1597.38        13.32 o                         
 -10   4 -11        897.06        942.81        14.02 o                         
  -8   4 -11        994.09        967.57         6.45 o                         
  -6   4 -11        229.39        210.32         4.03 o                         
  -4   4 -11       2078.07       2067.02        53.65 o                         
  -2   4 -11       4530.97       4522.67        85.32 o                         
   0   4 -11       2601.47       2665.86        63.57 o                         
   2   4 -11       2933.98       3074.01        40.58 o                         
   4   4 -11      10139.01      10653.53       198.34 o                         
   6   4 -11       2468.00       2712.46       111.62 o                         
   8   4 -11        324.97        379.90         8.52 o                         
 -11   5 -11        263.02        287.32        39.53 o                         
  -9   5 -11         22.99         15.25         4.17 o                         
  -7   5 -11        208.55        190.43         9.18 o                         
  -5   5 -11        266.16        235.42         6.34 o                         
  -3   5 -11        357.90        346.37         4.53 o                         
  -1   5 -11        797.59        839.20         4.77 o                         
   1   5 -11        421.69        465.19        19.10 o                         
   3   5 -11        915.29        979.24        22.48 o                         
   5   5 -11        483.06        529.00        13.12 o                         
   7   5 -11        154.02        204.89        54.90 o                         
   9   5 -11        417.48        526.93         9.96 o                         
 -10   6 -11         80.80         83.49         9.52 o                         
  -8   6 -11        238.00        220.38         7.66 o                         
  -6   6 -11        299.82        290.96        37.96 o                         
  -4   6 -11        931.87        924.33        57.47 o                         
  -2   6 -11        651.29        642.17         8.24 o                         
   0   6 -11       1852.25       2069.19        35.06 o                         
   2   6 -11       2714.53       2951.22        67.60 o                         
   4   6 -11       5150.75       5601.26       169.82 o                         
   6   6 -11       2165.17       2390.87        14.37 o                         
   8   6 -11        131.76        133.87         7.93 o                         
  -9   7 -11        141.25        153.32        30.44 o                         
  -7   7 -11        807.05        807.99        48.91 o                         
  -5   7 -11        748.81        737.57        82.58 o                         
  -3   7 -11       1838.81       1851.72        85.32 o                         
  -1   7 -11       1542.93       1631.55        94.91 o                         
   1   7 -11        852.59        971.68         6.28 o                         
   3   7 -11       1551.84       1708.77        41.60 o                         
   5   7 -11       6504.75       6024.98       374.25 o                         
   7   7 -11       1345.68       1400.69        12.45 o                         
   9   7 -11       2163.02       2127.89        15.80 o                         
 -10   8 -11         33.48         32.37         6.42 o                         
  -8   8 -11         48.49         62.12         4.54 o                         
  -6   8 -11        113.44        121.30        38.23 o                         
  -4   8 -11         21.59         16.70         3.11 o                         
  -2   8 -11         65.35         75.58         6.63 o                         
   0   8 -11        621.06        700.26         8.33 o                         
   2   8 -11        425.67        503.84        14.20 o                         
   4   8 -11        454.44        383.09        26.64 o                         
   6   8 -11        498.51        486.67         9.10 o                         
   8   8 -11        352.59        343.67         9.53 o                         
  -9   9 -11        290.60        322.66        20.63 o                         
  -7   9 -11        394.81        412.76        19.12 o                         
  -5   9 -11       1064.78       1129.90       120.44 o                         
  -3   9 -11       2478.05       2575.28       132.76 o                         
  -1   9 -11       1358.14       1463.70        42.78 o                         
   1   9 -11       2171.76       2317.49        29.92 o                         
   3   9 -11       3797.30       4096.37       116.23 o                         
   5   9 -11       2503.37       2587.28       156.63 o                         
   7   9 -11       2027.87       2148.59        15.22 o                         
   9   9 -11        998.66       1068.96        13.01 o                         
  -8  10 -11        150.07        183.21         8.25 o                         
  -6  10 -11        396.01        425.40        26.99 o                         
  -4  10 -11        686.56        737.30        63.27 o                         
  -2  10 -11        779.92        962.61        10.98 o                         
   2  10 -11        544.42        531.32         6.28 o                         
   4  10 -11       1328.50       1239.79        80.84 o                         
   6  10 -11        413.30        411.18        32.48 o                         
   8  10 -11         99.46        112.66         8.80 o                         
  -9  11 -11         48.35         54.81         8.08 o                         
  -7  11 -11         30.44         16.84         4.23 o                         
  -5  11 -11        554.69        564.68        57.11 o                         
  -3  11 -11       1314.37       1350.76        82.69 o                         
  -1  11 -11       1081.81       1217.57        44.33 o                         
   1  11 -11        244.87        240.99         8.51 o                         
   3  11 -11        256.30        244.65         6.21 o                         
   5  11 -11        319.34        296.75        19.77 o                         
   7  11 -11        509.16        583.19        10.83 o                         
   9  11 -11        125.36        127.95         9.66 o                         
  -8  12 -11        391.19        468.82        41.93 o                         
  -6  12 -11        521.11        557.27        59.99 o                         
  -4  12 -11       1194.26       1181.56        87.93 o                         
  -2  12 -11       2118.18       2261.50        15.66 o                         
   0  12 -11       3183.15       3479.92        70.89 o                         
   2  12 -11       1051.26       1136.64        12.00 o                         
   4  12 -11       1100.31       1172.67        62.33 o                         
   6  12 -11        855.95        855.09        73.20 o                         
   8  12 -11       1213.22       1248.71        14.03 o                         
  -7  13 -11        192.04        224.50        34.19 o                         
  -5  13 -11         39.52         29.16         4.13 o                         
  -3  13 -11         69.42         54.02         4.02 o                         
  -1  13 -11        503.05        511.00         6.99 o                         
   1  13 -11         55.85         61.59         6.06 o                         
   3  13 -11        568.05        613.59         6.63 o                         
   5  13 -11        312.39        281.47         5.99 o                         
   7  13 -11        175.23        184.64        12.41 o                         
   9  13 -11         34.83         23.22         5.62 o                         
  -6  14 -11        124.28        148.84         8.89 o                         
  -4  14 -11        184.04        180.69         8.94 o                         
  -2  14 -11         79.32         74.90         3.70 o                         
   0  14 -11        383.09        427.32         7.02 o                         
   2  14 -11       1154.96       1277.86        41.65 o                         
   4  14 -11        432.50        458.98        21.94 o                         
   6  14 -11        607.60        595.45        38.99 o                         
   8  14 -11        429.98        448.91        11.55 o                         
  -7  15 -11        167.82        196.07        15.72 o                         
  -5  15 -11         55.41         49.81         4.73 o                         
  -3  15 -11        126.89        113.89         5.64 o                         
  -1  15 -11        499.85        543.15         7.71 o                         
   1  15 -11        227.31        258.73         9.88 o                         
   3  15 -11        710.03        772.08        23.11 o                         
   5  15 -11        325.31        359.29        21.00 o                         
   7  15 -11        583.31        566.95        52.41 o                         
   9  15 -11        135.17        163.72        10.67 o                         
  -6  16 -11         79.33         77.89         8.22 o                         
  -4  16 -11         26.41         22.52         4.18 o                         
  -2  16 -11         24.08         20.98         3.62 o                         
   0  16 -11          6.52         17.19         7.64 o                         
   2  16 -11        146.25        170.26        12.19 o                         
   4  16 -11          7.66          7.27         3.01 o                         
   6  16 -11         45.28         32.92         3.39 o                         
   8  16 -11        135.30        153.63        10.82 o                         
  -5  17 -11        275.03        309.36        15.58 o                         
  -3  17 -11        118.95        129.93         6.74 o                         
  -1  17 -11        343.09        369.12        17.54 o                         
   1  17 -11        531.75        592.57         9.46 o                         
   3  17 -11        451.27        524.16         9.67 o                         
   5  17 -11        352.37        396.31         7.11 o                         
   7  17 -11        116.91        122.90         7.68 o                         
  -4  18 -11         70.75         70.08         4.85 o                         
  -2  18 -11         86.45         90.99        10.48 o                         
   0  18 -11         42.23         59.77         3.81 o                         
   2  18 -11        144.41        150.42         6.93 o                         
   4  18 -11        281.52        301.76        13.49 o                         
   6  18 -11         47.36         52.37         5.19 o                         
  -3  19 -11        258.87        315.74         9.55 o                         
  -1  19 -11        131.00        129.43        10.96 o                         
   1  19 -11        230.17        284.56        19.55 o                         
   3  19 -11         81.49         82.93         5.42 o                         
   5  19 -11          3.20         -0.82         6.42 o                         
   0  20 -11        186.47        214.98         8.27 o                         
   2  20 -11        357.17        437.46        26.63 o                         
   4  20 -11        107.62        106.23        14.28 o                         
 -10   0 -10        985.84       1020.64        60.91 o                         
  -8   0 -10       1260.57       1296.73        16.13 o                         
  -6   0 -10       1105.56        992.39        31.03 o                         
  -4   0 -10       3621.90       3175.40        12.98 o                         
   0   0 -10        857.79        856.91         6.80 o                         
   2   0 -10      10052.78       9540.02       220.72 o                         
   4   0 -10       5422.20       5594.14        17.38 o                         
   6   0 -10       3445.02       3516.89        14.59 o                         
 -11   1 -10         23.40         26.56         4.11 o                         
  -9   1 -10        251.78        231.57         4.75 o                         
  -7   1 -10        363.68        312.98         6.00 o                         
  -5   1 -10         99.72         80.63         6.66 o                         
  -3   1 -10       2245.57       2432.43         6.73 o                         
  -1   1 -10       3093.16       2986.17        11.09 o                         
   1   1 -10        578.25        602.36         3.76 o                         
   3   1 -10        630.08        736.29         5.71 o                         
   5   1 -10        287.69        278.10         5.34 o                         
   7   1 -10        155.99        153.18         4.44 o                         
 -10   2 -10        634.00        633.60         6.15 o                         
  -8   2 -10        852.44        813.14        11.92 o                         
  -6   2 -10          0.19         -1.38         2.20 o                         
  -4   2 -10       2481.86       2390.21        44.11 o                         
  -2   2 -10       2227.06       2214.55        10.90 o                         
   0   2 -10        458.28        494.90         3.62 o                         
   2   2 -10        237.99        259.64         2.38 o                         
   4   2 -10       1820.51       1968.62        30.86 o                         
   6   2 -10       2501.81       2957.03        42.32 o                         
   8   2 -10       1827.80       1971.89        13.19 o                         
 -11   3 -10        649.86        650.54         7.61 o                         
  -9   3 -10       1036.86       1080.95        13.80 o                         
  -7   3 -10        449.27        430.68         6.60 o                         
  -5   3 -10        897.36        919.30        17.76 o                         
  -3   3 -10       6803.96       6526.16       140.54 o                         
  -1   3 -10      11408.30      11524.13        74.28 o                         
   1   3 -10       5301.22       5362.70        56.51 o                         
   3   3 -10       4119.97       4278.88        66.87 o                         
   5   3 -10       7845.62       8184.17       199.76 o                         
   7   3 -10       1141.28       1242.30        10.71 o                         
 -10   4 -10         60.33         52.20         3.88 o                         
  -8   4 -10        277.27        250.42        14.14 o                         
  -6   4 -10         20.01         19.98         1.96 o                         
  -4   4 -10        191.22        134.97         5.60 o                         
  -2   4 -10        187.79        197.10         7.14 o                         
   0   4 -10       1092.92       1226.62         7.05 o                         
   2   4 -10         49.42         55.57         6.57 o                         
   4   4 -10        388.87        483.03        13.70 o                         
   6   4 -10       1445.76       1604.32       101.13 o                         
   8   4 -10        759.76        771.46         9.83 o                         
 -11   5 -10        219.80        254.93        18.03 o                         
  -9   5 -10        945.50        938.18        28.48 o                         
  -7   5 -10        898.25        798.77        12.28 o                         
  -5   5 -10       1165.77        998.89        38.83 o                         
  -3   5 -10       1714.17       1623.63        13.30 o                         
  -1   5 -10        697.01        732.60         3.76 o                         
   1   5 -10         45.14         45.91         2.35 o                         
   3   5 -10       2713.17       2989.16        52.94 o                         
   5   5 -10       2887.15       3143.09        50.49 o                         
   7   5 -10        715.42        765.08         9.39 o                         
 -10   6 -10         35.83         32.91         6.20 o                         
  -8   6 -10        931.44        841.27        18.63 o                         
  -6   6 -10        530.51        609.30        56.46 o                         
  -4   6 -10        245.90        295.45        24.10 o                         
  -2   6 -10       1037.91       1068.64         8.97 o                         
   0   6 -10       1517.29       1498.87        33.34 o                         
   2   6 -10       1082.77       1034.18        24.34 o                         
   4   6 -10       4567.48       4666.95        89.35 o                         
   6   6 -10       2172.63       2406.19        13.94 o                         
   8   6 -10       1577.03       1645.16        13.18 o                         
 -11   7 -10        125.71        109.04        16.52 o                         
  -9   7 -10        130.46        197.38        53.95 o                         
  -7   7 -10        315.01        360.28        29.87 o                         
  -5   7 -10        238.72        280.30        19.63 o                         
  -3   7 -10        247.42        288.29        13.13 o                         
  -1   7 -10       1670.25       1880.90        10.59 o                         
   1   7 -10        498.28        561.47         9.00 o                         
   3   7 -10       1905.20       2129.63        45.04 o                         
   5   7 -10        289.19        290.51        25.40 o                         
   7   7 -10         15.97         20.05         4.04 o                         
   9   7 -10        747.03        733.83        11.13 o                         
 -10   8 -10        302.51        323.65        10.78 o                         
  -8   8 -10        834.06        763.60        28.32 o                         
  -6   8 -10        720.42        653.16        71.58 o                         
  -4   8 -10        440.45        462.46        40.14 o                         
  -2   8 -10        241.32        231.34         8.37 o                         
   0   8 -10       3113.18       3186.72       118.21 o                         
   2   8 -10       2142.80       2254.12        17.21 o                         
   4   8 -10       1455.99       1574.20        74.10 o                         
   6   8 -10       1196.94       1259.39       105.86 o                         
   8   8 -10        714.68        774.70        10.84 o                         
  -9   9 -10        110.18        171.89         8.62 o                         
  -7   9 -10        342.18        321.92        26.92 o                         
  -5   9 -10        592.72        533.38        60.59 o                         
  -3   9 -10       1061.46       1230.18        74.49 o                         
  -1   9 -10        112.32        125.51         7.07 o                         
   1   9 -10        785.18        812.65         9.29 o                         
   3   9 -10        127.67        158.53        12.98 o                         
   5   9 -10         91.83         86.80         3.49 o                         
   7   9 -10        152.62        147.73         7.93 o                         
   9   9 -10        333.92        322.86         9.67 o                         
 -10  10 -10         41.58         44.85         7.93 o                         
  -8  10 -10        413.42        458.79        14.51 o                         
  -6  10 -10        255.83        251.48        26.91 o                         
  -4  10 -10       1866.81       1892.00       176.93 o                         
  -2  10 -10       5780.93       6470.67        21.84 o                         
   0  10 -10        172.88        196.83         7.29 o                         
   2  10 -10       1018.96       1035.15        18.15 o                         
   4  10 -10       3937.17       4028.07       218.19 o                         
   6  10 -10       2136.67       2032.36       161.94 o                         
   8  10 -10       1116.52       1175.23        12.73 o                         
  -9  11 -10        186.84        174.97        23.15 o                         
  -7  11 -10        423.34        424.50        45.90 o                         
  -5  11 -10        407.68        447.97        57.60 o                         
  -3  11 -10       1158.80       1215.09        82.09 o                         
  -1  11 -10       3278.47       3436.17       166.11 o                         
   1  11 -10        454.30        384.09        27.94 o                         
   3  11 -10         33.37         36.83         6.71 o                         
   5  11 -10       1014.01       1048.03        61.46 o                         
   7  11 -10       1535.47       1775.52        14.33 o                         
   9  11 -10        741.28        785.70        12.13 o                         
  -8  12 -10          2.33         12.47         4.69 o                         
  -6  12 -10         39.33         48.16        11.39 o                         
  -4  12 -10        297.01        320.72        25.83 o                         
  -2  12 -10        134.42        187.55        24.81 o                         
   0  12 -10        317.93        319.06         7.72 o                         
   2  12 -10        115.39        104.95         5.35 o                         
   4  12 -10       1450.75       1537.95        54.21 o                         
   6  12 -10        118.04        127.30        12.84 o                         
   8  12 -10          2.73          2.02         4.90 o                         
  -9  13 -10        336.18        433.49        16.88 o                         
  -7  13 -10        399.70        455.49        50.08 o                         
  -5  13 -10        322.72        317.23        22.95 o                         
  -3  13 -10        505.55        514.83        19.06 o                         
  -1  13 -10       1397.02       1511.02        63.03 o                         
   1  13 -10       1180.57       1177.66        29.22 o                         
   3  13 -10        564.12        642.19        18.56 o                         
   5  13 -10        873.02        956.86        44.08 o                         
   7  13 -10       1000.20       1058.08        54.35 o                         
   9  13 -10        448.09        494.84        11.40 o                         
  -8  14 -10        134.99        120.65        36.57 o                         
  -6  14 -10        138.14        146.85        16.88 o                         
  -4  14 -10         88.69         69.10         4.28 o                         
  -2  14 -10        141.63        121.13         7.37 o                         
   0  14 -10        843.85        890.07         8.01 o                         
   2  14 -10        571.36        674.69         7.11 o                         
   4  14 -10         59.47         49.22         4.04 o                         
   6  14 -10        681.58        719.29        47.95 o                         
   8  14 -10        264.17        292.77        10.24 o                         
  -5  15 -10        103.73        117.25         7.90 o                         
  -3  15 -10         94.80         93.17         5.45 o                         
  -1  15 -10         37.67         42.29         3.56 o                         
   1  15 -10        955.85       1139.71        16.12 o                         
   3  15 -10       1160.72       1196.96        29.72 o                         
   5  15 -10        488.16        498.85        11.91 o                         
   7  15 -10        125.20        137.75         5.75 o                         
   9  15 -10        141.69        128.24        10.82 o                         
  -6  16 -10        176.94        183.64        11.69 o                         
  -4  16 -10         68.31         59.71         4.54 o                         
  -2  16 -10        144.53        160.01        10.96 o                         
   0  16 -10        516.39        573.85         7.86 o                         
   2  16 -10        720.31        774.67         8.94 o                         
   4  16 -10        613.87        668.99         8.35 o                         
   6  16 -10        365.30        371.27        19.99 o                         
   8  16 -10        422.12        480.79        11.40 o                         
  -5  17 -10         22.86         23.65         5.11 o                         
  -3  17 -10          5.48          5.16         3.18 o                         
  -1  17 -10         90.70        114.57         9.31 o                         
   1  17 -10         98.56        110.33         6.68 o                         
   3  17 -10         19.02         14.97         3.28 o                         
   5  17 -10         10.04         12.97         3.26 o                         
   7  17 -10         24.84         34.32         3.46 o                         
  -4  18 -10        443.40        485.90        19.81 o                         
  -2  18 -10        257.50        272.04        15.45 o                         
   0  18 -10        533.29        601.06        26.38 o                         
   2  18 -10        163.17        166.30         7.18 o                         
   4  18 -10        282.53        304.46        22.08 o                         
   6  18 -10        174.45        182.35        10.17 o                         
   8  18 -10        382.75        412.00        19.77 o                         
  -3  19 -10        180.55        219.23        16.73 o                         
  -1  19 -10         33.11         46.84         3.73 o                         
   1  19 -10        153.92        181.36         7.90 o                         
   3  19 -10         70.04         60.02         3.97 o                         
   5  19 -10        257.96        291.25         7.28 o                         
  -2  20 -10        216.37        272.82        13.13 o                         
   0  20 -10         26.73         25.12         5.72 o                         
   2  20 -10        333.71        401.08         9.09 o                         
   4  20 -10         15.24          7.33         8.15 o                         
 -11   1  -9        559.41        537.83         6.34 o                         
  -9   1  -9        680.90        740.95        11.61 o                         
  -7   1  -9       1052.14       1084.32        12.93 o                         
  -5   1  -9       1364.00       1390.65        32.19 o                         
  -3   1  -9       5332.13       5076.69        26.85 o                         
  -1   1  -9       3551.29       3582.95        41.29 o                         
   1   1  -9       2440.21       2493.31        17.47 o                         
   3   1  -9       4822.32       5036.29        16.50 o                         
   5   1  -9       3675.35       3819.67        26.04 o                         
   7   1  -9       2236.72       2154.39        12.49 o                         
 -12   2  -9        160.27        176.74         5.95 o                         
 -10   2  -9        730.07        749.92         8.71 o                         
  -8   2  -9        456.62        488.25         8.85 o                         
  -6   2  -9       1242.71       1207.97         6.19 o                         
  -4   2  -9       4069.07       3964.40        58.75 o                         
  -2   2  -9       9343.45       8784.89       180.74 o                         
   0   2  -9       1187.42       1197.15         7.51 o                         
   2   2  -9        842.59        887.50         3.47 o                         
   4   2  -9       3046.17       3369.56        73.16 o                         
   6   2  -9        625.50        624.38         9.11 o                         
 -11   3  -9         45.71         42.76         3.05 o                         
  -9   3  -9        649.66        652.11         6.17 o                         
  -7   3  -9         48.23         45.06         2.66 o                         
  -5   3  -9        529.60        498.95        20.51 o                         
  -3   3  -9       2188.01       2088.57        43.98 o                         
  -1   3  -9       5220.95       5258.34        47.36 o                         
   1   3  -9       1031.33       1092.51        14.06 o                         
   3   3  -9       1505.72       1610.01        26.34 o                         
   5   3  -9       4143.82       4296.26       110.04 o                         
   7   3  -9       2682.42       2858.47        14.40 o                         
 -12   4  -9        378.21        379.43        16.64 o                         
 -10   4  -9        341.86        368.34        10.88 o                         
  -8   4  -9       1531.83       1531.60         7.11 o                         
  -6   4  -9       1524.75       1623.29        22.31 o                         
  -4   4  -9       3171.08       3202.69        82.88 o                         
  -2   4  -9       7030.70       6865.01       143.79 o                         
   0   4  -9       4495.32       4530.88        92.57 o                         
   2   4  -9       7065.22       7529.30        79.18 o                         
   4   4  -9      13892.66      14352.25        78.14 o                         
   6   4  -9       2707.96       2438.03       102.68 o                         
   8   4  -9       1434.77       1490.02        11.87 o                         
 -11   5  -9         56.33         46.39         7.28 o                         
  -9   5  -9         83.52         80.49        10.54 o                         
  -7   5  -9        355.01        343.99         7.66 o                         
  -5   5  -9         29.28         16.54         1.27 o                         
  -3   5  -9        644.14        629.16         5.80 o                         
  -1   5  -9       2064.32       2242.37        30.02 o                         
   1   5  -9       2617.66       3034.77        41.17 o                         
   3   5  -9       6236.02       6598.47        98.51 o                         
   5   5  -9        520.35        547.41        15.03 o                         
   7   5  -9        715.09        825.70         9.39 o                         
 -10   6  -9        209.86        197.35        14.43 o                         
  -8   6  -9       1291.32       1255.59        15.41 o                         
  -6   6  -9       1451.38       1539.86        74.56 o                         
  -4   6  -9       2476.26       2568.93       139.21 o                         
  -2   6  -9        602.05        651.77         7.37 o                         
   0   6  -9       3808.61       3781.66        98.81 o                         
   2   6  -9       6247.22       6920.79       145.78 o                         
   4   6  -9       6105.68       6367.54       173.45 o                         
   6   6  -9        433.73        440.60         7.94 o                         
   8   6  -9       1406.77       1541.47        12.60 o                         
 -11   7  -9         25.67         24.20         7.36 o                         
  -9   7  -9        869.98        926.09        18.78 o                         
  -7   7  -9       1316.23       1293.86        60.55 o                         
  -5   7  -9       1568.31       1575.51       146.01 o                         
  -3   7  -9        786.96        719.73        10.55 o                         
  -1   7  -9       5466.62       5920.20        17.05 o                         
   1   7  -9       2741.51       2958.55        34.22 o                         
   3   7  -9       3504.23       3809.60       106.45 o                         
   5   7  -9       3214.38       3330.51       208.98 o                         
   7   7  -9       1966.97       1991.50        13.20 o                         
 -10   8  -9        188.66        225.80         9.21 o                         
  -8   8  -9        207.46        225.41         7.54 o                         
  -6   8  -9        164.44        143.50        26.26 o                         
  -4   8  -9        138.45        126.14         5.34 o                         
  -2   8  -9        570.38        650.43         9.97 o                         
   0   8  -9       1014.47       1107.33        37.12 o                         
   2   8  -9         83.62         90.28         3.23 o                         
   4   8  -9        302.13        308.06        26.99 o                         
   6   8  -9         82.18         88.50         3.28 o                         
   8   8  -9        109.11        120.45         7.65 o                         
 -11   9  -9        172.19        192.73        14.43 o                         
  -9   9  -9        650.90        681.24        32.20 o                         
  -7   9  -9        994.23       1032.10        73.65 o                         
  -5   9  -9       1241.27       1427.40       147.58 o                         
  -3   9  -9       2825.36       3145.72       204.73 o                         
  -1   9  -9       3002.99       3567.62        14.70 o                         
   1   9  -9       2070.21       2084.95        15.59 o                         
   3   9  -9       2631.72       2762.35        94.32 o                         
   5   9  -9       1106.61       1120.89        52.45 o                         
   7   9  -9        127.64        144.55         7.50 o                         
 -10  10  -9         21.66         28.41         8.22 o                         
  -8  10  -9        938.64        916.66        20.45 o                         
  -6  10  -9        212.75        197.46        16.59 o                         
  -4  10  -9        696.70        726.72        97.38 o                         
  -2  10  -9       2060.69       2367.02        13.93 o                         
   0  10  -9       1623.44       1731.05        79.79 o                         
   2  10  -9        703.40        758.00        16.55 o                         
   4  10  -9        500.58        521.98        34.88 o                         
   6  10  -9        192.48        176.30        16.74 o                         
   8  10  -9        571.48        584.31        10.25 o                         
  -9  11  -9         21.77         12.20         4.78 o                         
  -7  11  -9        288.27        268.45        17.75 o                         
  -5  11  -9        839.95        783.45        89.16 o                         
  -3  11  -9       3302.21       3453.05       264.80 o                         
  -1  11  -9       1459.13       1635.76        80.01 o                         
   1  11  -9        216.66        209.90        10.77 o                         
   3  11  -9       1990.11       2191.69        61.43 o                         
   5  11  -9        181.02        185.96         4.38 o                         
   7  11  -9        724.73        808.20        10.84 o                         
   9  11  -9        457.82        408.84         9.96 o                         
  -8  12  -9        611.90        688.21        52.71 o                         
  -6  12  -9        916.35        970.37        81.87 o                         
  -4  12  -9        701.99        727.83        79.09 o                         
  -2  12  -9       4082.31       4514.13       144.04 o                         
   0  12  -9       1261.94       1452.83        55.72 o                         
   2  12  -9        147.19        130.56         7.36 o                         
   4  12  -9        944.15       1030.36        58.27 o                         
   6  12  -9       1662.89       1782.69       150.40 o                         
   8  12  -9        699.14        700.14        10.98 o                         
  -9  13  -9         70.64         65.42         5.71 o                         
  -7  13  -9         26.95         31.85         4.43 o                         
  -5  13  -9         23.12         23.87         3.82 o                         
  -3  13  -9        135.51        141.97        11.54 o                         
  -1  13  -9        798.18        863.81         7.54 o                         
   1  13  -9        649.23        712.43        16.76 o                         
   3  13  -9        471.10        516.40         6.09 o                         
   5  13  -9        354.34        373.74         9.09 o                         
   7  13  -9        575.96        559.82        23.11 o                         
  -6  14  -9        273.59        286.76         8.45 o                         
  -4  14  -9        432.44        419.82        18.77 o                         
  -2  14  -9        202.41        223.06         5.39 o                         
   0  14  -9       1150.70       1259.96        15.62 o                         
   2  14  -9        919.43        923.68         7.50 o                         
   4  14  -9        549.16        540.56        13.29 o                         
   6  14  -9        713.87        691.49        39.94 o                         
   8  14  -9        346.39        387.65        10.25 o                         
  -7  15  -9        237.73        256.05         9.38 o                         
  -5  15  -9        266.46        292.57        22.73 o                         
  -3  15  -9        244.76        261.75         7.66 o                         
  -1  15  -9        856.59        928.68        13.33 o                         
   1  15  -9       1295.59       1429.00         9.10 o                         
   3  15  -9        451.32        494.95        11.04 o                         
   5  15  -9        647.87        683.21        29.32 o                         
   7  15  -9        295.14        290.10        15.80 o                         
  -6  16  -9         36.30         31.22         4.90 o                         
  -4  16  -9         10.32          7.89         3.97 o                         
  -2  16  -9          2.91          1.54         2.71 o                         
   0  16  -9        209.21        262.02         6.73 o                         
   2  16  -9        368.47        414.15         7.09 o                         
   4  16  -9        254.88        259.82        10.46 o                         
   6  16  -9         79.19         91.77         5.64 o                         
   8  16  -9        102.69        136.74         9.52 o                         
  -5  17  -9        284.35        332.95         9.59 o                         
  -3  17  -9        300.46        294.45        17.06 o                         
  -1  17  -9        539.19        593.83        18.47 o                         
   1  17  -9       1075.14       1218.36        16.05 o                         
   3  17  -9        560.90        622.55         9.09 o                         
   5  17  -9        641.22        704.02        27.87 o                         
   7  17  -9        588.96        615.88        33.14 o                         
  -4  18  -9         30.84         32.37         3.65 o                         
  -2  18  -9        193.93        203.61        15.31 o                         
   0  18  -9         20.36         27.41         4.21 o                         
   2  18  -9         98.19         99.86         9.09 o                         
   4  18  -9        106.14        105.11         8.01 o                         
   6  18  -9         92.91        101.29         6.24 o                         
   8  18  -9        259.44        276.44        15.44 o                         
  -3  19  -9        198.45        232.52         9.39 o                         
  -1  19  -9        250.91        283.58        13.21 o                         
   1  19  -9        144.64        162.91         9.09 o                         
   3  19  -9        116.03        113.58         6.32 o                         
   5  19  -9        154.23        164.60         6.78 o                         
   7  19  -9        132.29        166.57        12.62 o                         
  -2  20  -9         17.77         18.35         3.76 o                         
   0  20  -9        358.25        421.38        18.07 o                         
   2  20  -9        151.17        162.86         9.95 o                         
   4  20  -9        214.79        225.90         7.14 o                         
   1  21  -9        233.85        296.98        13.51 o                         
   3  21  -9         20.76         -1.14         3.86 o                         
 -12   0  -8        538.71        575.88        12.13 o                         
 -10   0  -8        984.54        864.92        11.06 o                         
  -8   0  -8       1603.54       1467.86        38.66 o                         
  -6   0  -8       1888.28       1922.51        10.73 o                         
  -4   0  -8       3921.99       3979.96        13.02 o                         
   0   0  -8      12078.55      11913.71        18.66 o                         
   2   0  -8       4434.86       4477.50        98.69 o                         
   4   0  -8       1162.12       1118.64         7.39 o                         
   6   0  -8       1829.47       1841.93        10.31 o                         
 -11   1  -8        317.73        279.94         7.17 o                         
  -9   1  -8        742.14        760.05        11.74 o                         
  -7   1  -8        409.12        420.87         6.95 o                         
  -5   1  -8        689.88        729.89        15.25 o                         
  -3   1  -8       2133.04       2224.25        19.56 o                         
  -1   1  -8       1379.27       1481.29         7.26 o                         
   1   1  -8       1019.65        960.34        17.57 o                         
   3   1  -8        671.60        709.47         4.09 o                         
   5   1  -8        172.83        185.91         3.47 o                         
   7   1  -8        817.03        743.75        12.44 o                         
 -12   2  -8        232.27        211.59         8.52 o                         
 -10   2  -8         91.49         74.22         8.39 o                         
  -8   2  -8        441.99        453.16        10.03 o                         
  -6   2  -8        940.98        930.88        18.44 o                         
  -4   2  -8        980.63        913.40        25.64 o                         
  -2   2  -8       8914.03       8683.99       230.34 o                         
   0   2  -8       2703.04       2514.57        10.45 o                         
   2   2  -8        281.64        247.69         2.96 o                         
   4   2  -8      10987.12      12548.91        15.98 o                         
   6   2  -8       1619.91       1718.88        10.59 o                         
 -11   3  -8        604.36        569.27        17.03 o                         
  -9   3  -8        364.38        365.34         7.58 o                         
  -7   3  -8       1042.41       1055.04         5.68 o                         
  -5   3  -8       1241.21       1279.80        31.13 o                         
  -3   3  -8        438.08        382.19        13.65 o                         
  -1   3  -8       4055.69       4193.99        23.35 o                         
   1   3  -8       1361.50       1637.73        21.95 o                         
   3   3  -8       5145.10       5790.17        72.50 o                         
   5   3  -8       4072.51       4419.87        81.07 o                         
   7   3  -8       1888.80       2008.56        12.19 o                         
 -12   4  -8         60.44         48.30         3.77 o                         
 -10   4  -8        547.83        541.23        11.69 o                         
  -8   4  -8         70.81         81.23         7.28 o                         
  -6   4  -8        106.94        110.61         6.22 o                         
  -4   4  -8         71.41         54.14         3.54 o                         
  -2   4  -8        161.29        165.92         6.42 o                         
   0   4  -8       1684.80       1794.28        40.71 o                         
   2   4  -8       6364.21       6949.71        73.55 o                         
   4   4  -8       1624.20       1952.75        52.10 o                         
   6   4  -8       1243.07       1250.94        27.23 o                         
 -11   5  -8        134.64        133.91         7.08 o                         
  -9   5  -8        735.42        724.28         5.98 o                         
  -7   5  -8        986.33       1010.46        27.83 o                         
  -5   5  -8       1528.27       1651.89        67.70 o                         
  -3   5  -8       5118.77       5153.11       165.61 o                         
  -1   5  -8       1680.86       1721.32         8.71 o                         
   3   5  -8       9114.93       9067.33        99.45 o                         
   5   5  -8       4086.18       3954.30       106.72 o                         
   7   5  -8       5566.12       5869.55        20.10 o                         
 -12   6  -8          8.17          6.08         4.94 o                         
 -10   6  -8         24.40         10.91         4.12 o                         
  -8   6  -8        323.24        352.56         6.74 o                         
  -6   6  -8        509.00        568.83        37.40 o                         
  -4   6  -8        149.72        141.92        12.99 o                         
  -2   6  -8       1813.61       1937.12        10.45 o                         
   0   6  -8       2203.53       2629.26        62.32 o                         
   2   6  -8       6600.88       7407.47       118.67 o                         
   4   6  -8       6965.17       7222.49       298.88 o                         
   6   6  -8       2327.51       2647.82        13.52 o                         
   8   6  -8       1726.90       1679.68        12.61 o                         
 -11   7  -8        301.72        318.91         9.78 o                         
  -9   7  -8        155.37        153.26        17.16 o                         
  -7   7  -8         91.66         71.26        23.66 o                         
  -5   7  -8        372.14        479.52        37.75 o                         
  -3   7  -8       2126.90       2390.35        61.80 o                         
  -1   7  -8       3491.52       3847.28        13.59 o                         
   1   7  -8       6189.02       6793.57        77.74 o                         
   3   7  -8       2205.92       2386.23        37.15 o                         
   5   7  -8        599.59        564.15         4.91 o                         
   7   7  -8        199.66        227.84         7.36 o                         
 -10   8  -8        359.97        394.20        10.03 o                         
  -8   8  -8       1761.28       1824.83        87.90 o                         
  -6   8  -8        430.97        480.22        46.92 o                         
  -4   8  -8       1579.65       1589.57       104.98 o                         
  -2   8  -8       4754.12       4905.12        17.00 o                         
   0   8  -8       8795.20       8409.06       259.77 o                         
   2   8  -8       4389.69       4613.58        47.67 o                         
   4   8  -8       7354.21       7390.22       229.12 o                         
   6   8  -8       1780.95       2139.19        12.91 o                         
   8   8  -8       2639.18       2868.67        16.12 o                         
 -11   9  -8         50.83         61.44         8.08 o                         
  -9   9  -8        430.24        482.28        16.38 o                         
  -7   9  -8        249.31        289.32        15.08 o                         
  -5   9  -8        444.22        444.46        40.43 o                         
  -3   9  -8        143.97        134.17         4.85 o                         
  -1   9  -8        775.67        860.72         8.39 o                         
   1   9  -8        114.16        121.73         3.88 o                         
   3   9  -8         96.20        109.38         3.31 o                         
   5   9  -8         71.36         59.55         5.63 o                         
   7   9  -8       1538.02       1669.88        12.60 o                         
 -10  10  -8        277.39        360.02        21.07 o                         
  -8  10  -8        378.58        417.33        12.12 o                         
  -6  10  -8       1066.94       1121.69       102.45 o                         
  -4  10  -8       3775.66       3734.07       358.27 o                         
  -2  10  -8        752.03        885.47         9.54 o                         
   0  10  -8        178.88        201.19         6.64 o                         
   2  10  -8       3902.87       3898.26        13.73 o                         
   4  10  -8       3611.37       3797.68       197.22 o                         
   6  10  -8        732.20        777.22        57.44 o                         
   8  10  -8        615.22        642.75        10.11 o                         
  -9  11  -8        682.24        756.43        31.99 o                         
  -7  11  -8        642.74        620.19        54.81 o                         
  -5  11  -8        590.25        640.46        68.68 o                         
  -3  11  -8       2885.81       2976.10       241.98 o                         
  -1  11  -8       1805.05       1992.27        74.96 o                         
   1  11  -8        260.67        299.82         7.23 o                         
   3  11  -8       2145.99       2366.25       103.42 o                         
   5  11  -8       2173.20       2106.66       112.52 o                         
   7  11  -8       1462.62       1536.46        12.88 o                         
 -10  12  -8        113.08         95.79        32.02 o                         
  -8  12  -8         21.58         26.96         6.63 o                         
  -6  12  -8        154.34        148.06        15.51 o                         
  -4  12  -8        453.55        530.57        42.52 o                         
  -2  12  -8         47.33         52.83        17.74 o                         
   0  12  -8       4675.01       4816.75       109.40 o                         
   2  12  -8       2835.60       3011.79        14.98 o                         
   4  12  -8       1427.35       1447.64        80.72 o                         
   6  12  -8       1148.19       1255.79        11.86 o                         
   8  12  -8        189.74        177.03         8.66 o                         
  -9  13  -8        252.49        322.91        25.39 o                         
  -7  13  -8        482.62        529.16        27.43 o                         
  -5  13  -8        596.98        579.83        31.55 o                         
  -3  13  -8       1607.45       1639.36       117.37 o                         
  -1  13  -8       2507.52       2620.14        53.43 o                         
   1  13  -8        587.87        606.06         6.53 o                         
   3  13  -8       1050.19       1192.98        21.91 o                         
   5  13  -8       2074.58       2183.31        22.91 o                         
   7  13  -8        943.68        919.54        75.45 o                         
  -8  14  -8        243.11        263.89         9.61 o                         
  -6  14  -8        191.88        193.60         8.03 o                         
  -4  14  -8         52.16         47.24         3.82 o                         
  -2  14  -8       1015.53       1065.05        33.31 o                         
   0  14  -8       2405.23       2457.45        43.10 o                         
   2  14  -8        428.82        401.93         6.12 o                         
   4  14  -8        457.28        464.94         7.80 o                         
   6  14  -8        764.95        786.58        53.89 o                         
   8  14  -8         29.86         27.98         5.05 o                         
  -7  15  -8         41.44         40.05         4.84 o                         
  -5  15  -8        102.16         83.04        11.40 o                         
  -3  15  -8        155.39        165.48         6.68 o                         
  -1  15  -8         36.97         42.77         3.32 o                         
   1  15  -8        904.84        965.23         7.92 o                         
   3  15  -8        347.61        374.10        11.33 o                         
   5  15  -8         26.72         22.15         2.98 o                         
   7  15  -8        167.75        161.52         8.66 o                         
  -8  16  -8         27.93         22.46         5.30 o                         
  -6  16  -8        176.63        181.92        10.82 o                         
  -4  16  -8        595.81        643.95        34.37 o                         
  -2  16  -8        517.04        515.30        28.18 o                         
   0  16  -8       1473.64       1666.57        38.64 o                         
   2  16  -8        746.69        825.17        20.15 o                         
   4  16  -8        440.10        462.63        23.24 o                         
   6  16  -8        567.52        581.14        28.30 o                         
   8  16  -8        450.27        475.05        10.83 o                         
  -7  17  -8         56.39         50.59         7.93 o                         
  -5  17  -8         45.24         46.85         4.74 o                         
  -3  17  -8        292.63        317.57         8.90 o                         
  -1  17  -8          2.36          3.72         2.84 o                         
   1  17  -8          8.91          9.83         4.11 o                         
   3  17  -8         57.96         57.45         9.95 o                         
   5  17  -8        119.46        118.09        13.63 o                         
   7  17  -8        121.35        122.34        10.46 o                         
  -6  18  -8        141.71        143.90        45.08 o                         
  -4  18  -8        315.35        326.07        15.80 o                         
  -2  18  -8        338.36        367.09        19.04 o                         
   0  18  -8        262.85        277.65         6.03 o                         
   2  18  -8        123.54        136.94         9.88 o                         
   4  18  -8        748.72        852.59        22.03 o                         
   6  18  -8        297.75        309.99        14.36 o                         
  -5  19  -8        163.56        152.31        19.00 o                         
  -3  19  -8         43.55         50.41         3.63 o                         
  -1  19  -8         62.71         70.39        10.40 o                         
   1  19  -8         54.59         59.87         4.70 o                         
   3  19  -8        502.46        559.41        10.18 o                         
   5  19  -8        331.45        371.51         7.79 o                         
   7  19  -8        134.90        139.27         6.63 o                         
  -4  20  -8         86.63        107.77         6.37 o                         
  -2  20  -8        258.44        316.25         7.31 o                         
   0  20  -8         63.56         85.55        10.41 o                         
   2  20  -8        242.36        268.26        17.03 o                         
   4  20  -8          0.59         -3.41         3.41 o                         
   6  20  -8         49.91         43.88         3.82 o                         
  -1  21  -8        315.45        346.39        17.50 o                         
   1  21  -8        588.26        671.66        24.09 o                         
   3  21  -8        142.40        123.65        17.38 o                         
 -11   1  -7        419.81        456.74         7.63 o                         
  -9   1  -7       1105.03       1150.70        32.23 o                         
  -7   1  -7       5109.34       4944.38        13.00 o                         
  -5   1  -7       2190.48       2081.69        65.30 o                         
  -3   1  -7       5792.19       5293.41        69.99 o                         
  -1   1  -7      12100.17      11143.01       228.62 o                         
   1   1  -7       1982.49       1852.14        10.03 o                         
   3   1  -7       4381.27       4634.59        13.28 o                         
   5   1  -7       6694.61       7002.18        25.89 o                         
 -12   2  -7        531.15        544.91         6.55 o                         
 -10   2  -7        735.22        706.22        16.18 o                         
  -8   2  -7       1744.34       1669.60        19.43 o                         
  -6   2  -7       1514.41       1433.71        21.22 o                         
  -4   2  -7       5074.53       4719.11        62.75 o                         
  -2   2  -7       5601.26       5187.36       197.35 o                         
   0   2  -7       7916.35       7500.23        80.15 o                         
   2   2  -7       2979.17       2913.26         4.04 o                         
   4   2  -7      10717.15      10667.65        14.14 o                         
   6   2  -7       5720.55       6220.22        18.13 o                         
 -11   3  -7         83.66         58.15         3.33 o                         
  -9   3  -7        698.14        660.23         7.55 o                         
  -7   3  -7        157.16        171.88         9.10 o                         
  -5   3  -7        390.04        472.20        37.00 o                         
  -3   3  -7       3658.78       3902.58        73.44 o                         
  -1   3  -7       2602.01       2714.15        48.51 o                         
   1   3  -7       5557.93       6079.71        42.67 o                         
   3   3  -7       1239.52       1517.59        47.88 o                         
   5   3  -7       1883.41       2060.78        72.09 o                         
   7   3  -7        544.94        565.35         9.54 o                         
 -12   4  -7        407.49        430.90         6.36 o                         
 -10   4  -7        198.44        216.31        15.02 o                         
  -8   4  -7       2345.42       2277.43         8.50 o                         
  -6   4  -7       2377.57       2297.99        30.65 o                         
  -4   4  -7       2939.81       2716.43        82.14 o                         
  -2   4  -7       4442.77       4736.78        13.97 o                         
   0   4  -7      22599.72      25080.70        28.79 o                         
   2   4  -7       3902.74       4024.56        46.51 o                         
   4   4  -7       5118.17       5351.29       175.45 o                         
   6   4  -7       2915.82       2792.52        49.27 o                         
 -11   5  -7         25.74         12.14         3.03 o                         
  -9   5  -7         28.28         20.14         4.07 o                         
  -7   5  -7        342.55        389.80         8.52 o                         
  -5   5  -7        883.28        993.94        50.52 o                         
  -3   5  -7       1715.54       1766.37        78.03 o                         
  -1   5  -7        621.49        643.26         5.93 o                         
   1   5  -7       3898.21       4534.27        59.07 o                         
   3   5  -7        718.47        966.94        12.33 o                         
   5   5  -7        433.56        507.12         9.97 o                         
   7   5  -7       1690.18       1808.08        11.75 o                         
 -12   6  -7         39.60         24.91         5.71 o                         
 -10   6  -7        551.61        594.69        57.32 o                         
  -8   6  -7       1631.06       1605.16        16.01 o                         
  -6   6  -7        965.21        920.11        60.12 o                         
  -2   6  -7        602.91        631.15         6.65 o                         
   0   6  -7       1783.75       2309.30        64.46 o                         
   2   6  -7       2573.01       2776.08        52.53 o                         
   4   6  -7        956.21        940.42        27.87 o                         
 -11   7  -7        138.53        144.32        16.52 o                         
  -9   7  -7        694.21        680.16        32.44 o                         
  -7   7  -7       2029.71       2086.36        53.45 o                         
  -5   7  -7       2555.99       2711.44       195.84 o                         
  -3   7  -7       2067.06       2342.30       140.62 o                         
  -1   7  -7      17402.23      18565.18        28.79 o                         
   1   7  -7       3610.72       3893.09        28.37 o                         
   3   7  -7       5304.78       5269.83       181.48 o                         
   5   7  -7       2868.65       2905.79       172.99 o                         
   7   7  -7       5269.22       5288.28        19.19 o                         
 -12   8  -7         62.62         47.81         7.28 o                         
 -10   8  -7         75.59         84.73        43.85 o                         
  -8   8  -7         67.09        112.32        19.62 o                         
  -6   8  -7        325.65        324.21        26.70 o                         
  -4   8  -7         27.03         45.74         4.83 o                         
  -2   8  -7       1102.10       1271.02         9.41 o                         
   0   8  -7        217.96        232.92         6.93 o                         
   2   8  -7        193.43        182.07         2.81 o                         
   4   8  -7         95.09         98.91         8.44 o                         
   6   8  -7        560.92        558.07         7.95 o                         
 -11   9  -7        358.60        395.56        13.20 o                         
  -9   9  -7        580.17        589.82        17.54 o                         
  -7   9  -7       1604.04       1425.72        87.31 o                         
  -5   9  -7        302.85        315.38        32.62 o                         
  -3   9  -7       1422.96       1550.98       115.68 o                         
  -1   9  -7       2311.63       2673.13        12.36 o                         
   1   9  -7       1176.02       1156.90        15.36 o                         
   3   9  -7       2648.20       2872.85        71.83 o                         
   5   9  -7       1722.73       1706.71       119.34 o                         
   7   9  -7        295.47        335.28         7.79 o                         
 -10  10  -7        407.37        495.64        35.22 o                         
  -8  10  -7        541.66        570.73        33.86 o                         
  -6  10  -7        709.48        732.03        74.77 o                         
  -4  10  -7       1016.49       1141.20       117.01 o                         
  -2  10  -7        578.33        583.21        18.93 o                         
   0  10  -7       2414.88       2560.72        69.42 o                         
   2  10  -7       1082.63       1152.69        23.95 o                         
   4  10  -7        306.28        334.75         5.49 o                         
   6  10  -7        567.76        607.13        43.26 o                         
   8  10  -7        696.47        639.28         9.82 o                         
 -11  11  -7         50.87         57.12        17.16 o                         
  -9  11  -7        290.46        322.13         9.05 o                         
  -7  11  -7        827.12        931.49        47.18 o                         
  -5  11  -7        723.92        824.98        80.91 o                         
  -3  11  -7       1288.41       1356.36       103.35 o                         
  -1  11  -7       3570.25       3853.51        71.59 o                         
   1  11  -7       2515.77       2796.97        18.83 o                         
   3  11  -7       2676.26       2800.22        29.01 o                         
   5  11  -7       1581.06       1629.67       101.70 o                         
   7  11  -7       1649.96       1668.10        12.89 o                         
  -8  12  -7        641.25        622.62        24.69 o                         
  -6  12  -7        439.40        404.09        25.05 o                         
  -4  12  -7        837.24        952.40        93.37 o                         
  -2  12  -7        317.45        357.76         6.50 o                         
   0  12  -7         47.48         44.84         9.52 o                         
   2  12  -7        196.39        224.09         9.52 o                         
   4  12  -7       3594.28       3808.97       248.33 o                         
   6  12  -7       1819.12       1941.03        13.33 o                         
  -9  13  -7         17.84         17.14         4.89 o                         
  -7  13  -7        454.65        526.49         8.92 o                         
  -5  13  -7         32.07         32.63         4.90 o                         
  -3  13  -7        335.26        358.91        29.45 o                         
  -1  13  -7       2493.51       2479.42        52.06 o                         
   1  13  -7        127.48         88.94        10.68 o                         
   3  13  -7       3868.13       4059.58        72.95 o                         
   5  13  -7         56.99         52.46         3.63 o                         
   7  13  -7         30.45         22.95         2.87 o                         
  -8  14  -7        229.42        245.73         9.05 o                         
  -6  14  -7        113.37        106.27         7.90 o                         
  -4  14  -7        961.78       1091.81        78.20 o                         
  -2  14  -7       3451.92       3597.22       113.89 o                         
   0  14  -7       1282.61       1326.98         8.43 o                         
   2  14  -7       1514.74       1648.16        26.57 o                         
   4  14  -7       1272.90       1341.46        53.25 o                         
   6  14  -7        876.64        879.45        32.81 o                         
  -9  15  -7          6.40         -5.19         5.20 o                         
  -7  15  -7        265.77        285.53         8.87 o                         
  -5  15  -7        324.70        357.00        13.35 o                         
  -3  15  -7        742.95        809.46        63.13 o                         
  -1  15  -7       1247.04       1312.27        30.59 o                         
   1  15  -7        607.23        642.78        39.36 o                         
   3  15  -7        888.20        959.48        22.33 o                         
   5  15  -7        415.67        410.94        14.00 o                         
   7  15  -7        444.89        459.14        22.38 o                         
  -8  16  -7         12.64         -4.23         4.99 o                         
  -6  16  -7         17.67         21.41         4.38 o                         
  -4  16  -7         23.13         23.21         7.21 o                         
  -2  16  -7        328.74        331.15        11.17 o                         
   0  16  -7        390.53        408.70        10.39 o                         
   2  16  -7        424.93        436.70         7.65 o                         
   4  16  -7         49.24         36.40         3.29 o                         
   6  16  -7        145.89        110.01         6.85 o                         
  -7  17  -7         82.79         77.60        13.56 o                         
  -5  17  -7        434.67        447.31        18.76 o                         
  -3  17  -7        551.70        623.92        15.25 o                         
  -1  17  -7        727.81        838.96        38.84 o                         
   1  17  -7        469.81        530.23         6.99 o                         
   3  17  -7        496.74        516.68        15.52 o                         
   5  17  -7       1005.88       1157.96        19.01 o                         
   7  17  -7        444.76        470.63        13.21 o                         
  -6  18  -7         27.16          9.95         7.36 o                         
  -4  18  -7        101.69         92.84         7.67 o                         
  -2  18  -7        230.21        248.31         6.46 o                         
   0  18  -7        312.42        359.14        14.44 o                         
   2  18  -7         67.17         61.68         4.35 o                         
   4  18  -7        199.47        256.16         6.46 o                         
   6  18  -7        336.98        342.78        20.42 o                         
  -5  19  -7         34.90         26.03         6.27 o                         
  -3  19  -7        257.04        272.37        14.34 o                         
  -1  19  -7         34.51         39.43         4.17 o                         
   1  19  -7         47.54         42.13         4.80 o                         
   3  19  -7        385.12        437.59         7.43 o                         
   5  19  -7        245.84        244.76        10.03 o                         
   7  19  -7         81.99         64.47         5.63 o                         
  -4  20  -7         63.21         74.34        12.73 o                         
  -2  20  -7        171.24        206.34         7.30 o                         
   0  20  -7        289.52        306.63        10.03 o                         
   2  20  -7        332.43        372.30         7.00 o                         
   4  20  -7        506.63        565.40         8.99 o                         
   6  20  -7         76.95         84.20        16.51 o                         
  -3  21  -7         57.22         53.74         4.10 o                         
  -1  21  -7         11.99         20.47         3.48 o                         
   1  21  -7        108.24        113.50         7.48 o                         
   3  21  -7          2.22         -4.90         6.63 o                         
   5  21  -7         49.44         42.62         9.74 o                         
 -12   0  -6        873.93        851.18        11.34 o                         
 -10   0  -6        695.49        629.52         9.74 o                         
  -8   0  -6       6516.91       6557.03       190.33 o                         
  -6   0  -6       3658.40       3821.26        13.87 o                         
  -4   0  -6       8362.66       7715.42        16.57 o                         
  -2   0  -6       3349.57       2909.25         8.52 o                         
   2   0  -6       9239.08       9604.00        15.59 o                         
 -13   1  -6        102.12         96.51         9.29 o                         
 -11   1  -6        479.66        449.30        10.20 o                         
  -9   1  -6         81.15         97.01         5.18 o                         
  -7   1  -6        778.83        818.61         8.15 o                         
  -5   1  -6       2011.59       1929.25        11.82 o                         
  -3   1  -6         37.31         27.59         5.18 o                         
  -1   1  -6       1553.80       1537.38        20.82 o                         
   1   1  -6       1601.95       1620.69        51.31 o                         
   3   1  -6         16.34         13.20         2.29 o                         
   5   1  -6       4228.46       5011.49        10.18 o                         
 -12   2  -6        167.82        147.17         5.82 o                         
 -10   2  -6        258.40        269.55         5.31 o                         
  -8   2  -6       1932.35       2101.14        12.91 o                         
  -6   2  -6       1765.27       1804.11        24.16 o                         
  -4   2  -6       1136.98       1097.68        65.68 o                         
  -2   2  -6       8894.94       8152.05       355.04 o                         
   0   2  -6      10009.63       9915.44       468.89 o                         
   2   2  -6      12840.79      13377.94       485.32 o                         
   4   2  -6       6851.90       6964.34       112.24 o                         
   6   2  -6       1089.50        989.41         7.97 o                         
 -13   3  -6        544.97        510.76        11.65 o                         
 -11   3  -6        228.07        228.04         5.55 o                         
  -9   3  -6        840.14        865.54         6.54 o                         
  -7   3  -6       3465.94       3409.40        17.63 o                         
  -5   3  -6        844.23        754.26        20.47 o                         
  -3   3  -6       4224.90       3731.19        70.00 o                         
  -1   3  -6       4435.89       4159.78        72.09 o                         
   1   3  -6       3857.40       4596.73        81.95 o                         
   3   3  -6       3505.42       3834.94        59.01 o                         
   5   3  -6       3498.71       3586.06        48.83 o                         
 -12   4  -6         60.01         50.98         3.49 o                         
 -10   4  -6         67.76         57.06         2.99 o                         
  -8   4  -6         30.27         27.75         3.01 o                         
  -6   4  -6        762.56        789.72        17.38 o                         
  -4   4  -6       3240.15       3166.95        97.01 o                         
  -2   4  -6       1676.63       1876.91         8.72 o                         
   2   4  -6       4406.91       4427.51        75.58 o                         
   4   4  -6       7924.32       8198.33       318.63 o                         
   6   4  -6       2029.02       2174.04        11.19 o                         
 -11   5  -6        283.87        288.75         5.70 o                         
  -9   5  -6        652.81        682.84         5.71 o                         
  -7   5  -6       1686.89       1820.09        13.50 o                         
  -5   5  -6       2098.75       2042.03        99.48 o                         
  -3   5  -6        905.47        891.77        36.48 o                         
   3   5  -6       3230.49       3298.26        50.23 o                         
   5   5  -6       2006.36       2099.02        10.47 o                         
 -12   6  -6         37.29         21.60         4.68 o                         
 -10   6  -6        119.90        128.21        13.05 o                         
  -8   6  -6        917.30        867.90        17.61 o                         
  -6   6  -6       2011.77       1848.21        49.28 o                         
  -4   6  -6       2514.34       2573.32       153.89 o                         
  -2   6  -6        159.12        209.39         4.91 o                         
   0   6  -6       8952.83      10069.07        18.19 o                         
   2   6  -6       1164.26       1146.95         9.52 o                         
   4   6  -6        483.62        462.62         9.03 o                         
   6   6  -6        345.79        342.63         6.35 o                         
 -11   7  -6         97.41         93.14         8.78 o                         
  -9   7  -6        283.52        270.64        18.48 o                         
  -7   7  -6         77.71         92.86         6.85 o                         
  -5   7  -6        719.58        633.24         8.67 o                         
  -3   7  -6        428.05        459.18        37.77 o                         
  -1   7  -6       3095.30       3378.00        12.13 o                         
   1   7  -6       3666.55       3827.09        36.53 o                         
   3   7  -6        690.07        756.24        20.97 o                         
   5   7  -6        558.04        565.84        28.03 o                         
   7   7  -6       1180.06       1279.08        10.42 o                         
 -12   8  -6        234.36        282.21        16.45 o                         
 -10   8  -6        152.37        201.79        15.12 o                         
  -8   8  -6       2129.63       2417.86       114.17 o                         
  -6   8  -6       1610.04       1903.13       110.47 o                         
  -4   8  -6       3177.86       3585.37       273.15 o                         
  -2   8  -6       9365.64      10571.11        23.28 o                         
   0   8  -6       4058.60       4353.67        79.01 o                         
   2   8  -6       1751.81       1688.01        22.54 o                         
   4   8  -6       5281.55       5352.31       226.25 o                         
   6   8  -6        708.66        709.26        10.41 o                         
 -11   9  -6         94.12        108.85         9.03 o                         
  -9   9  -6         80.13        114.79         7.34 o                         
  -7   9  -6       1878.76       1902.29       150.49 o                         
  -5   9  -6       1116.82       1148.12       109.02 o                         
  -3   9  -6         57.63         74.62        12.84 o                         
  -1   9  -6       3421.48       3642.73        14.02 o                         
   1   9  -6       2678.75       2697.38        21.72 o                         
   3   9  -6        772.01        779.92        34.13 o                         
   5   9  -6        370.16        382.00        16.32 o                         
   7   9  -6       1384.22       1434.70        11.29 o                         
 -10  10  -6        522.11        559.54        38.19 o                         
  -8  10  -6       2170.97       2104.76       129.08 o                         
  -6  10  -6       2396.73       2526.74       174.52 o                         
  -4  10  -6        468.69        435.04        47.51 o                         
  -2  10  -6        311.29        330.49         6.42 o                         
   0  10  -6       2621.95       2431.30        30.78 o                         
   2  10  -6       1765.59       1852.65        16.90 o                         
   4  10  -6        588.85        676.62        34.82 o                         
   6  10  -6       2377.53       2423.08       152.63 o                         
 -11  11  -6        690.08        774.77       103.61 o                         
  -9  11  -6        256.38        301.48        14.79 o                         
  -7  11  -6       1609.90       1591.05       120.82 o                         
  -5  11  -6       1942.72       1988.05       177.08 o                         
  -3  11  -6        274.77        273.27        23.24 o                         
  -1  11  -6       1500.10       1582.23        29.49 o                         
   1  11  -6       1138.05       1163.90         6.35 o                         
   3  11  -6       5245.50       5413.50       138.41 o                         
   5  11  -6       2176.05       2303.95       130.33 o                         
   7  11  -6        411.40        421.56         8.37 o                         
 -10  12  -6         42.72         37.24         5.20 o                         
  -8  12  -6        462.78        502.64        36.23 o                         
  -6  12  -6        114.51        117.61         8.15 o                         
  -4  12  -6        889.00        912.72        73.94 o                         
  -2  12  -6       1071.26       1161.04        66.04 o                         
   0  12  -6        242.85        269.14         6.49 o                         
   2  12  -6       1612.46       1692.75        10.72 o                         
   4  12  -6        286.24        316.09        10.10 o                         
   6  12  -6        961.20        947.00        32.82 o                         
  -9  13  -6        324.50        351.12        12.84 o                         
  -7  13  -6        744.19        716.84        41.60 o                         
  -5  13  -6       1250.28       1275.23        83.90 o                         
  -3  13  -6       4294.98       4533.09       344.29 o                         
  -1  13  -6       1230.96       1328.60         7.29 o                         
   1  13  -6       1936.96       2057.23        12.62 o                         
   3  13  -6       1646.38       1688.42        21.81 o                         
   5  13  -6       2708.64       2710.52       140.61 o                         
   7  13  -6        729.14        712.39         9.68 o                         
 -10  14  -6          7.73          1.65         5.25 o                         
  -8  14  -6        118.11        106.35         9.16 o                         
  -6  14  -6        137.90        119.26         9.30 o                         
  -4  14  -6       1282.01       1370.95       116.46 o                         
  -2  14  -6        131.93        149.83         6.99 o                         
   0  14  -6         67.53         47.43        10.02 o                         
   2  14  -6       2434.36       2534.78        47.76 o                         
   4  14  -6         65.12         55.45         3.43 o                         
   6  14  -6         58.27         57.91         3.11 o                         
  -9  15  -6         99.39         88.61         6.32 o                         
  -7  15  -6         70.63         59.96         4.64 o                         
  -5  15  -6        211.25        237.62         7.62 o                         
  -3  15  -6        851.25        927.48        57.52 o                         
  -1  15  -6       1639.77       1688.76        31.10 o                         
   1  15  -6       1173.40       1308.90        51.21 o                         
   3  15  -6        108.34        109.63        12.48 o                         
   5  15  -6       1018.37       1135.79        48.50 o                         
   7  15  -6        547.73        559.74        21.08 o                         
  -8  16  -6         45.32         35.19        11.68 o                         
  -6  16  -6        379.82        421.71        28.65 o                         
  -4  16  -6       1279.80       1357.03        62.77 o                         
  -2  16  -6       1288.78       1317.63        40.45 o                         
   0  16  -6       2419.38       2586.24        39.48 o                         
   2  16  -6        566.24        586.08         8.30 o                         
   4  16  -6        626.57        660.32         7.73 o                         
   6  16  -6        538.62        561.82        11.70 o                         
  -7  17  -6          0.94         -4.33         4.87 o                         
  -5  17  -6         29.54         28.40         4.76 o                         
  -3  17  -6        254.89        297.27         6.22 o                         
  -1  17  -6        117.67        129.00        10.24 o                         
   1  17  -6        135.54        141.83        13.78 o                         
   3  17  -6         32.77         25.67         4.69 o                         
   5  17  -6        121.26        110.49         6.56 o                         
   7  17  -6         22.78         17.45         4.61 o                         
  -6  18  -6        221.81        224.42        29.65 o                         
  -4  18  -6         66.07         63.20         3.43 o                         
  -2  18  -6        226.78        233.24         5.60 o                         
   0  18  -6        197.09        226.64         8.95 o                         
   2  18  -6        476.36        500.91         9.10 o                         
   4  18  -6        676.43        751.03        12.20 o                         
   6  18  -6        398.11        426.53         7.47 o                         
  -5  19  -6         11.67          6.78         3.51 o                         
  -3  19  -6        131.61        156.10         5.88 o                         
  -1  19  -6        114.26        135.18         5.39 o                         
   1  19  -6        523.94        595.44         8.86 o                         
   3  19  -6        659.10        741.93        27.15 o                         
   5  19  -6        147.50        134.05        12.19 o                         
   7  19  -6        241.18        232.00        10.24 o                         
  -4  20  -6         57.37         56.99        12.26 o                         
  -2  20  -6        147.29        174.95         7.61 o                         
   0  20  -6         22.69         19.78         2.91 o                         
   2  20  -6          0.31          4.99         3.14 o                         
   4  20  -6         79.26         79.96        17.24 o                         
   6  20  -6        128.93        113.96        10.10 o                         
  -3  21  -6         97.64         97.44        15.18 o                         
  -1  21  -6        373.22        391.69        16.63 o                         
   1  21  -6         98.64        107.43        11.65 o                         
   3  21  -6        211.23        236.99         8.12 o                         
   5  21  -6        153.93        152.78         7.07 o                         
   0  22  -6        291.55        349.53        16.35 o                         
   2  22  -6          4.22          7.07         5.77 o                         
 -13   1  -5        311.85        316.03         6.26 o                         
 -11   1  -5        826.56        829.85        12.49 o                         
  -9   1  -5        938.09        944.02        21.02 o                         
  -7   1  -5       2888.32       2822.03        28.21 o                         
  -5   1  -5       3829.87       3867.51        54.17 o                         
  -3   1  -5       9741.35       8906.78        87.25 o                         
  -1   1  -5       5397.20       4882.75        33.09 o                         
   1   1  -5       4049.30       4034.61        29.00 o                         
   3   1  -5      11263.22      12023.32        78.54 o                         
 -12   2  -5        301.58        299.00         5.57 o                         
 -10   2  -5        573.58        593.40         5.96 o                         
  -8   2  -5       1983.36       2018.66         7.44 o                         
  -6   2  -5       1136.32       1367.66        21.93 o                         
  -4   2  -5       3411.91       3216.46       107.18 o                         
  -2   2  -5       6195.16       5747.80       128.33 o                         
   2   2  -5       8606.24       8637.02       316.78 o                         
 -13   3  -5         42.31         32.72         5.04 o                         
 -11   3  -5        105.82         75.16         4.23 o                         
  -9   3  -5        499.64        505.74         5.68 o                         
  -7   3  -5        502.10        459.88         7.25 o                         
  -5   3  -5       5537.43       5673.14       108.70 o                         
  -3   3  -5       6060.41       5833.41       141.38 o                         
  -1   3  -5      14805.44      14317.18       803.64 o                         
   1   3  -5       1190.46       1390.79        24.33 o                         
   3   3  -5       4942.70       5177.60        94.63 o                         
   5   3  -5       3197.79       3447.04        54.07 o                         
 -12   4  -5        466.13        485.06         8.33 o                         
 -10   4  -5        586.52        572.53         5.84 o                         
  -8   4  -5       1762.20       1767.23        20.59 o                         
  -6   4  -5        583.07        529.22        16.20 o                         
  -4   4  -5       4437.57       4329.80       150.20 o                         
  -2   4  -5       9187.39       9515.44        18.14 o                         
   2   4  -5       4013.68       4051.14        43.01 o                         
   4   4  -5       7632.16       7940.69        88.49 o                         
   6   4  -5        311.30        277.66         5.34 o                         
 -13   5  -5         83.05         80.29         4.85 o                         
 -11   5  -5         69.31         68.44         6.88 o                         
  -9   5  -5         24.23         28.94         2.98 o                         
  -7   5  -5        572.83        617.08         8.91 o                         
  -5   5  -5        790.46        753.67        14.10 o                         
  -3   5  -5       4941.98       5279.15       290.17 o                         
  -1   5  -5       4154.02       4654.73        12.24 o                         
   1   5  -5       1210.45       1350.81        15.13 o                         
   3   5  -5       5263.43       5793.65        81.70 o                         
   5   5  -5        926.89       1039.75         7.67 o                         
 -12   6  -5        186.45        198.63         9.89 o                         
 -10   6  -5        344.56        365.73        21.50 o                         
  -8   6  -5       1155.05       1132.61        22.36 o                         
  -6   6  -5       1782.14       1944.37        46.78 o                         
  -4   6  -5       4199.62       4051.76       197.42 o                         
  -2   6  -5       8521.77       9480.46        19.77 o                         
   2   6  -5       1336.92       1296.68        45.43 o                         
   4   6  -5       3527.89       3561.44       144.38 o                         
   6   6  -5       3999.16       3961.62        14.92 o                         
 -11   7  -5        351.17        344.67        14.41 o                         
  -9   7  -5        824.41        836.58        28.63 o                         
  -7   7  -5       1685.93       1647.87        38.62 o                         
  -5   7  -5        879.20       1010.14        78.17 o                         
  -3   7  -5       1366.27       1343.72        96.06 o                         
  -1   7  -5       4332.76       5066.26        14.26 o                         
   1   7  -5       4808.45       4924.45        32.42 o                         
   3   7  -5       8585.31       8610.25        91.46 o                         
   5   7  -5       1999.09       1872.21       102.07 o                         
 -12   8  -5         15.17          8.76         5.20 o                         
 -10   8  -5        116.06        130.09        15.26 o                         
  -8   8  -5        259.46        273.77        18.40 o                         
  -6   8  -5        243.65        278.48        12.92 o                         
  -4   8  -5        178.47        148.34        15.15 o                         
  -2   8  -5        770.37        860.16        45.35 o                         
   0   8  -5        809.13        911.88         8.18 o                         
   2   8  -5        173.52        173.33         2.96 o                         
   4   8  -5        733.06        776.91        26.10 o                         
   6   8  -5        161.71        166.80         6.20 o                         
 -11   9  -5        226.40        284.10        24.82 o                         
  -9   9  -5        991.31       1036.89        54.80 o                         
  -7   9  -5       1629.48       1756.16       107.25 o                         
  -5   9  -5       1347.66       1471.61       117.00 o                         
  -3   9  -5       3804.75       4156.54        22.87 o                         
  -1   9  -5       2984.41       3254.30        13.13 o                         
   1   9  -5       3708.23       3683.64        30.88 o                         
   3   9  -5       6827.87       6532.26       187.74 o                         
   5   9  -5       5911.96       5686.44       188.67 o                         
 -12  10  -5        487.75        560.68        47.06 o                         
 -10  10  -5         26.89         31.96        11.10 o                         
  -8  10  -5        602.82        624.01        59.72 o                         
  -6  10  -5        340.43        401.25        46.05 o                         
  -4  10  -5        997.00       1037.54        60.32 o                         
  -2  10  -5        203.45        190.77         6.85 o                         
   0  10  -5       2264.83       2432.03        36.13 o                         
   2  10  -5        748.88        789.54        28.63 o                         
   4  10  -5       4922.58       4907.36       147.39 o                         
   6  10  -5        662.56        657.16        36.05 o                         
 -11  11  -5         51.01         51.34         9.23 o                         
  -9  11  -5        443.88        473.91        19.99 o                         
  -7  11  -5        918.41       1045.57        67.28 o                         
  -5  11  -5        414.02        406.50        47.86 o                         
  -3  11  -5        101.28         97.89         7.00 o                         
   1  11  -5        819.62        860.31        11.42 o                         
   3  11  -5        732.85        734.48        19.44 o                         
   5  11  -5       2582.09       2400.09        10.45 o                         
 -10  12  -5        389.90        419.68        41.86 o                         
  -8  12  -5        678.10        664.46        51.35 o                         
  -6  12  -5       1946.73       2009.42       125.86 o                         
  -4  12  -5       1231.07       1364.82        57.69 o                         
  -2  12  -5        698.97        741.76        45.02 o                         
   0  12  -5       1980.07       2038.98        23.29 o                         
   2  12  -5       5350.15       5745.71        17.16 o                         
   4  12  -5       6861.46       6766.51        19.72 o                         
   6  12  -5        888.89        859.07        29.06 o                         
  -9  13  -5          4.67          4.17         4.38 o                         
  -7  13  -5        133.10        137.08        24.88 o                         
  -5  13  -5        902.16        794.50        54.71 o                         
  -3  13  -5         27.86         29.31         4.18 o                         
  -1  13  -5       1096.29       1077.30        14.91 o                         
   1  13  -5        501.90        456.83        15.96 o                         
   3  13  -5        682.68        723.09        21.67 o                         
   5  13  -5        669.98        683.67        33.37 o                         
   7  13  -5        271.99        255.86         7.79 o                         
 -10  14  -5        162.95        179.51        10.03 o                         
  -8  14  -5         98.82        101.43         7.43 o                         
  -6  14  -5        168.17        145.94        14.50 o                         
  -4  14  -5       1725.90       1762.01       139.27 o                         
  -2  14  -5       1994.88       2118.16        60.40 o                         
   0  14  -5        366.85        388.86        23.89 o                         
   2  14  -5       1357.74       1438.03        28.73 o                         
   4  14  -5        337.72        328.57         5.92 o                         
   6  14  -5        875.59        929.78        42.42 o                         
  -9  15  -5          3.27         10.92         6.27 o                         
  -7  15  -5        168.23        186.92         7.93 o                         
  -5  15  -5       1338.32       1427.67       104.96 o                         
  -3  15  -5       1141.79       1171.21        69.20 o                         
  -1  15  -5        131.83        114.99        13.46 o                         
   1  15  -5       1487.73       1540.20        12.89 o                         
   3  15  -5        330.31        285.85        18.69 o                         
   5  15  -5        208.00        201.06         7.94 o                         
   7  15  -5        574.13        534.00         9.82 o                         
  -8  16  -5         12.85         13.03         4.76 o                         
  -6  16  -5         75.56         73.84        13.05 o                         
  -4  16  -5        181.87        212.75         9.16 o                         
  -2  16  -5        447.92        521.51        13.86 o                         
   0  16  -5        176.71        185.39         8.50 o                         
   2  16  -5         63.70         58.34         7.28 o                         
   4  16  -5        277.60        313.29        12.34 o                         
   6  16  -5        560.11        531.41        26.28 o                         
  -7  17  -5        423.35        480.21        37.82 o                         
  -5  17  -5        634.99        686.28        34.15 o                         
  -3  17  -5        532.46        556.81        14.89 o                         
  -1  17  -5        969.01       1036.63        25.73 o                         
   1  17  -5        260.98        262.54        10.90 o                         
   3  17  -5        583.30        670.99        27.80 o                         
   5  17  -5        361.52        390.32        17.39 o                         
  -6  18  -5          0.06          6.03         4.43 o                         
  -4  18  -5        157.84        166.25         5.55 o                         
  -2  18  -5        132.74        145.28         5.18 o                         
   0  18  -5        342.25        337.70        10.04 o                         
   2  18  -5        170.07        166.62        12.62 o                         
   4  18  -5        404.15        446.82        14.79 o                         
   6  18  -5        100.34        102.99         9.38 o                         
  -5  19  -5        123.11        122.63        14.64 o                         
  -3  19  -5        174.28        213.69         6.42 o                         
  -1  19  -5        101.85        112.24        12.04 o                         
   1  19  -5        254.95        263.33         7.75 o                         
   3  19  -5        120.90        115.68         5.72 o                         
   5  19  -5        132.71        131.40         9.16 o                         
   7  19  -5        165.15        173.69        11.11 o                         
  -4  20  -5         83.46         89.61         8.35 o                         
  -2  20  -5        177.71        207.72        10.67 o                         
   0  20  -5        432.64        482.35        14.03 o                         
   2  20  -5        476.37        564.68         9.69 o                         
   4  20  -5        184.47        220.63        11.18 o                         
  -3  21  -5         71.57         85.35         6.81 o                         
  -1  21  -5         84.99        101.05        13.61 o                         
   1  21  -5         16.28          9.50         2.74 o                         
   3  21  -5         45.54         48.70         3.05 o                         
   5  21  -5         54.26         35.05         5.91 o                         
  -2  22  -5         61.66         50.91         7.36 o                         
   0  22  -5        209.60        234.58        11.83 o                         
   2  22  -5        359.96        396.36        12.77 o                         
 -12   0  -4       1596.41       1587.72        38.49 o                         
 -10   0  -4        362.24        323.76        10.10 o                         
  -8   0  -4       5867.64       5929.59        21.71 o                         
  -6   0  -4       4866.51       4552.57        14.53 o                         
  -4   0  -4       2439.62       2525.01         9.05 o                         
 -13   1  -4          5.52          6.03         3.95 o                         
 -11   1  -4        249.26        239.60         5.77 o                         
  -9   1  -4        465.95        441.94         6.31 o                         
  -7   1  -4        265.36        291.80         3.75 o                         
  -5   1  -4        133.39        113.73         5.03 o                         
  -3   1  -4        850.27        738.07        18.28 o                         
  -1   1  -4       7740.96       7128.94        11.51 o                         
   1   1  -4       4748.50       4450.68        86.47 o                         
   3   1  -4       7453.53       7934.10        78.11 o                         
 -12   2  -4        388.60        359.85        15.84 o                         
 -10   2  -4       1234.18       1251.13        10.56 o                         
  -8   2  -4       2027.16       2052.05        19.23 o                         
  -6   2  -4       4743.66       4774.63        55.06 o                         
  -4   2  -4        713.92        729.29        38.06 o                         
  -2   2  -4        385.25        444.56        11.28 o                         
   2   2  -4       2423.49       2699.35        27.05 o                         
   4   2  -4      11547.01      11415.19        14.59 o                         
 -13   3  -4        359.66        375.06        10.50 o                         
 -11   3  -4        463.60        507.32        17.16 o                         
  -9   3  -4       2235.16       2239.85        17.12 o                         
  -7   3  -4       2573.05       2462.24        34.28 o                         
  -5   3  -4       2841.55       2824.02        51.18 o                         
   1   3  -4       2463.55       2583.36        37.69 o                         
   3   3  -4       1205.31       1124.13        18.22 o                         
   5   3  -4       3941.61       4005.44        36.43 o                         
 -12   4  -4          8.50          6.20         4.73 o                         
 -10   4  -4         42.94         46.70         2.82 o                         
  -8   4  -4        383.81        405.02         8.53 o                         
  -6   4  -4        336.68        323.21        11.52 o                         
  -4   4  -4       1745.05       1974.54        46.61 o                         
   2   4  -4       1838.10       1958.28        26.97 o                         
   4   4  -4        425.38        384.90         2.85 o                         
 -13   5  -4        405.65        410.17        18.58 o                         
 -11   5  -4        712.17        715.04        12.75 o                         
  -9   5  -4       2394.58       2383.09        21.19 o                         
  -7   5  -4       2863.13       2616.32        28.20 o                         
  -5   5  -4       4824.89       5007.36       115.95 o                         
   1   5  -4       3107.32       3153.81        51.89 o                         
   3   5  -4       5393.11       5656.22        78.01 o                         
   5   5  -4       8484.92       8842.95        19.72 o                         
 -12   6  -4        477.93        495.15        14.84 o                         
 -10   6  -4        911.20        929.20        21.44 o                         
  -8   6  -4       2279.31       2407.73        32.30 o                         
  -6   6  -4       2086.42       2259.47        60.59 o                         
  -4   6  -4       1969.99       2007.14       108.58 o                         
  -2   6  -4       8048.24       7693.99       488.31 o                         
   2   6  -4       8007.46       8540.40       100.73 o                         
   4   6  -4       2165.93       2137.90        77.40 o                         
 -13   7  -4         61.07         74.38         8.15 o                         
 -11   7  -4        147.87        153.27        13.38 o                         
  -9   7  -4        271.56        283.63        18.11 o                         
  -7   7  -4        957.02       1016.58        27.69 o                         
  -3   7  -4        985.89       1120.33         8.25 o                         
  -1   7  -4        609.68        574.06         5.64 o                         
   1   7  -4        199.76        231.36         8.31 o                         
   3   7  -4       2624.46       2723.02        69.25 o                         
   5   7  -4       1537.20       1599.64        69.92 o                         
 -12   8  -4        196.05        192.08        17.10 o                         
 -10   8  -4        952.25        966.57        34.03 o                         
  -8   8  -4       2150.72       1990.69        57.36 o                         
  -6   8  -4       2049.78       2084.21       116.81 o                         
  -4   8  -4       3150.49       3128.79       253.38 o                         
  -2   8  -4       6161.91       6212.07       357.26 o                         
   0   8  -4       4457.90       4629.64        70.76 o                         
   2   8  -4       1376.73       1512.11        35.67 o                         
   4   8  -4       6390.46       6305.90       197.51 o                         
   6   8  -4       3790.73       3625.83        14.46 o                         
 -11   9  -4        123.59        131.03        33.18 o                         
  -9   9  -4       1141.83       1099.71        52.22 o                         
  -7   9  -4        384.48        453.33        46.56 o                         
  -5   9  -4       1793.44       1752.36       109.27 o                         
  -3   9  -4        687.08        783.59        33.29 o                         
  -1   9  -4        705.18        789.05         7.23 o                         
   1   9  -4         43.96         49.15         7.79 o                         
   3   9  -4       2502.35       2822.88        88.67 o                         
   5   9  -4       1083.88       1057.65        37.05 o                         
 -12  10  -4        232.76        264.72        51.15 o                         
 -10  10  -4        391.17        394.03        41.28 o                         
  -8  10  -4       2768.88       2897.18       190.71 o                         
  -6  10  -4        125.19        130.34         5.38 o                         
  -4  10  -4        727.48        716.19        44.09 o                         
  -2  10  -4       2649.56       2693.79       211.59 o                         
   0  10  -4       4047.25       4105.43         9.63 o                         
   2  10  -4       2588.54       2884.49        81.03 o                         
   4  10  -4       2111.86       1990.86        52.14 o                         
   6  10  -4       5023.74       4552.98        16.40 o                         
 -11  11  -4        332.16        367.58        49.28 o                         
  -9  11  -4        240.72        266.38        32.90 o                         
  -7  11  -4       1790.77       1928.57       102.93 o                         
  -5  11  -4        295.41        305.74        23.67 o                         
  -3  11  -4        667.91        645.91        54.05 o                         
  -1  11  -4       3026.35       3144.15        14.07 o                         
   1  11  -4        959.10        990.73        13.75 o                         
   3  11  -4       1862.63       1847.70        63.63 o                         
   5  11  -4       1755.31       1733.59        81.70 o                         
 -10  12  -4         72.02         79.26        22.72 o                         
  -8  12  -4         28.28         45.86         4.18 o                         
  -6  12  -4        122.19        112.80         6.20 o                         
  -4  12  -4        161.52        223.47        23.23 o                         
  -2  12  -4       1369.77       1445.42       108.33 o                         
   0  12  -4        121.11        138.25         5.70 o                         
   2  12  -4        684.25        701.97         7.08 o                         
   4  12  -4       1663.34       1629.80        69.57 o                         
   6  12  -4        768.95        694.32        12.57 o                         
 -11  13  -4        154.71        150.15        10.02 o                         
  -9  13  -4        272.58        291.70        32.97 o                         
  -7  13  -4        614.66        627.74        21.37 o                         
  -5  13  -4        746.06        872.78        58.74 o                         
  -3  13  -4       1063.35       1205.99        84.62 o                         
  -1  13  -4        265.35        255.36         7.09 o                         
   1  13  -4       1962.12       2144.72         8.22 o                         
   3  13  -4       3021.87       3301.34        10.01 o                         
   5  13  -4        783.01        778.71        20.38 o                         
  -8  14  -4         34.83         27.15         4.41 o                         
  -6  14  -4        897.38        881.86        53.91 o                         
  -4  14  -4       1447.69       1510.76       115.22 o                         
  -2  14  -4       1683.21       1459.62        53.36 o                         
   0  14  -4       1093.23       1195.23        15.01 o                         
   2  14  -4        192.93        178.63        11.54 o                         
   4  14  -4        274.38        277.05         7.00 o                         
   6  14  -4        560.10        554.37        15.96 o                         
  -9  15  -4        167.88        159.67         9.22 o                         
  -7  15  -4         82.29         89.85         7.60 o                         
  -5  15  -4       1416.40       1452.67        97.67 o                         
  -3  15  -4        997.89       1115.75        52.84 o                         
  -1  15  -4       1022.45       1036.68        32.72 o                         
   1  15  -4       1127.16       1236.23        21.41 o                         
   3  15  -4        288.44        288.52        21.94 o                         
   5  15  -4        921.25        915.70        36.86 o                         
   7  15  -4        215.92        186.99         8.51 o                         
  -8  16  -4        547.74        600.41        31.47 o                         
  -6  16  -4        693.53        728.51        52.72 o                         
  -4  16  -4        573.63        586.16        28.02 o                         
  -2  16  -4       1833.04       1934.99        50.45 o                         
   0  16  -4        501.03        522.72         6.50 o                         
   2  16  -4        805.79        854.15         7.19 o                         
   4  16  -4       1167.38       1274.42        31.17 o                         
   6  16  -4        221.54        225.95         8.80 o                         
  -7  17  -4          6.88         26.01         5.98 o                         
  -5  17  -4         10.75         11.06         5.55 o                         
  -3  17  -4         18.28         15.16         2.72 o                         
  -1  17  -4         63.18         65.54         6.99 o                         
   1  17  -4        364.03        346.68         9.09 o                         
   3  17  -4         56.24         46.75        12.33 o                         
   5  17  -4        586.51        596.54        19.64 o                         
   7  17  -4         20.19          4.76         4.76 o                         
  -8  18  -4        183.14        191.63        25.17 o                         
  -6  18  -4        330.77        399.69        17.25 o                         
  -4  18  -4        197.74        213.52         7.38 o                         
  -2  18  -4        713.70        784.53        23.75 o                         
   0  18  -4       1320.92       1408.82        34.57 o                         
   2  18  -4        623.84        674.35         7.71 o                         
   4  18  -4        317.22        344.89         9.31 o                         
   6  18  -4        880.05        863.58        12.57 o                         
  -7  19  -4         83.99         93.32         8.22 o                         
  -5  19  -4         94.05         73.40         4.79 o                         
  -3  19  -4        311.04        379.63         5.94 o                         
  -1  19  -4        515.83        585.14        13.47 o                         
   1  19  -4        807.78        807.95        20.72 o                         
   3  19  -4        288.95        310.48         6.01 o                         
   5  19  -4        330.61        368.43        10.68 o                         
   7  19  -4        130.14         92.61         9.66 o                         
  -6  20  -4         28.20         40.67         7.36 o                         
  -4  20  -4         28.58         22.79         4.52 o                         
  -2  20  -4         85.14         72.90         4.44 o                         
   0  20  -4         56.59         47.77         2.81 o                         
   2  20  -4         81.96         91.36         6.38 o                         
   4  20  -4         67.44         66.98         7.72 o                         
   6  20  -4        214.97        206.31        10.68 o                         
  -3  21  -4        111.91         99.81        15.07 o                         
  -1  21  -4        190.29        203.88         5.60 o                         
   1  21  -4        164.47        188.72         5.19 o                         
   3  21  -4        250.39        251.64         9.74 o                         
   5  21  -4        136.31        123.91        10.67 o                         
  -2  22  -4        109.35        106.94        10.82 o                         
   0  22  -4          0.58          9.81         5.48 o                         
   2  22  -4         10.98         10.27         6.56 o                         
 -13   1  -3        899.04        898.78         9.15 o                         
 -11   1  -3        823.21        824.90        12.85 o                         
  -9   1  -3        535.96        506.06         5.07 o                         
  -7   1  -3       6105.53       6346.52        27.45 o                         
  -5   1  -3       4634.87       4664.97        39.34 o                         
  -3   1  -3       2609.70       2475.00        34.09 o                         
 -12   2  -3        317.43        312.29         6.31 o                         
 -10   2  -3        295.69        250.72         8.79 o                         
  -8   2  -3       3107.72       3168.16        26.67 o                         
  -6   2  -3       2010.06       1981.67        30.68 o                         
  -4   2  -3       7200.58       7100.54       120.14 o                         
  -2   2  -3       2719.72       2841.54        54.14 o                         
   2   2  -3       1658.31       1836.66        34.40 o                         
   4   2  -3      13406.50      13984.56        20.22 o                         
 -13   3  -3        118.53         98.67         6.14 o                         
 -11   3  -3        210.91        246.63         8.31 o                         
  -9   3  -3        553.40        531.67         6.63 o                         
  -7   3  -3       2226.55       2353.86        24.99 o                         
  -5   3  -3         82.42         84.39         2.31 o                         
  -3   3  -3       5686.16       6072.06       243.43 o                         
   3   3  -3       4479.07       4706.85        54.94 o                         
   5   3  -3       2913.89       3064.32         9.51 o                         
 -12   4  -3        372.63        410.05        13.31 o                         
 -10   4  -3        927.75        961.17         6.55 o                         
  -8   4  -3       3056.50       3177.89        12.14 o                         
  -6   4  -3       2559.17       2544.35        34.50 o                         
   4   4  -3       5090.60       4824.87        36.37 o                         
 -13   5  -3        102.84         82.80         6.66 o                         
 -11   5  -3        393.80        409.38         5.86 o                         
  -9   5  -3        221.71        250.44        17.78 o                         
  -7   5  -3        752.76        722.32        12.12 o                         
  -5   5  -3       1275.96       1349.81        34.30 o                         
  -3   5  -3       2442.75       2801.70       195.57 o                         
  -1   5  -3       5147.89       5331.02       167.93 o                         
   1   5  -3       2297.49       2350.78        34.88 o                         
   3   5  -3       1364.63       1593.42        18.08 o                         
 -12   6  -3        263.42        286.40        18.94 o                         
 -10   6  -3        324.46        329.63        12.04 o                         
  -8   6  -3        878.31        893.13        15.74 o                         
  -6   6  -3       1898.36       1904.99        55.13 o                         
  -4   6  -3        839.39        813.59        37.48 o                         
  -2   6  -3       5764.88       6373.79       209.76 o                         
   0   6  -3       7235.68       7585.04       271.40 o                         
   2   6  -3        114.61        157.63        15.82 o                         
   4   6  -3       1967.23       1971.39        63.45 o                         
 -13   7  -3        161.21        174.69         9.09 o                         
 -11   7  -3       1590.21       1625.73        48.08 o                         
  -9   7  -3       1323.17       1372.42        32.98 o                         
  -7   7  -3       1333.42       1308.75        26.66 o                         
  -5   7  -3       2488.32       2416.61        60.59 o                         
  -3   7  -3        589.48        677.65         4.63 o                         
   1   7  -3       2087.78       2164.15        23.88 o                         
   3   7  -3       1528.20       1553.77        30.57 o                         
   5   7  -3       3634.42       3523.33        82.19 o                         
 -12   8  -3        108.49        134.33         9.63 o                         
 -10   8  -3         88.01         84.68         9.76 o                         
  -8   8  -3        101.52         71.33         7.36 o                         
  -6   8  -3        875.86        930.75        26.84 o                         
  -4   8  -3        701.34        756.64       108.08 o                         
  -2   8  -3       2086.95       2573.88       103.99 o                         
   0   8  -3        467.48        611.20         6.65 o                         
   2   8  -3       3253.97       3345.32        56.20 o                         
   4   8  -3        954.41       1018.24        26.35 o                         
 -11   9  -3        385.21        409.30        18.88 o                         
  -9   9  -3       1016.56       1060.02        51.91 o                         
  -7   9  -3       2410.55       2466.82       101.97 o                         
  -5   9  -3       2427.28       2393.63       165.76 o                         
  -3   9  -3       1010.07        984.61        50.54 o                         
  -1   9  -3       3727.84       4029.82        13.91 o                         
   1   9  -3       1112.15       1082.62        34.92 o                         
   3   9  -3        142.75        137.96         8.95 o                         
   5   9  -3       3809.28       3916.64        60.92 o                         
 -12  10  -3        326.47        419.50        17.61 o                         
 -10  10  -3         82.45         76.63         3.56 o                         
  -8  10  -3        670.05        621.03        47.93 o                         
  -6  10  -3        715.32        717.63        45.23 o                         
  -4  10  -3        735.40        827.83        33.10 o                         
  -2  10  -3       1301.17       1375.47        91.29 o                         
   0  10  -3       3039.16       3096.97         8.16 o                         
   2  10  -3        333.25        376.81         9.10 o                         
   4  10  -3       1759.67       1770.73        42.51 o                         
   6  10  -3       2121.64       1932.10        13.79 o                         
 -11  11  -3        250.40        256.89        36.43 o                         
  -9  11  -3        525.66        492.41        33.85 o                         
  -7  11  -3        761.88        768.76        27.53 o                         
  -5  11  -3        298.85        288.53         7.72 o                         
  -3  11  -3        200.15        214.88        15.55 o                         
  -1  11  -3       1121.42       1122.25        21.52 o                         
   1  11  -3       3111.69       3256.70        48.12 o                         
   3  11  -3        451.52        468.36         7.73 o                         
   5  11  -3       2074.96       2242.39        11.32 o                         
 -10  12  -3        162.88        186.64        10.82 o                         
  -8  12  -3       1320.27       1451.98        77.54 o                         
  -6  12  -3        954.73       1059.78        73.23 o                         
  -4  12  -3       2000.12       2126.28       138.38 o                         
  -2  12  -3       2270.33       2552.10        13.94 o                         
   0  12  -3       6354.66       6622.37        96.14 o                         
   2  12  -3       4705.18       4899.37        14.35 o                         
   4  12  -3       1107.26       1132.53         8.90 o                         
   6  12  -3       1299.22       1257.40        10.71 o                         
 -11  13  -3         33.06         21.78         7.79 o                         
  -9  13  -3        189.94        216.45        29.21 o                         
  -7  13  -3        381.46        416.73        53.12 o                         
  -5  13  -3        691.61        642.24        72.53 o                         
  -3  13  -3       1890.29       1855.04       109.62 o                         
  -1  13  -3       1150.46       1106.00         6.25 o                         
   1  13  -3        444.50        493.10         6.07 o                         
   3  13  -3        307.77        334.51         4.58 o                         
   5  13  -3        590.60        578.14        17.41 o                         
 -10  14  -3        136.50        133.41        16.37 o                         
  -8  14  -3        351.35        375.26         8.77 o                         
  -6  14  -3       1584.94       1656.12        99.02 o                         
  -4  14  -3       1363.04       1457.02        86.04 o                         
  -2  14  -3        945.24        962.65        16.37 o                         
   0  14  -3       1767.07       1790.74        13.48 o                         
   2  14  -3        781.09        796.65        13.66 o                         
   4  14  -3        957.65       1031.53        23.78 o                         
   6  14  -3        418.65        422.12         8.66 o                         
  -9  15  -3         95.01        135.23        15.22 o                         
  -7  15  -3        856.58        970.59        55.34 o                         
  -5  15  -3       1168.06       1230.83        81.35 o                         
  -3  15  -3        765.79        699.32        12.14 o                         
  -1  15  -3        490.25        508.20        19.99 o                         
   1  15  -3       2282.61       2461.99        24.52 o                         
   3  15  -3        466.94        425.95        12.56 o                         
   5  15  -3        623.78        645.79        22.46 o                         
   7  15  -3        326.03        333.38         9.24 o                         
  -8  16  -3          0.59          6.70         4.54 o                         
  -6  16  -3        358.46        398.64        31.39 o                         
  -4  16  -3         21.95         13.49         6.27 o                         
  -2  16  -3         89.68        100.83        14.76 o                         
   0  16  -3        502.61        527.77        14.50 o                         
   2  16  -3        455.47        441.76         7.36 o                         
   4  16  -3        474.78        458.43         6.41 o                         
   6  16  -3        208.17        190.74         8.51 o                         
  -9  17  -3        337.64        373.92        39.32 o                         
  -7  17  -3        694.66        805.62        42.60 o                         
  -5  17  -3        456.04        475.28        16.24 o                         
  -3  17  -3       1084.87       1116.55        23.94 o                         
  -1  17  -3       1346.30       1429.79        29.81 o                         
   1  17  -3        923.80        969.36         5.87 o                         
   3  17  -3       1694.40       1713.02        20.13 o                         
   5  17  -3        560.03        572.97        10.40 o                         
   7  17  -3        738.16        659.67        11.56 o                         
  -8  18  -3         76.30         68.37         7.79 o                         
  -6  18  -3         61.54         72.55        15.36 o                         
  -4  18  -3        152.82        176.74         5.17 o                         
  -2  18  -3         49.27         60.20         9.36 o                         
   0  18  -3        386.80        377.40         5.02 o                         
   2  18  -3        111.92        111.39        13.74 o                         
   4  18  -3        378.57        392.20         5.93 o                         
   6  18  -3         38.48         34.32         5.05 o                         
  -7  19  -3        106.87         95.13        20.70 o                         
  -5  19  -3         66.55         65.81         4.62 o                         
  -3  19  -3        247.04        248.56         5.47 o                         
  -1  19  -3        725.43        755.20        17.20 o                         
   1  19  -3         97.44         84.08         6.93 o                         
   3  19  -3        109.25         98.40         4.71 o                         
   5  19  -3        376.00        394.73        10.68 o                         
   7  19  -3        135.95        107.18         9.95 o                         
  -6  20  -3        207.38        253.28        13.06 o                         
  -4  20  -3        218.91        224.14        12.94 o                         
  -2  20  -3        394.32        451.73        18.53 o                         
   0  20  -3        454.43        472.98        17.37 o                         
   2  20  -3        314.81        334.57         5.90 o                         
   4  20  -3         79.33         64.68        11.54 o                         
   6  20  -3        344.04        337.83        11.54 o                         
  -5  21  -3          0.83          4.12         3.30 o                         
  -3  21  -3         21.27         24.76         3.65 o                         
  -1  21  -3         47.50         42.85         6.06 o                         
   1  21  -3         49.40         42.90         3.86 o                         
   3  21  -3          3.13          2.48         3.36 o                         
   5  21  -3         18.45          1.73         5.34 o                         
  -2  22  -3         96.97         94.45        14.78 o                         
   0  22  -3        168.07        183.21        10.53 o                         
   2  22  -3        189.35        210.93        14.57 o                         
   4  22  -3        118.43         90.59         8.08 o                         
 -14   0  -2        494.77        502.16        12.56 o                         
 -12   0  -2       1418.82       1441.63        27.20 o                         
 -10   0  -2        433.76        447.17         9.24 o                         
  -8   0  -2       4858.70       4736.99        71.51 o                         
  -6   0  -2       4292.45       4325.87        13.64 o                         
  -4   0  -2       1704.09       1727.71         7.14 o                         
   4   0  -2      16080.96      15725.91        20.94 o                         
 -13   1  -2         19.52         29.66         3.75 o                         
 -11   1  -2         53.53         45.33         2.69 o                         
  -9   1  -2        898.34        861.61         7.62 o                         
  -7   1  -2        599.91        638.74         4.30 o                         
  -5   1  -2         73.50         51.59         3.46 o                         
  -3   1  -2       7620.66       7622.44        13.36 o                         
  -1   1  -2       1444.54       1569.83        29.63 o                         
 -14   2  -2        316.08        304.60         6.39 o                         
 -12   2  -2       1019.73       1022.88        15.46 o                         
 -10   2  -2        927.54        920.78         6.53 o                         
  -8   2  -2       1933.19       2040.41         7.03 o                         
  -6   2  -2       4028.80       4234.69        43.21 o                         
  -4   2  -2       4700.27       4504.72        58.58 o                         
   4   2  -2      11788.71      11729.51       190.13 o                         
 -13   3  -2        158.46        161.68         7.16 o                         
 -11   3  -2       1008.09       1053.07         9.74 o                         
  -9   3  -2         95.27        102.89         5.14 o                         
  -7   3  -2       1314.45       1401.32        14.78 o                         
  -5   3  -2       5612.60       5710.83        67.13 o                         
  -3   3  -2      10265.78      10827.52        21.63 o                         
   1   3  -2       3668.27       3635.85        49.62 o                         
   3   3  -2       7170.16       7363.57        14.88 o                         
 -14   4  -2         30.89         25.77         5.12 o                         
 -12   4  -2         25.74         15.23         3.18 o                         
 -10   4  -2        589.27        586.75         5.80 o                         
  -8   4  -2        158.69        158.04        10.01 o                         
  -6   4  -2        261.20        272.93         4.23 o                         
  -4   4  -2       1697.97       1893.27        43.04 o                         
  -2   4  -2       6055.66       5906.69       187.66 o                         
   0   4  -2       4031.96       4059.39       115.43 o                         
   2   4  -2        992.76        900.71        14.64 o                         
   4   4  -2        583.06        620.00         6.15 o                         
 -13   5  -2        445.49        452.16         9.85 o                         
 -11   5  -2        790.19        815.27        11.14 o                         
  -9   5  -2       2709.18       2770.92        38.94 o                         
  -7   5  -2       2374.41       2413.19        16.47 o                         
  -5   5  -2      11452.66      12034.48       395.90 o                         
  -1   5  -2       5984.93       6905.24        40.61 o                         
   3   5  -2      10499.93      10596.40       118.45 o                         
 -12   6  -2       1147.79       1158.16        33.47 o                         
 -10   6  -2        742.16        753.77        21.64 o                         
  -8   6  -2        672.10        729.20        15.40 o                         
  -6   6  -2        542.14        500.83         6.86 o                         
  -4   6  -2        955.49       1054.70        27.65 o                         
  -2   6  -2       3221.08       3838.00        24.00 o                         
   0   6  -2       6261.07       6538.82       141.97 o                         
   2   6  -2        679.92        710.54        21.46 o                         
   4   6  -2       4278.27       4388.87        56.99 o                         
 -13   7  -2         83.53         99.28         7.50 o                         
 -11   7  -2         48.55         74.18        13.41 o                         
  -9   7  -2        115.39         97.10         8.20 o                         
  -7   7  -2       1710.15       1741.65        50.83 o                         
  -5   7  -2       4894.30       4935.54       126.11 o                         
  -3   7  -2       4958.86       5100.82       177.30 o                         
  -1   7  -2       3458.19       3714.82       138.41 o                         
   1   7  -2       3453.98       3378.02        96.74 o                         
   3   7  -2       1120.58       1120.41        19.95 o                         
 -12   8  -2       1219.54       1222.07        44.56 o                         
 -10   8  -2       1156.30       1185.09        78.81 o                         
  -8   8  -2       1945.21       1884.20        64.07 o                         
  -6   8  -2       1524.63       1506.74        50.74 o                         
  -4   8  -2       1727.22       1581.26        10.16 o                         
  -2   8  -2       3094.09       3273.10       106.22 o                         
   2   8  -2       2380.92       2112.46        59.07 o                         
   4   8  -2       9927.15       9390.00       123.64 o                         
 -13   9  -2         45.48         46.60        15.72 o                         
 -11   9  -2        145.68        167.57         5.41 o                         
  -9   9  -2        437.61        408.04        30.81 o                         
  -7   9  -2       1515.84       1431.13        60.30 o                         
  -5   9  -2        746.93        745.44        45.90 o                         
  -3   9  -2       1059.42       1059.07        35.32 o                         
  -1   9  -2       1039.64        961.57        45.12 o                         
   1   9  -2       4431.25       4919.66       155.65 o                         
   3   9  -2       2026.39       2143.74        24.06 o                         
   5   9  -2        641.98        559.77         6.94 o                         
 -12  10  -2        418.46        441.61        43.08 o                         
 -10  10  -2        255.18        281.10        13.27 o                         
  -8  10  -2         73.34         67.62         8.95 o                         
  -6  10  -2        899.15        922.14        50.96 o                         
  -4  10  -2       2467.85       2813.71        14.10 o                         
  -2  10  -2       3218.76       3594.25        79.72 o                         
   0  10  -2       7535.47       8000.37        12.27 o                         
   2  10  -2       4624.19       4504.67       118.37 o                         
   4  10  -2       4660.26       4478.93        44.18 o                         
 -11  11  -2        164.52        169.45        26.40 o                         
  -9  11  -2        320.88        331.32        26.17 o                         
  -7  11  -2        170.43        207.35        25.39 o                         
  -5  11  -2       1136.56       1098.20        73.36 o                         
  -3  11  -2       3612.97       3739.48       136.87 o                         
  -1  11  -2       6792.06       7153.95       136.05 o                         
   1  11  -2       1787.60       1928.03         6.66 o                         
   3  11  -2       1900.03       1924.71        52.62 o                         
   5  11  -2       2076.05       1926.20        12.19 o                         
 -12  12  -2         83.41         80.34        10.31 o                         
 -10  12  -2         47.12         52.32         5.91 o                         
  -8  12  -2         46.92         35.85         5.45 o                         
  -6  12  -2        477.25        451.43        46.06 o                         
  -4  12  -2         35.11         35.83         2.75 o                         
  -2  12  -2       1437.89       1588.78        96.93 o                         
   0  12  -2         87.65        119.93        11.38 o                         
   2  12  -2        712.26        700.20         6.07 o                         
   4  12  -2         35.54         27.71         2.07 o                         
   6  12  -2         14.11          6.49         3.32 o                         
 -11  13  -2        270.69        286.41        14.86 o                         
  -9  13  -2        311.60        333.05        18.18 o                         
  -7  13  -2       1568.27       1683.09        92.58 o                         
  -5  13  -2       1185.68       1322.33        61.12 o                         
  -3  13  -2        457.34        498.11        11.93 o                         
  -1  13  -2        799.63        822.59        21.16 o                         
   1  13  -2       4265.87       4597.84        41.79 o                         
   3  13  -2       2378.61       2390.27         8.20 o                         
   5  13  -2       1192.92       1198.15        10.71 o                         
 -10  14  -2         48.76         34.65         5.11 o                         
  -8  14  -2        413.71        457.10        27.43 o                         
  -6  14  -2        138.12        136.18        17.74 o                         
  -4  14  -2        329.35        336.90        19.34 o                         
  -2  14  -2         65.09         88.96        20.83 o                         
   0  14  -2       1500.13       1548.39        38.28 o                         
   2  14  -2       1407.04       1465.96        18.53 o                         
   4  14  -2       1227.17       1174.69        11.86 o                         
   6  14  -2        274.66        261.35         8.08 o                         
  -9  15  -2        184.65        217.93        32.60 o                         
  -7  15  -2        412.53        390.22        30.96 o                         
  -5  15  -2        922.48        879.90        34.76 o                         
  -3  15  -2        479.35        505.96         7.00 o                         
  -1  15  -2        584.07        582.36        18.07 o                         
   1  15  -2       1228.75       1173.65        20.43 o                         
   3  15  -2        633.58        582.07        17.26 o                         
   5  15  -2         82.99         67.22         4.62 o                         
 -10  16  -2        275.17        301.22        32.25 o                         
  -8  16  -2        831.32        867.24        67.25 o                         
  -6  16  -2        792.32        867.21        58.66 o                         
  -4  16  -2       1068.55       1075.97        45.76 o                         
  -2  16  -2        486.80        513.55         4.83 o                         
   0  16  -2        928.33       1018.05        25.75 o                         
   2  16  -2       1776.78       1879.05         9.34 o                         
   4  16  -2        386.05        380.72         9.38 o                         
   6  16  -2        387.86        390.15         9.53 o                         
  -9  17  -2        104.49        125.06        24.23 o                         
  -7  17  -2         29.25         35.91         4.48 o                         
  -5  17  -2          4.19         -1.62         6.27 o                         
  -3  17  -2        185.07        145.57         5.46 o                         
  -1  17  -2        374.56        381.29         4.69 o                         
   1  17  -2         38.13         39.51         2.38 o                         
   3  17  -2         26.33         19.66         2.56 o                         
   5  17  -2        337.89        336.27         9.81 o                         
   7  17  -2         68.25         53.51         5.19 o                         
  -8  18  -2         87.81         80.27         6.22 o                         
  -6  18  -2        162.84        181.42         8.13 o                         
  -4  18  -2        654.93        658.48        12.40 o                         
  -2  18  -2       1444.48       1544.30        40.49 o                         
   0  18  -2        426.83        446.38         4.76 o                         
   2  18  -2        308.98        280.46         9.31 o                         
   4  18  -2        391.59        390.15        10.83 o                         
   6  18  -2        335.47        299.74        10.10 o                         
  -7  19  -2        123.34        118.68        12.04 o                         
  -5  19  -2        375.71        412.10        25.18 o                         
  -3  19  -2        107.72        136.13         5.04 o                         
  -1  19  -2        817.42        802.14        22.65 o                         
   1  19  -2        141.74        119.78         4.40 o                         
   3  19  -2        256.34        287.50         6.55 o                         
   5  19  -2        166.59        154.50         9.67 o                         
   7  19  -2         14.03          5.34         5.19 o                         
  -6  20  -2         86.67        114.36        11.03 o                         
  -4  20  -2         58.64         47.74         3.64 o                         
  -2  20  -2        127.39        122.98        18.32 o                         
   0  20  -2         78.82         92.84        17.26 o                         
   2  20  -2        136.04        149.15         5.48 o                         
   4  20  -2        132.40        112.28         8.22 o                         
   6  20  -2         21.80         19.33         5.34 o                         
  -5  21  -2        214.59        238.86         9.16 o                         
  -3  21  -2        344.02        437.95        23.31 o                         
  -1  21  -2        125.15        144.44        11.47 o                         
   1  21  -2        627.41        671.70        20.43 o                         
   3  21  -2        214.59        237.91         6.65 o                         
   5  21  -2        143.17        130.12        10.53 o                         
  -2  22  -2         69.04         60.43         4.68 o                         
   0  22  -2          6.85          0.14         4.90 o                         
   2  22  -2         21.81         33.31         4.90 o                         
   4  22  -2         59.45         46.59         7.21 o                         
 -13   1  -1       1209.93       1208.49        15.97 o                         
 -11   1  -1        582.90        531.55         5.34 o                         
  -9   1  -1       1296.58       1294.11         8.79 o                         
  -7   1  -1       6912.70       6819.60        88.73 o                         
  -5   1  -1       2666.03       2766.54        28.63 o                         
 -14   2  -1        135.35        141.52         5.88 o                         
 -12   2  -1        448.36        449.39        11.71 o                         
 -10   2  -1        473.67        511.17         9.49 o                         
  -8   2  -1       3769.74       3622.34        26.17 o                         
  -6   2  -1       2267.79       2053.81        32.69 o                         
  -4   2  -1       1946.66       2227.80        28.69 o                         
   4   2  -1       3212.11       3564.04        24.19 o                         
 -13   3  -1        200.60        193.15         8.52 o                         
 -11   3  -1        851.25        928.62         7.36 o                         
  -9   3  -1        354.04        372.52        13.86 o                         
  -7   3  -1       2569.03       2590.91        28.40 o                         
  -5   3  -1        766.35        828.69        16.82 o                         
  -3   3  -1       5494.72       5939.93        82.22 o                         
   1   3  -1       3573.83       3554.83        59.96 o                         
   3   3  -1       3196.97       3422.17        28.22 o                         
   5   3  -1       2455.20       2759.24        10.94 o                         
 -14   4  -1        318.60        326.10         9.46 o                         
 -12   4  -1        346.10        312.76        11.77 o                         
 -10   4  -1       1263.93       1253.94        14.87 o                         
  -8   4  -1       6224.67       6320.92        78.65 o                         
  -6   4  -1       2914.13       2903.92        33.38 o                         
  -4   4  -1      10748.11      10810.78       308.38 o                         
  -2   4  -1       1179.04       1360.66        42.56 o                         
   0   4  -1        268.97        351.34         2.46 o                         
   2   4  -1       8152.42       8615.37        13.64 o                         
   4   4  -1       9271.50       9301.81        14.99 o                         
 -13   5  -1        217.15        233.35         7.43 o                         
 -11   5  -1         28.38         33.36         2.90 o                         
  -9   5  -1        182.80        186.84        15.95 o                         
  -7   5  -1       1736.92       1935.85         7.00 o                         
  -5   5  -1         98.28        116.61         2.73 o                         
  -3   5  -1        693.59        895.84        30.47 o                         
   1   5  -1         12.79         27.99         6.02 o                         
   3   5  -1       1380.32       1558.28        16.32 o                         
   5   5  -1       2938.72       3028.87        11.39 o                         
 -12   6  -1        439.37        450.80        14.97 o                         
 -10   6  -1       1276.69       1320.83        30.42 o                         
  -8   6  -1       1639.49       1819.24        58.16 o                         
  -6   6  -1       4362.88       4540.82       143.22 o                         
  -4   6  -1       2574.91       2685.03        93.25 o                         
  -2   6  -1       9689.27       9073.42       451.76 o                         
   0   6  -1       7638.04       7303.38       176.64 o                         
   2   6  -1       6894.32       6701.06        21.95 o                         
   4   6  -1       6646.29       6290.52       273.37 o                         
 -13   7  -1        607.04        592.27        19.74 o                         
 -11   7  -1       1988.33       2082.72        51.83 o                         
  -9   7  -1        553.60        575.68        18.80 o                         
  -7   7  -1       3332.89       3679.94       108.10 o                         
  -5   7  -1       1151.82       1154.45        38.63 o                         
  -3   7  -1      14745.34      16647.46        20.00 o                         
  -1   7  -1      14431.82      13436.36        20.03 o                         
   1   7  -1       2857.84       3016.32        88.79 o                         
   3   7  -1       3181.84       2943.89        11.44 o                         
 -12   8  -1         31.07         30.17         3.79 o                         
 -10   8  -1        171.22        148.15        15.06 o                         
  -8   8  -1        212.11        182.42        14.21 o                         
  -6   8  -1         72.57         57.45         2.73 o                         
  -4   8  -1        666.82        679.59        29.38 o                         
  -2   8  -1        473.24        456.89        19.28 o                         
   0   8  -1       1736.44       1835.00        63.11 o                         
   2   8  -1       3290.16       3404.41        79.67 o                         
   4   8  -1        782.19        840.99        29.15 o                         
 -13   9  -1        391.83        432.05        39.54 o                         
 -11   9  -1        583.93        595.05        26.65 o                         
  -9   9  -1        651.84        650.26        33.63 o                         
  -7   9  -1       1800.22       1821.22        79.12 o                         
  -5   9  -1       1851.19       1803.43        66.86 o                         
  -3   9  -1       8665.04       8417.75       394.12 o                         
   1   9  -1       6365.57       6154.60       117.61 o                         
   3   9  -1       3374.03       3637.89        32.71 o                         
   5   9  -1       6138.31       5830.74        17.96 o                         
 -12  10  -1        130.77        135.96        13.01 o                         
 -10  10  -1        397.23        394.31        20.21 o                         
  -8  10  -1       1898.26       1896.57       107.91 o                         
  -6  10  -1        637.66        633.46        28.05 o                         
  -4  10  -1       1223.13       1109.58        51.24 o                         
  -2  10  -1       3777.58       3826.05       139.64 o                         
   0  10  -1       2049.35       2201.18        22.84 o                         
   2  10  -1       1603.43       1745.82        62.18 o                         
   4  10  -1       2932.20       2870.05        12.97 o                         
 -11  11  -1         28.10         33.15         3.11 o                         
  -9  11  -1        525.41        492.71        27.34 o                         
  -7  11  -1        681.70        593.33        34.63 o                         
  -5  11  -1        470.10        468.83        27.63 o                         
  -3  11  -1         71.13         68.53         1.92 o                         
  -1  11  -1       3415.91       3744.81        96.27 o                         
   1  11  -1       3183.78       3385.50        58.14 o                         
   3  11  -1       1560.22       1500.61        47.26 o                         
   5  11  -1        927.78        879.45         8.97 o                         
 -12  12  -1        296.30        265.07        13.71 o                         
 -10  12  -1        354.75        361.73        16.24 o                         
  -8  12  -1       1026.14       1060.26        80.08 o                         
  -6  12  -1        272.13        270.45        12.38 o                         
  -4  12  -1       2936.09       2755.87       142.92 o                         
  -2  12  -1       2935.88       2875.60       152.95 o                         
   0  12  -1       3120.31       3090.82        64.27 o                         
   2  12  -1       1045.42       1059.52        25.54 o                         
   4  12  -1       2204.85       2099.07        12.49 o                         
   6  12  -1       1462.11       1444.44        11.58 o                         
 -11  13  -1         14.67         20.90         5.19 o                         
  -9  13  -1         16.13         25.63         4.41 o                         
  -7  13  -1         74.10         77.00         9.14 o                         
  -5  13  -1        126.88        104.68        16.38 o                         
  -3  13  -1        276.18        269.80        15.77 o                         
  -1  13  -1        509.56        543.42        12.32 o                         
   1  13  -1        423.28        450.24         4.09 o                         
   3  13  -1         53.50         40.45         4.98 o                         
   5  13  -1        122.00         83.67         6.49 o                         
 -10  14  -1        368.87        406.02        23.96 o                         
  -8  14  -1        750.30        881.27        59.88 o                         
  -6  14  -1       2012.44       1921.14       134.99 o                         
  -4  14  -1        404.50        387.78        18.51 o                         
  -2  14  -1        771.13        731.73        13.31 o                         
   0  14  -1        958.36       1005.62        33.76 o                         
   2  14  -1       1215.03       1233.38         7.02 o                         
   4  14  -1        798.96        727.26         9.54 o                         
   6  14  -1        655.56        607.12        10.26 o                         
  -9  15  -1        548.38        635.87        62.88 o                         
  -7  15  -1        903.16        893.98        47.76 o                         
  -5  15  -1        544.10        505.94        21.16 o                         
  -3  15  -1        329.57        304.22        10.75 o                         
  -1  15  -1        680.55        819.81        26.25 o                         
   1  15  -1        726.67        730.00        15.94 o                         
   3  15  -1        865.13        868.80         5.80 o                         
   5  15  -1        778.83        676.37        10.26 o                         
 -10  16  -1         27.47         22.83         5.65 o                         
  -8  16  -1         17.33         19.20         4.44 o                         
  -6  16  -1        243.33        241.19         7.50 o                         
  -4  16  -1         50.41         53.80         3.67 o                         
  -2  16  -1        230.84        222.37         9.25 o                         
   0  16  -1        862.75        834.06        21.27 o                         
   2  16  -1       1137.86       1079.36         8.34 o                         
   4  16  -1         71.98         28.56         4.47 o                         
   6  16  -1        100.53         72.99         8.22 o                         
  -9  17  -1        356.71        364.25        18.62 o                         
  -7  17  -1        115.55        138.58         8.19 o                         
  -5  17  -1        451.79        437.18        14.94 o                         
  -3  17  -1        878.31        877.73        22.46 o                         
  -1  17  -1        916.32        965.87        11.50 o                         
   1  17  -1        686.79        745.95        15.32 o                         
   3  17  -1        824.70        796.91         7.08 o                         
   5  17  -1        650.76        628.40        14.01 o                         
  -8  18  -1        214.82        244.40        12.55 o                         
  -6  18  -1         76.88         77.89         5.54 o                         
  -4  18  -1         47.40         48.41         3.28 o                         
  -2  18  -1        134.92        153.93        11.52 o                         
   0  18  -1        186.35        182.38        10.48 o                         
   2  18  -1         49.92         36.92         4.62 o                         
   4  18  -1        308.25        295.90         6.14 o                         
   6  18  -1          4.22          2.02         4.47 o                         
  -7  19  -1         21.10         12.55         6.49 o                         
  -5  19  -1        134.88        153.17        17.67 o                         
  -3  19  -1        681.10        763.68        26.77 o                         
  -1  19  -1        212.95        197.29         4.85 o                         
   1  19  -1         13.50         15.19         9.73 o                         
   3  19  -1        352.59        365.68         6.64 o                         
   5  19  -1        380.86        365.41        28.00 o                         
   7  19  -1         35.34         12.55         5.19 o                         
  -6  20  -1        224.56        256.37         9.97 o                         
  -4  20  -1        463.75        528.13        22.31 o                         
  -2  20  -1        499.62        570.17        41.72 o                         
   0  20  -1        237.09        242.19         6.76 o                         
   2  20  -1        345.50        353.51        12.48 o                         
   4  20  -1        275.54        277.33         8.66 o                         
   6  20  -1        319.08        320.79        11.54 o                         
  -5  21  -1         32.20         33.20         4.62 o                         
  -3  21  -1         60.78         79.37        13.20 o                         
  -1  21  -1        183.39        200.90        16.37 o                         
   1  21  -1         82.79         81.30        16.30 o                         
   3  21  -1          0.67         -3.32         5.48 o                         
   5  21  -1         84.92         60.00         7.21 o                         
  -4  22  -1        135.42        191.71        14.57 o                         
  -2  22  -1        295.53        389.66        11.36 o                         
   0  22  -1        328.86        335.22         9.52 o                         
   4  22  -1        159.93        166.33        11.68 o                         
 -14   0   0        458.12        433.46        10.18 o                         
 -12   0   0       1333.64       1311.04        14.10 o                         
 -10   0   0        908.56        870.51        18.79 o                         
  -8   0   0       7809.22       7508.00       135.36 o                         
  -4   0   0       3585.39       3432.94         9.59 o                         
   4   0   0       2863.02       2610.00         8.52 o                         
 -13   1   0        110.61        132.86         6.85 o                         
 -11   1   0          8.86          3.50         2.20 o                         
  -9   1   0        355.12        371.41         4.00 o                         
  -7   1   0       1183.88       1232.36        13.12 o                         
  -5   1   0       3685.39       4079.68        54.21 o                         
 -14   2   0        409.78        425.32         8.71 o                         
 -12   2   0        767.54        768.77         9.42 o                         
 -10   2   0         90.27         96.34         9.38 o                         
  -8   2   0       2582.11       2727.75        50.01 o                         
  -6   2   0       7785.92       7400.73       101.63 o                         
  -4   2   0       1306.25       1462.70         7.02 o                         
  -2   2   0       3750.88       4010.75        48.22 o                         
   2   2   0       3489.10       3717.24        47.36 o                         
   4   2   0        923.62       1017.37        22.26 o                         
 -13   3   0        268.69        280.19         5.59 o                         
 -11   3   0        504.44        564.75        14.44 o                         
  -9   3   0       1050.14       1108.30        11.08 o                         
  -7   3   0      10625.58      10605.61        33.97 o                         
  -5   3   0      12595.19      12735.83        82.78 o                         
   5   3   0      12721.49      12638.92        19.09 o                         
 -14   4   0         40.42         25.63         3.19 o                         
 -12   4   0         80.39         63.30         3.31 o                         
 -10   4   0        665.74        677.95        21.86 o                         
  -8   4   0       1381.89       1433.98        18.57 o                         
  -6   4   0        409.46        433.30         6.49 o                         
  -4   4   0        865.50        937.99        28.17 o                         
  -2   4   0       2073.04       1898.63        70.69 o                         
   2   4   0       2115.12       1959.51        60.31 o                         
   4   4   0        895.86        919.87         4.78 o                         
 -13   5   0        292.04        327.09         6.66 o                         
 -11   5   0       1650.50       1532.03        23.62 o                         
  -9   5   0        924.43        879.89        26.13 o                         
  -7   5   0       6557.62       6635.80        11.26 o                         
  -5   5   0       2783.19       2621.07        62.55 o                         
  -3   5   0       4570.56       5050.00       134.92 o                         
  -1   5   0       2640.02       2740.29        74.30 o                         
   1   5   0       2579.01       2675.58        61.63 o                         
   3   5   0       5592.71       5954.03       108.66 o                         
   5   5   0       2846.98       2629.48         8.61 o                         
 -14   6   0        316.56        312.65         6.36 o                         
 -12   6   0        665.96        689.74        21.82 o                         
 -10   6   0        195.85        142.26        10.54 o                         
  -8   6   0       1111.30       1028.67        28.43 o                         
  -6   6   0       3423.38       3403.84        74.52 o                         
  -4   6   0       3512.12       3564.91       118.00 o                         
  -2   6   0        843.09        834.64        31.12 o                         
   0   6   0       9638.98       8417.67       465.40 o                         
   2   6   0        581.78        546.51         3.76 o                         
   4   6   0       3180.79       3359.55         8.93 o                         
 -13   7   0        169.46        199.00        15.15 o                         
 -11   7   0         69.01         70.50        12.98 o                         
  -9   7   0        338.73        270.91        11.12 o                         
  -7   7   0        866.49        894.88        33.63 o                         
  -5   7   0        290.68        310.10        12.35 o                         
  -3   7   0       2045.27       2198.01        92.79 o                         
  -1   7   0       1049.63       1214.71        32.97 o                         
   1   7   0       1237.19       1446.03        42.62 o                         
   3   7   0       1728.56       1827.62        33.88 o                         
   5   7   0        271.40        299.12         3.90 o                         
 -12   8   0       1479.86       1522.88        57.73 o                         
 -10   8   0        499.53        498.64        26.16 o                         
  -8   8   0       1197.96       1224.70        51.09 o                         
  -6   8   0       2895.07       2926.25        80.10 o                         
  -4   8   0       1037.78       1013.58        36.43 o                         
  -2   8   0       4810.09       4849.70       176.18 o                         
   0   8   0       9902.07       9422.94       323.43 o                         
   2   8   0       4197.85       4193.98        56.08 o                         
   4   8   0       1009.27        916.60        36.20 o                         
 -13   9   0          4.52          8.30         4.47 o                         
 -11   9   0        367.89        380.28        24.74 o                         
  -9   9   0        392.92        383.71        21.78 o                         
  -7   9   0         45.29         33.21         2.47 o                         
  -5   9   0        160.73        164.89         9.23 o                         
  -3   9   0       1053.43       1184.85        43.83 o                         
  -1   9   0        249.86        183.92        14.15 o                         
   1   9   0        285.41        242.34        10.77 o                         
   3   9   0        990.35       1103.56         4.85 o                         
   5   9   0        122.25        127.45        19.33 o                         
 -12  10   0        256.85        281.87        10.70 o                         
 -10  10   0        213.03        216.41         8.46 o                         
  -8  10   0        460.65        451.56        23.40 o                         
  -6  10   0        820.60        795.58        32.94 o                         
  -4  10   0       2363.77       2432.39        85.85 o                         
  -2  10   0       5395.52       5809.85       208.88 o                         
   0  10   0       4065.84       3974.93        70.07 o                         
   2  10   0       4674.44       5019.24        78.68 o                         
   4  10   0       2633.59       2813.46         9.68 o                         
 -11  11   0        670.29        708.66        27.81 o                         
  -9  11   0         51.46         45.84         4.58 o                         
  -7  11   0       1829.54       1727.71        99.61 o                         
  -5  11   0       1850.60       1805.51        95.42 o                         
  -3  11   0       2884.41       2850.05       105.84 o                         
  -1  11   0       3956.66       3987.63        88.01 o                         
   1  11   0       3832.39       3978.23        34.51 o                         
   3  11   0       2971.46       3054.62        41.37 o                         
   5  11   0       1837.34       1763.01        11.75 o                         
 -12  12   0         60.46         63.69         5.44 o                         
 -10  12   0         75.63         65.13         4.54 o                         
  -8  12   0        336.87        293.97        17.82 o                         
  -6  12   0         23.17         22.15         1.89 o                         
  -4  12   0          9.70          6.57         1.56 o                         
  -2  12   0        540.34        524.76        13.10 o                         
   0  12   0         49.24         30.84         3.92 o                         
   2  12   0        518.59        515.48         3.92 o                         
   4  12   0          8.38          8.94         3.03 o                         
 -11  13   0        240.20        242.12         9.17 o                         
  -9  13   0       1331.62       1351.79        97.48 o                         
  -7  13   0       1727.74       1682.80       106.33 o                         
  -5  13   0       1873.18       1840.82       106.99 o                         
  -3  13   0       1466.91       1338.04        54.69 o                         
  -1  13   0       4511.69       4438.01       113.05 o                         
   1  13   0       4642.16       4562.03        77.04 o                         
   3  13   0       1569.68       1471.34        11.16 o                         
   5  13   0       1947.24       1933.64        13.34 o                         
 -10  14   0        142.66        167.07        22.36 o                         
  -8  14   0        833.22        832.38        61.95 o                         
  -6  14   0         41.40         26.70         2.15 o                         
  -4  14   0        178.61        173.98        14.08 o                         
  -2  14   0        457.17        433.69         5.78 o                         
   0  14   0       3297.15       3480.94       113.47 o                         
   2  14   0        534.34        512.58        13.10 o                         
   4  14   0        180.75        159.58         7.07 o                         
   6  14   0         82.78         76.30         7.64 o                         
 -11  15   0         19.09          8.77         5.05 o                         
  -9  15   0        489.14        525.79        61.79 o                         
  -7  15   0        803.34        744.65        68.17 o                         
  -5  15   0        298.06        285.59        16.77 o                         
  -3  15   0        253.14        287.30         5.63 o                         
  -1  15   0        538.93        543.22        22.90 o                         
   1  15   0        454.28        437.46         6.89 o                         
   3  15   0        219.22        217.60         7.79 o                         
   5  15   0        263.89        258.16         8.66 o                         
  -8  16   0        348.04        360.82        37.81 o                         
  -6  16   0       1096.76       1080.55        97.98 o                         
  -4  16   0       1096.10       1065.72        31.16 o                         
  -2  16   0        203.73        224.20         5.58 o                         
   0  16   0       2244.12       2368.91        48.16 o                         
   2  16   0        271.64        278.96         6.53 o                         
   4  16   0        962.78        848.39        11.28 o                         
   6  16   0       1086.09       1072.59        13.30 o                         
  -9  17   0         58.24         63.11        13.63 o                         
  -7  17   0         41.06         40.33         7.43 o                         
  -5  17   0         29.50         20.81         3.68 o                         
  -3  17   0         69.27         61.80         6.24 o                         
  -1  17   0        147.44        166.63         4.59 o                         
   1  17   0        135.01        147.26         5.09 o                         
   3  17   0         67.36         57.39         3.67 o                         
   5  17   0         34.08         18.32         5.19 o                         
  -8  18   0        114.39        121.39         9.23 o                         
  -6  18   0        293.19        306.85         8.28 o                         
  -4  18   0        536.79        520.35        14.90 o                         
  -2  18   0       1271.39       1339.63        38.05 o                         
   0  18   0        208.37        154.68         9.31 o                         
   2  18   0       1303.61       1293.21        32.11 o                         
   4  18   0        538.72        481.61         6.35 o                         
   6  18   0        229.70        174.87         9.67 o                         
  -7  19   0        119.77        118.63         8.30 o                         
  -5  19   0        213.03        259.73         8.09 o                         
  -3  19   0        221.72        192.06         6.01 o                         
  -1  19   0        166.85        186.76        12.05 o                         
   1  19   0        190.36        210.45         5.95 o                         
   3  19   0        224.44        196.87         9.16 o                         
   5  19   0        177.15        143.69         9.81 o                         
  -6  20   0         37.70         28.99         6.35 o                         
  -4  20   0         92.47         94.08        13.77 o                         
  -2  20   0        137.18        136.40         6.68 o                         
   0  20   0         61.18         67.44         4.60 o                         
   2  20   0        116.45        121.01        13.85 o                         
   4  20   0        106.80         99.67         9.95 o                         
   6  20   0         49.04         33.89         5.77 o                         
  -5  21   0        348.22        425.39         9.37 o                         
  -3  21   0        324.16        386.26        29.80 o                         
  -1  21   0        555.93        606.29        15.09 o                         
   1  21   0        518.31        536.93        25.63 o                         
   3  21   0        310.91        325.98        12.27 o                         
  -4  22   0        205.54        235.20         9.05 o                         
  -2  22   0         69.48         70.31         7.21 o                         
   0  22   0         13.35         14.28         4.61 o                         
   4  22   0        190.60        152.92        11.97 o                         
 -13   1   1        676.88        666.69         9.20 o                         
 -11   1   1       1038.07       1013.03        13.84 o                         
  -9   1   1        728.79        690.47         7.36 o                         
  -7   1   1       7625.80       7833.73        96.05 o                         
  -5   1   1       4694.31       4864.40        55.12 o                         
 -14   2   1         87.13         68.45        10.49 o                         
 -12   2   1        538.80        497.61         5.55 o                         
 -10   2   1       1140.85       1199.98         8.65 o                         
  -8   2   1       2809.56       3009.65        19.27 o                         
  -6   2   1        906.51       1093.07         9.98 o                         
  -4   2   1       3266.35       3556.11        41.72 o                         
   4   2   1       1516.81       1718.58         6.26 o                         
 -13   3   1        232.84        233.84         5.41 o                         
 -11   3   1       1120.24       1099.48         7.13 o                         
  -9   3   1       1054.97        983.98        12.01 o                         
  -7   3   1       3484.42       3643.38         8.10 o                         
  -5   3   1       2505.38       2750.18         5.82 o                         
  -3   3   1       3047.28       3228.52        50.15 o                         
  -1   3   1       3825.29       3787.19       144.02 o                         
   3   3   1       5088.79       5372.25        56.86 o                         
   5   3   1        601.62        627.48         4.77 o                         
 -14   4   1        336.73        346.40         6.17 o                         
 -12   4   1       1094.00       1052.99        11.08 o                         
 -10   4   1       1413.03       1520.23        11.83 o                         
  -8   4   1       3687.54       3822.17        47.70 o                         
  -6   4   1       5794.59       6056.54        61.32 o                         
  -4   4   1       9208.73       9021.27       100.23 o                         
  -2   4   1       8274.69       9544.28        12.88 o                         
   0   4   1        612.99        734.01        11.35 o                         
   2   4   1       1723.46       1898.19        21.76 o                         
 -13   5   1         57.48         48.95         3.49 o                         
 -11   5   1         67.73         94.66         7.50 o                         
  -9   5   1       1089.80       1140.99        37.54 o                         
  -7   5   1        863.33        801.72        11.21 o                         
  -5   5   1       3146.70       3124.32        51.98 o                         
  -3   5   1       1422.25       1654.70        38.06 o                         
  -1   5   1         33.86         40.19         2.48 o                         
   3   5   1        778.59        988.12        49.46 o                         
   5   5   1         99.25        109.65         3.03 o                         
 -14   6   1        237.81        249.59         8.54 o                         
 -12   6   1        758.81        790.80        22.83 o                         
 -10   6   1        747.22        794.97        36.48 o                         
  -8   6   1       1636.25       1849.84        51.91 o                         
  -6   6   1       5848.05       5889.22       131.84 o                         
  -4   6   1       6803.24       6543.16       148.58 o                         
  -2   6   1       6144.58       6092.36       198.96 o                         
   0   6   1       7821.16       7302.50       292.98 o                         
   2   6   1      10022.23       9268.17        17.52 o                         
   4   6   1       2379.09       2446.01         7.00 o                         
 -13   7   1        907.30        911.39        38.62 o                         
 -11   7   1        790.41        806.18        24.35 o                         
  -9   7   1        310.37        263.18        29.66 o                         
  -7   7   1       3219.79       3224.55       103.37 o                         
  -5   7   1       6651.24       6428.40       200.00 o                         
  -3   7   1       2997.20       2853.94       119.93 o                         
  -1   7   1       2216.00       2237.48        43.60 o                         
   3   7   1      14181.58      13835.30        24.10 o                         
   5   7   1       1178.21       1155.65         5.79 o                         
 -12   8   1         72.56        123.94        22.63 o                         
 -10   8   1          5.98         -2.50         2.50 o                         
  -8   8   1        455.66        447.82        18.83 o                         
  -6   8   1        800.72        771.54        19.38 o                         
  -4   8   1        728.33        800.64        30.45 o                         
  -2   8   1       3236.92       3325.92       105.69 o                         
   0   8   1       1803.35       1904.57        42.64 o                         
   2   8   1        442.48        408.14         2.73 o                         
   4   8   1        624.22        643.07        41.35 o                         
 -13   9   1        373.82        384.76         8.22 o                         
 -11   9   1       1169.19       1139.44        48.11 o                         
  -9   9   1        399.94        415.33        28.82 o                         
  -7   9   1        662.09        676.45        27.43 o                         
  -5   9   1       5954.00       5864.76       216.24 o                         
  -3   9   1       3825.41       3969.37       128.71 o                         
  -1   9   1       6771.46       6180.66       188.01 o                         
   3   9   1       8318.99       7927.14        88.21 o                         
   5   9   1       1820.24       1845.34         7.11 o                         
 -12  10   1        575.27        651.10        34.39 o                         
 -10  10   1        428.56        446.57        16.79 o                         
  -8  10   1        396.45        449.71        27.02 o                         
  -6  10   1        358.37        338.92        13.22 o                         
  -4  10   1       3043.60       2885.39       109.96 o                         
  -2  10   1       1301.25       1363.07        39.46 o                         
   0  10   1       1864.36       1935.93        68.74 o                         
   2  10   1       3805.30       3781.77       145.06 o                         
   4  10   1       1125.27       1048.83         5.36 o                         
 -11  11   1        100.43         97.70        10.26 o                         
  -9  11   1        531.29        501.02        25.76 o                         
  -7  11   1        146.55        163.85         5.16 o                         
  -5  11   1        916.80        883.55        49.61 o                         
  -3  11   1       1448.99       1282.05        59.13 o                         
  -1  11   1       3236.42       3290.91        65.52 o                         
   1  11   1       3329.60       3452.74        44.18 o                         
   3  11   1        135.57        148.80         4.54 o                         
   5  11   1        540.49        556.46         4.01 o                         
 -12  12   1        433.29        438.95        38.25 o                         
 -10  12   1        622.06        652.78        21.22 o                         
  -8  12   1        638.21        641.18        43.68 o                         
  -6  12   1       1307.65       1313.19        73.44 o                         
  -4  12   1       1979.26       1870.71        96.47 o                         
  -2  12   1        977.57        905.25        29.77 o                         
   0  12   1       3194.58       3098.79       135.72 o                         
   2  12   1       3110.69       2891.02       100.16 o                         
   4  12   1       2925.27       2785.98        37.68 o                         
 -11  13   1         61.79         69.79         4.99 o                         
  -9  13   1        302.35        322.43        31.74 o                         
  -7  13   1         84.27         85.36        12.44 o                         
  -5  13   1        130.51        103.86         3.31 o                         
  -3  13   1         44.30         40.83         3.53 o                         
  -1  13   1        414.54        443.26        18.56 o                         
   1  13   1        548.96        546.89         9.25 o                         
   3  13   1        311.72        318.54        19.85 o                         
   5  13   1        110.13        108.91         5.70 o                         
 -10  14   1        476.73        524.19        46.48 o                         
  -8  14   1        847.75        808.07        57.20 o                         
  -6  14   1        752.78        700.55        46.46 o                         
  -4  14   1        748.03        716.26        38.30 o                         
  -2  14   1       1267.35       1243.62        41.99 o                         
   0  14   1        892.97        874.68        36.00 o                         
   2  14   1        788.40        722.77         5.16 o                         
   4  14   1        389.16        380.54         8.37 o                         
   6  14   1       2075.54       1988.79        14.93 o                         
 -11  15   1        141.82        140.68        15.36 o                         
  -9  15   1        371.31        414.49        26.63 o                         
  -7  15   1        960.74        937.44        75.25 o                         
  -5  15   1        967.52        873.16        51.52 o                         
  -3  15   1        923.55        925.09        47.19 o                         
  -1  15   1        747.59        767.22        45.23 o                         
   1  15   1        600.80        691.81        14.95 o                         
   3  15   1        365.37        345.38         7.22 o                         
   5  15   1        548.29        492.14         9.82 o                         
 -10  16   1         53.47         53.80         8.22 o                         
  -8  16   1        239.95        277.63         8.34 o                         
  -6  16   1        119.95         77.28         8.48 o                         
  -4  16   1         57.47         28.15         2.69 o                         
  -2  16   1       1112.31       1109.17        24.67 o                         
   0  16   1        934.41        849.05        28.48 o                         
   2  16   1        267.06        236.06        20.56 o                         
   4  16   1         69.51         85.44        12.91 o                         
   6  16   1        222.60        184.97         9.67 o                         
  -9  17   1        236.52        281.91        24.17 o                         
  -7  17   1        470.51        491.54        20.86 o                         
  -5  17   1        680.06        655.48        44.32 o                         
  -3  17   1        781.09        774.43         9.30 o                         
  -1  17   1        691.27        749.28        27.37 o                         
   1  17   1       1181.06       1188.55        13.60 o                         
   3  17   1        941.63        859.11         7.08 o                         
   5  17   1        442.47        373.88        10.10 o                         
  -8  18   1         17.86          6.03         4.43 o                         
  -6  18   1         14.71          6.02         3.87 o                         
  -4  18   1        321.35        304.24        17.92 o                         
  -2  18   1         66.40         49.07         3.36 o                         
   0  18   1        172.70        165.29         5.89 o                         
   2  18   1        153.87        166.85         4.96 o                         
   4  18   1         56.59         56.31        12.91 o                         
   6  18   1         67.88         46.01         5.34 o                         
  -7  19   1         25.56         10.64         5.48 o                         
  -5  19   1        378.61        415.67        21.14 o                         
  -3  19   1        369.51        412.07        21.79 o                         
  -1  19   1         37.20         33.06         8.22 o                         
   1  19   1        258.64        229.86        10.24 o                         
   3  19   1        688.21        672.37         8.30 o                         
   5  19   1        162.06        146.28         9.95 o                         
  -6  20   1        323.87        321.66        11.11 o                         
  -4  20   1        308.35        331.06        23.81 o                         
  -2  20   1        362.91        368.33         7.12 o                         
   0  20   1        272.38        280.48         6.30 o                         
   2  20   1        495.13        516.24        13.64 o                         
   4  20   1        481.41        491.10        12.27 o                         
   6  20   1        212.86        179.62        12.70 o                         
  -5  21   1         85.69         73.50        11.97 o                         
  -3  21   1          0.93         -3.99         4.04 o                         
  -1  21   1         81.59         72.32         4.97 o                         
   1  21   1        187.65        190.92         6.34 o                         
   3  21   1         60.23         50.77         6.20 o                         
   5  21   1         30.77         23.22         6.92 o                         
  -4  22   1        174.13        185.26        34.12 o                         
  -2  22   1        360.21        414.65         8.78 o                         
   0  22   1        299.24        291.92         9.09 o                         
   2  22   1        260.03        307.18        17.17 o                         
 -14   0   2        358.01        389.65         8.51 o                         
 -12   0   2       1572.96       1465.47        16.72 o                         
 -10   0   2       2492.30       2464.19        31.43 o                         
  -8   0   2       2563.68       2519.87        57.45 o                         
  -6   0   2         82.42        153.81        10.31 o                         
   4   0   2       1270.51       1259.10         5.96 o                         
 -13   1   2        133.32        143.41         5.39 o                         
 -11   1   2        459.35        493.17         6.13 o                         
  -9   1   2        359.73        400.20         5.45 o                         
  -7   1   2       3372.97       3503.25        25.56 o                         
  -5   1   2       1930.76       1970.50        10.76 o                         
   1   1   2       1255.31       1287.91         4.11 o                         
   3   1   2       7389.14       7360.93        25.63 o                         
 -14   2   2        172.70        171.91         9.00 o                         
 -12   2   2        506.98        530.39         5.47 o                         
 -10   2   2        375.13        367.84        10.73 o                         
  -8   2   2       3893.09       3902.30        18.83 o                         
  -6   2   2       3308.72       3562.16        14.68 o                         
  -4   2   2      10827.57      11072.48       373.40 o                         
   4   2   2       4263.45       3980.64         9.30 o                         
 -13   3   2        298.13        308.27        11.81 o                         
 -11   3   2       1668.97       1569.61        15.24 o                         
  -9   3   2       4046.11       4147.30        20.74 o                         
  -7   3   2       4108.39       4143.38         8.48 o                         
  -5   3   2       9647.43       9945.36        78.62 o                         
  -3   3   2       7707.19       7980.98       200.90 o                         
  -1   3   2       4159.41       4009.33        75.64 o                         
   3   3   2      10594.99      10886.27       318.65 o                         
   5   3   2       5141.96       5050.64        11.65 o                         
 -14   4   2         10.30         10.90         3.15 o                         
 -12   4   2         33.60         55.23        19.31 o                         
 -10   4   2        191.34        188.76         4.47 o                         
  -8   4   2       3187.36       3233.83        42.63 o                         
  -6   4   2       1396.41       1850.38       113.35 o                         
  -4   4   2        559.82        595.95         5.80 o                         
  -2   4   2        974.34        879.97        20.94 o                         
   0   4   2       3975.72       3886.17       160.39 o                         
   2   4   2       6046.01       6008.65       186.41 o                         
   4   4   2       1664.64       1788.21         5.96 o                         
 -13   5   2        545.76        579.98         8.80 o                         
 -11   5   2       1957.37       1913.69        35.82 o                         
  -9   5   2        730.18        793.81        16.32 o                         
  -7   5   2       6248.58       6121.22       137.80 o                         
  -5   5   2       5214.77       5159.96       107.08 o                         
  -3   5   2       9964.49      10591.38       166.74 o                         
   1   5   2       7150.08       7404.35       269.58 o                         
   5   5   2      11127.87      11216.80        16.42 o                         
 -14   6   2        276.98        295.39        16.13 o                         
 -12   6   2        428.64        430.73        15.17 o                         
 -10   6   2        118.44        102.16         4.41 o                         
  -8   6   2       3355.15       3481.30        72.57 o                         
  -6   6   2       3002.81       3183.98        87.99 o                         
  -4   6   2       4403.56       4615.02       114.91 o                         
  -2   6   2        724.63        763.21        14.76 o                         
   0   6   2       5987.55       6005.99       162.79 o                         
   2   6   2       3194.75       3415.81        11.01 o                         
   4   6   2        767.12        832.58         4.05 o                         
   6   6   2        677.96        626.20         5.78 o                         
 -13   7   2        224.46        255.13        25.72 o                         
 -11   7   2         62.53         42.79         3.28 o                         
  -9   7   2       1354.06       1377.61        42.20 o                         
  -7   7   2       1430.42       1493.46        42.79 o                         
  -5   7   2        355.49        417.61        12.77 o                         
  -3   7   2       1170.83       1172.45        44.06 o                         
  -1   7   2       3881.83       3639.94        68.14 o                         
   1   7   2       3714.98       3676.23        49.73 o                         
   3   7   2       5041.40       4676.07        14.31 o                         
   5   7   2       5144.50       5037.71        10.43 o                         
 -12   8   2       1287.37       1334.16        39.09 o                         
 -10   8   2        328.67        344.44        17.60 o                         
  -8   8   2        996.28       1082.16        43.01 o                         
  -6   8   2       6848.71       6878.35       465.01 o                         
  -4   8   2      10263.20       9729.89       361.28 o                         
  -2   8   2       2492.59       2185.40        51.46 o                         
   0   8   2      14597.73      13008.41        21.28 o                         
   2   8   2       2859.63       2693.92        11.10 o                         
   4   8   2       1854.14       1532.51        35.44 o                         
   6   8   2       1594.71       1495.56         6.81 o                         
 -13   9   2         46.92         52.33         4.19 o                         
 -11   9   2        281.39        313.70        15.51 o                         
  -9   9   2        759.80        734.29        34.33 o                         
  -7   9   2        119.30        131.96        13.75 o                         
  -5   9   2        705.00        652.26        27.02 o                         
  -3   9   2       1888.19       1887.98        67.56 o                         
  -1   9   2       4231.66       4358.31        59.35 o                         
   1   9   2       1037.85        901.05         2.96 o                         
   3   9   2        950.39        855.12         7.82 o                         
   5   9   2        666.85        589.25         4.05 o                         
 -12  10   2        394.49        435.22        27.27 o                         
 -10  10   2        880.55        858.56        34.75 o                         
  -8  10   2       1183.24       1153.11        52.58 o                         
  -6  10   2       2805.71       2795.06       123.48 o                         
  -4  10   2       4870.68       4617.36       182.09 o                         
  -2  10   2       5160.59       4720.74       102.94 o                         
   0  10   2       7303.56       7213.93        69.02 o                         
   2  10   2       3492.27       3577.62        47.56 o                         
   4  10   2       2705.10       2545.41        15.42 o                         
   6  10   2       1064.12       1034.61         5.64 o                         
 -13  11   2        191.36        203.63        14.03 o                         
 -11  11   2        747.38        732.62        40.45 o                         
  -9  11   2        806.23        776.95        33.92 o                         
  -7  11   2       3348.70       3310.05       169.00 o                         
  -5  11   2       2136.89       2037.49       101.03 o                         
  -3  11   2       2256.91       2107.75        82.76 o                         
  -1  11   2       1857.64       1831.53        32.16 o                         
   1  11   2       7356.68       7176.10        61.29 o                         
   3  11   2       3837.90       3803.86        15.77 o                         
   5  11   2        994.59        869.42         9.55 o                         
 -12  12   2         15.02         19.08         5.55 o                         
 -10  12   2        215.53        185.04        17.22 o                         
  -8  12   2        422.15        413.01        31.30 o                         
  -6  12   2         22.26          6.60         1.94 o                         
  -4  12   2         41.52         33.87         4.62 o                         
  -2  12   2        660.26        600.36        26.95 o                         
   0  12   2        107.29        128.19         3.23 o                         
   2  12   2       1347.74       1396.32        29.99 o                         
   4  12   2         29.29         31.30         3.46 o                         
 -11  13   2        387.17        419.33        22.61 o                         
  -9  13   2       1241.19       1404.24        81.60 o                         
  -7  13   2        372.13        413.28        25.96 o                         
  -5  13   2       1091.61       1090.15        60.39 o                         
  -3  13   2       2312.72       2220.74        92.98 o                         
  -1  13   2       4411.87       4314.26       124.98 o                         
   1  13   2        703.40        708.90         5.06 o                         
   3  13   2        587.27        609.01         5.35 o                         
   5  13   2       1108.11       1096.38        11.14 o                         
 -10  14   2        476.66        455.55        26.77 o                         
  -8  14   2        873.57        864.98        68.78 o                         
  -6  14   2        301.63        290.67        13.23 o                         
  -4  14   2       1201.24       1137.04        45.67 o                         
  -2  14   2       1386.00       1365.83        53.49 o                         
   0  14   2       1544.81       1516.50        32.59 o                         
   2  14   2        121.54        138.96         7.44 o                         
   4  14   2        387.76        382.56         8.81 o                         
 -11  15   2         44.40         28.00         7.86 o                         
  -9  15   2        195.05        196.05        12.00 o                         
  -7  15   2        182.44        178.78        11.66 o                         
  -5  15   2         41.76         35.45         2.26 o                         
  -3  15   2        519.02        463.64        20.27 o                         
  -1  15   2       1100.50        993.74        35.73 o                         
   1  15   2        444.87        409.82         4.61 o                         
   3  15   2        376.34        374.60         8.66 o                         
   5  15   2        920.72        781.08        11.27 o                         
 -10  16   2        192.36        228.10        38.37 o                         
  -8  16   2        556.96        593.46        38.31 o                         
  -6  16   2        379.56        374.62        27.03 o                         
  -4  16   2        401.39        407.25        13.62 o                         
  -2  16   2       1649.55       1722.22        98.92 o                         
   0  16   2        688.26        698.10        33.95 o                         
   2  16   2        447.25        428.89        13.79 o                         
   4  16   2       1032.95        960.55        12.00 o                         
   6  16   2        731.06        669.10        11.27 o                         
  -9  17   2         30.95         25.42         6.13 o                         
  -7  17   2         63.55         52.52         4.28 o                         
  -5  17   2        353.70        350.96        22.63 o                         
  -3  17   2         32.00         21.12         3.08 o                         
  -1  17   2         35.14         31.01         4.62 o                         
   1  17   2        355.59        344.34         6.64 o                         
   3  17   2        179.79        141.83         6.85 o                         
   5  17   2          6.27         -4.33         4.33 o                         
  -8  18   2        160.93        172.99         8.38 o                         
  -6  18   2        306.15        281.21        21.61 o                         
  -4  18   2        350.30        346.55        15.25 o                         
  -2  18   2        267.40        253.68         5.89 o                         
   0  18   2        557.07        563.58        21.95 o                         
   2  18   2       1450.26       1394.06        45.07 o                         
   4  18   2        652.47        561.22        11.41 o                         
   6  18   2        144.95        115.40         9.52 o                         
  -7  19   2         20.06          5.50         4.22 o                         
  -5  19   2        160.15        154.61        22.58 o                         
  -3  19   2        250.59        286.02        10.24 o                         
  -1  19   2         91.46         88.43         6.78 o                         
   1  19   2        794.63        721.41        38.79 o                         
   3  19   2        108.21        104.00        10.10 o                         
   5  19   2        339.21        295.99        10.82 o                         
  -6  20   2         20.75         12.35        14.35 o                         
  -4  20   2        145.84        132.29        19.98 o                         
  -2  20   2        155.83        143.80         6.11 o                         
   0  20   2         67.81         73.98         4.47 o                         
   2  20   2        141.39        116.70        10.39 o                         
   4  20   2         75.21         47.45         5.91 o                         
  -5  21   2        164.87        150.27         9.38 o                         
  -3  21   2        241.27        258.72        10.75 o                         
  -1  21   2        601.31        605.95        30.39 o                         
   1  21   2        117.27        113.38        11.25 o                         
   3  21   2        339.79        404.50        12.56 o                         
   5  21   2        228.34        177.03        11.25 o                         
  -4  22   2         58.67         53.61        11.68 o                         
  -2  22   2         14.89          6.26         3.89 o                         
   2  22   2         73.24         64.04         7.21 o                         
 -13   1   3        497.80        522.84         8.90 o                         
 -11   1   3       1876.72       1963.93        34.78 o                         
  -9   1   3        591.00        591.00         4.01 o                         
  -7   1   3       7143.64       6995.19        17.98 o                         
   3   1   3       2776.59       2570.54        31.34 o                         
 -14   2   3         17.31         12.95         2.79 o                         
 -12   2   3        697.05        757.33         9.07 o                         
 -10   2   3       1865.26       1836.79        12.30 o                         
  -8   2   3       1260.36       1407.06         6.74 o                         
  -6   2   3       3946.27       4068.81         7.48 o                         
  -2   2   3       2045.21       2235.01        36.31 o                         
   4   2   3       7234.56       6915.14        12.41 o                         
 -13   3   3         45.97         42.43         3.46 o                         
 -11   3   3        501.17        517.53        12.22 o                         
  -9   3   3       1229.23       1182.89         7.47 o                         
  -7   3   3         33.00         50.29         5.80 o                         
  -5   3   3       2667.46       2838.26        26.54 o                         
  -3   3   3       4550.54       4871.77        64.63 o                         
   3   3   3       5235.32       5319.23         8.47 o                         
   5   3   3        150.52        138.24         3.17 o                         
 -14   4   3        218.22        198.14         6.18 o                         
 -12   4   3       2532.08       2495.99        40.51 o                         
 -10   4   3        831.96        907.21        11.38 o                         
  -8   4   3       2580.86       2559.93        27.64 o                         
  -6   4   3      10253.47      10001.09       139.45 o                         
  -4   4   3       5193.13       4911.08        82.42 o                         
 -13   5   3         24.04         20.55         3.54 o                         
 -11   5   3        105.40         91.52         4.94 o                         
  -9   5   3        150.16        132.44         3.98 o                         
  -7   5   3       1061.64       1092.52        24.02 o                         
  -5   5   3        667.94        745.27        14.14 o                         
  -3   5   3       1267.91       1544.00        37.98 o                         
  -1   5   3       2483.96       2498.29        55.56 o                         
   1   5   3       5089.49       5125.23       221.86 o                         
   5   5   3       1175.68       1132.52         5.51 o                         
 -14   6   3        461.83        447.65        19.23 o                         
 -12   6   3        459.75        416.29        13.19 o                         
 -10   6   3        363.48        381.92        10.99 o                         
  -8   6   3       1310.03       1341.93        27.51 o                         
  -6   6   3       2045.33       1994.51        43.98 o                         
  -4   6   3       1605.66       1599.02        35.62 o                         
  -2   6   3         89.96        114.44        13.71 o                         
   0   6   3       7445.65       7513.25       313.98 o                         
   2   6   3       6170.43       6344.20        15.33 o                         
   4   6   3        702.62        623.97         3.33 o                         
   6   6   3       1640.50       1463.17         6.67 o                         
 -13   7   3        609.91        699.78        26.56 o                         
 -11   7   3        291.02        317.46        11.73 o                         
  -9   7   3        868.46        863.63        30.44 o                         
  -7   7   3       8300.77       8225.28       218.97 o                         
  -5   7   3       3934.53       3857.40       105.43 o                         
  -3   7   3       1231.93       1154.44        37.77 o                         
  -1   7   3       1701.51       1660.35        50.07 o                         
   3   7   3        348.05        321.50         5.34 o                         
 -12   8   3         48.28         58.20        14.81 o                         
 -10   8   3        247.14        225.43         8.72 o                         
  -8   8   3       1068.84       1158.09        42.32 o                         
  -6   8   3       1496.89       1504.35        87.32 o                         
  -4   8   3        906.18        942.97        34.12 o                         
  -2   8   3       3351.52       3219.22        84.15 o                         
   0   8   3        478.11        583.86         8.87 o                         
   2   8   3       2013.80       2202.84        10.33 o                         
   6   8   3        896.31        864.36         5.21 o                         
 -13   9   3        375.36        385.20        33.77 o                         
 -11   9   3       1016.87        997.49        44.97 o                         
  -9   9   3        484.62        456.82        25.04 o                         
  -7   9   3       4462.62       4595.81       177.12 o                         
  -5   9   3       3899.51       4033.95       141.23 o                         
  -3   9   3         57.81         44.58         2.72 o                         
  -1   9   3       1223.17       1100.10        22.68 o                         
   1   9   3       3611.04       3417.43        52.67 o                         
   3   9   3       1142.86        950.65         8.26 o                         
   7   9   3       2414.53       2352.89        10.74 o                         
 -12  10   3        497.16        538.13        26.35 o                         
 -10  10   3         86.09        119.29         9.45 o                         
  -8  10   3        123.44        113.03         8.59 o                         
  -6  10   3       2403.10       2486.52       108.52 o                         
  -4  10   3       1965.48       1903.58        61.53 o                         
  -2  10   3        207.90        190.36         6.29 o                         
   0  10   3       3183.75       3036.16        40.26 o                         
   2  10   3       1476.23       1480.53        10.00 o                         
   4  10   3        568.53        582.98         7.80 o                         
 -13  11   3         99.57         99.55         5.67 o                         
 -11  11   3        255.53        233.13        13.29 o                         
  -9  11   3        534.18        579.48        35.64 o                         
  -7  11   3         96.29        131.97         6.16 o                         
  -5  11   3       2154.98       2249.16       116.40 o                         
  -3  11   3        489.40        481.40        17.62 o                         
  -1  11   3       3266.25       3103.37        49.74 o                         
   1  11   3        928.85        849.28        11.25 o                         
   3  11   3        140.94        139.95         6.06 o                         
 -12  12   3        550.65        598.06        39.85 o                         
 -10  12   3        472.84        453.35        26.42 o                         
  -8  12   3       1993.68       1970.29       117.49 o                         
  -6  12   3       1178.02       1197.39        65.81 o                         
  -4  12   3       1148.18       1119.53        49.25 o                         
  -2  12   3       4870.44       4635.41       180.23 o                         
   0  12   3       6538.24       6341.89        95.64 o                         
   2  12   3       2266.26       2297.88        13.07 o                         
   4  12   3       1871.04       1835.42        12.62 o                         
 -11  13   3         95.76        111.19         5.91 o                         
  -9  13   3         83.45         81.07         8.98 o                         
  -7  13   3        610.42        630.44        37.75 o                         
  -5  13   3        549.55        543.15        41.41 o                         
  -3  13   3        292.42        303.04        18.76 o                         
  -1  13   3        452.33        452.90        16.27 o                         
   1  13   3       1211.49       1028.52        26.49 o                         
   3  13   3       1978.75       1831.66        12.91 o                         
   5  13   3        645.29        585.78        11.99 o                         
 -10  14   3        644.15        604.89        39.73 o                         
  -8  14   3        825.96        755.78        37.49 o                         
  -6  14   3        418.86        426.06        24.32 o                         
  -4  14   3        934.27        963.96        48.34 o                         
  -2  14   3        819.01        768.69        29.81 o                         
   0  14   3       1569.21       1469.80        48.10 o                         
   2  14   3        737.94        727.90         9.54 o                         
   4  14   3       1379.82       1344.90        12.45 o                         
 -11  15   3         61.49         56.89         5.44 o                         
  -9  15   3        552.08        561.76        30.74 o                         
  -7  15   3        344.90        363.15        23.50 o                         
  -5  15   3        696.68        719.05        54.67 o                         
  -3  15   3        445.31        406.26        15.34 o                         
  -1  15   3       2087.08       2115.45        86.73 o                         
   1  15   3        456.13        448.92        12.78 o                         
   3  15   3        884.10        754.80        10.55 o                         
   5  15   3       1154.81       1124.39        12.73 o                         
 -10  16   3         68.99         69.88         7.72 o                         
  -8  16   3        226.76        215.17         9.41 o                         
  -6  16   3        187.04        162.05         9.19 o                         
  -4  16   3        423.56        409.58        19.42 o                         
  -2  16   3        485.04        452.75        25.16 o                         
   0  16   3        555.94        546.00         5.44 o                         
   2  16   3         70.07         74.59         8.44 o                         
   4  16   3         24.25          9.81         4.47 o                         
  -9  17   3        390.36        415.84        22.95 o                         
  -7  17   3        688.63        654.32        47.37 o                         
  -5  17   3        494.99        522.01        12.16 o                         
  -3  17   3       1727.06       1667.72        65.41 o                         
  -1  17   3        979.95        964.35        38.09 o                         
   1  17   3       1358.41       1308.60        47.24 o                         
   3  17   3       1028.77        949.63        12.43 o                         
   5  17   3        397.87        347.28        10.39 o                         
  -8  18   3         42.45         39.18         4.64 o                         
  -6  18   3         60.10         52.35         3.09 o                         
  -4  18   3        396.65        380.80        16.83 o                         
  -2  18   3        100.07         99.95        13.34 o                         
   0  18   3        381.74        351.94        12.63 o                         
   2  18   3         40.60         38.10         3.35 o                         
   4  18   3        144.27        115.26         9.81 o                         
  -7  19   3        145.64        129.96        20.20 o                         
  -5  19   3        370.41        380.86        27.05 o                         
  -3  19   3        126.60        102.73         5.76 o                         
  -1  19   3        135.19        126.10         5.41 o                         
   1  19   3        714.56        675.10        42.47 o                         
   3  19   3        247.43        220.76        10.39 o                         
   5  19   3         70.71         34.18         5.48 o                         
  -6  20   3        364.98        375.22        49.07 o                         
  -4  20   3        102.39         96.99         5.26 o                         
  -2  20   3        302.93        302.86        10.46 o                         
   0  20   3        469.36        487.06        12.27 o                         
   2  20   3        402.44        404.86        11.69 o                         
   4  20   3        210.17        150.33        10.53 o                         
   6  20   3        191.39        130.85        10.39 o                         
  -5  21   3         18.59          1.59         7.43 o                         
  -3  21   3          3.48         -5.34         5.62 o                         
  -1  21   3         51.53         32.48         3.36 o                         
   1  21   3         46.71         27.84         5.77 o                         
   3  21   3         21.00         16.01         6.49 o                         
   5  21   3          1.12         -5.48         5.48 o                         
  -4  22   3        143.38        134.82        35.05 o                         
  -2  22   3        194.27        187.82         7.57 o                         
   0  22   3        132.08        111.94         9.38 o                         
   2  22   3         89.73         70.53         6.92 o                         
 -14   0   4        291.32        317.73         7.79 o                         
 -12   0   4       2718.79       2667.26        19.95 o                         
 -10   0   4       2727.70       2576.45        15.40 o                         
  -8   0   4        530.03        558.45         6.65 o                         
  -6   0   4       8048.51       8132.50       165.19 o                         
   4   0   4       1937.74       1929.81         8.01 o                         
 -13   1   4        210.95        192.32         4.82 o                         
 -11   1   4       1268.50       1224.09        12.42 o                         
  -9   1   4         76.19         68.25         4.29 o                         
  -7   1   4        258.85        219.39         7.49 o                         
  -5   1   4      10453.46      11388.42        20.92 o                         
  -3   1   4       7757.31       8328.40        32.11 o                         
  -1   1   4       4958.27       4518.50       125.11 o                         
 -14   2   4         31.78         27.47         4.72 o                         
 -12   2   4       1465.72       1434.64        13.41 o                         
 -10   2   4       2393.36       2472.24         8.75 o                         
  -8   2   4        659.43        697.98        14.31 o                         
  -6   2   4       3657.66       3749.79         8.44 o                         
  -4   2   4      12303.12      12646.92        18.97 o                         
  -2   2   4       2344.59       2501.28        42.31 o                         
   4   2   4        616.48        544.42         4.05 o                         
 -13   3   4        481.42        416.46         5.44 o                         
 -11   3   4       3727.93       3496.78        47.26 o                         
  -9   3   4        463.50        511.60         7.75 o                         
  -7   3   4       1971.12       2040.92        21.35 o                         
  -5   3   4       4198.83       4232.36        50.18 o                         
  -3   3   4       1286.96       1256.50        18.13 o                         
  -1   3   4       1811.17       1850.41        31.48 o                         
   5   3   4       2280.66       2059.25         7.71 o                         
 -14   4   4         29.78         19.95         3.22 o                         
 -12   4   4         64.45         60.61        11.16 o                         
 -10   4   4        118.04         85.44         7.59 o                         
  -8   4   4        156.25        152.93        15.51 o                         
  -6   4   4        636.34        692.30        27.83 o                         
  -4   4   4        432.90        410.30         7.66 o                         
  -2   4   4       1828.74       1888.45        32.62 o                         
   2   4   4      13221.75      14661.90        28.52 o                         
   4   4   4       1713.91       1785.44         5.96 o                         
 -13   5   4        557.64        552.49        19.69 o                         
 -11   5   4       1023.27       1033.89         8.64 o                         
  -9   5   4        127.98        143.99         4.25 o                         
  -7   5   4       2338.20       2478.03       103.36 o                         
  -5   5   4       8396.53       8862.90       165.90 o                         
  -3   5   4       4666.77       4800.30        75.79 o                         
  -1   5   4       2441.36       2441.25        21.18 o                         
   5   5   4       4060.69       3884.56         9.37 o                         
 -14   6   4         73.02        103.94        11.18 o                         
 -12   6   4        538.08        511.97        21.98 o                         
 -10   6   4        357.74        346.40         4.95 o                         
  -8   6   4       1757.56       1892.43        28.78 o                         
  -6   6   4        403.77        419.31        14.14 o                         
  -4   6   4       1997.25       2016.19        39.59 o                         
  -2   6   4       7212.52       7251.06       149.29 o                         
   2   6   4       7787.63       6889.22        16.61 o                         
   6   6   4       2201.69       2082.44         7.70 o                         
 -13   7   4        149.39        178.16        14.93 o                         
 -11   7   4        286.13        289.19         5.86 o                         
  -9   7   4        909.83        990.58        36.70 o                         
  -7   7   4       2811.14       3012.91        90.77 o                         
  -5   7   4       1394.40       1477.24        29.32 o                         
  -3   7   4       2279.72       2341.44        32.18 o                         
  -1   7   4        267.12        313.85        11.97 o                         
   1   7   4        488.37        424.81        29.92 o                         
   3   7   4       1076.12       1059.77         7.97 o                         
 -14   8   4        295.12        266.61         9.65 o                         
 -12   8   4        825.44        853.65        34.08 o                         
 -10   8   4        386.35        414.42        14.63 o                         
  -8   8   4       1538.02       1687.90        71.12 o                         
  -6   8   4       3605.95       3426.12       190.30 o                         
  -4   8   4       6241.88       6013.55       132.30 o                         
  -2   8   4        886.77        908.06        23.85 o                         
   0   8   4       4106.12       3977.53        59.51 o                         
   2   8   4       6052.17       5780.13        16.70 o                         
 -13   9   4         23.41         21.93         5.78 o                         
 -11   9   4         97.49         96.57        12.60 o                         
  -9   9   4        736.70        759.82        29.28 o                         
  -7   9   4        919.92        910.49        32.26 o                         
  -5   9   4       1175.70       1148.15        23.69 o                         
  -3   9   4       2335.98       2519.51        71.32 o                         
  -1   9   4         25.00         27.31         1.57 o                         
   1   9   4        723.61        721.66        10.92 o                         
   3   9   4        744.51        742.23         7.81 o                         
 -12  10   4        376.93        402.71        19.31 o                         
 -10  10   4        950.39        953.13        35.69 o                         
  -8  10   4        844.10        830.45        25.71 o                         
  -6  10   4       5393.40       5284.14       210.34 o                         
  -4  10   4       1981.27       1807.87        51.23 o                         
  -2  10   4       2348.86       2377.36        71.23 o                         
   0  10   4       4278.72       4073.82        55.44 o                         
   2  10   4       2689.60       2553.55        12.96 o                         
   4  10   4        875.49        794.94         8.82 o                         
 -13  11   4        125.55        114.37         9.59 o                         
 -11  11   4        657.03        634.72        32.95 o                         
  -9  11   4       1468.41       1491.05        67.91 o                         
  -7  11   4        451.86        463.97        22.98 o                         
  -5  11   4       2044.94       2061.78       109.84 o                         
  -3  11   4       1812.16       1647.99        85.09 o                         
  -1  11   4        745.43        699.84         9.16 o                         
   3  11   4        744.12        665.52         8.38 o                         
 -12  12   4         18.65         18.61         3.85 o                         
 -10  12   4         99.62         95.72         9.53 o                         
  -8  12   4         81.95         83.61         6.16 o                         
  -6  12   4        826.34        758.13        34.47 o                         
  -4  12   4       1643.07       1578.55        63.16 o                         
  -2  12   4        734.53        666.99        24.98 o                         
   0  12   4        125.00        125.06         3.21 o                         
   2  12   4       1334.48       1304.03        10.57 o                         
   4  12   4        190.70        223.07         7.21 o                         
 -11  13   4        751.18        849.90        47.31 o                         
  -9  13   4        298.57        293.16        21.17 o                         
  -7  13   4        418.19        417.58        13.59 o                         
  -5  13   4        794.51        793.57        31.21 o                         
  -3  13   4       3312.73       3362.89       129.37 o                         
  -1  13   4       2219.36       2169.35        60.36 o                         
   1  13   4        178.17        148.76         6.49 o                         
   3  13   4       1108.19       1173.52        11.14 o                         
 -10  14   4        491.12        474.16        23.12 o                         
  -8  14   4        157.89        147.29        10.20 o                         
  -6  14   4        551.94        527.42        18.17 o                         
  -4  14   4        256.81        258.65        10.82 o                         
  -2  14   4        279.24        259.62        22.66 o                         
   0  14   4       1028.72       1030.93         6.00 o                         
   2  14   4       1893.78       1619.29        12.76 o                         
   4  14   4       1354.92       1299.00        12.59 o                         
 -11  15   4         45.71         38.36         6.63 o                         
  -9  15   4        313.14        300.13        16.95 o                         
  -7  15   4        250.20        218.99         8.04 o                         
  -5  15   4        810.89        772.35        31.43 o                         
  -3  15   4        258.89        279.67         8.37 o                         
  -1  15   4       1238.46       1232.86        36.13 o                         
   1  15   4       1092.21       1028.62        24.00 o                         
   3  15   4        968.55       1009.24        11.85 o                         
   5  15   4       1503.70       1394.20        13.75 o                         
 -10  16   4        187.21        231.26        36.14 o                         
  -8  16   4        710.99        714.65        39.32 o                         
  -6  16   4        194.07        204.83         9.61 o                         
  -4  16   4       1193.39       1245.62        50.16 o                         
  -2  16   4        750.04        728.22        39.44 o                         
   0  16   4        445.14        433.07         4.94 o                         
   2  16   4       1918.88       1878.38        14.92 o                         
   4  16   4        561.29        506.13        10.40 o                         
  -9  17   4         35.48         34.18         4.44 o                         
  -7  17   4         24.36         15.76         2.70 o                         
  -5  17   4        607.42        601.22        27.63 o                         
  -3  17   4         60.34         55.70         7.71 o                         
  -1  17   4        345.88        309.19        17.54 o                         
   1  17   4         58.26         42.69         4.76 o                         
   3  17   4         22.67         -4.33         4.33 o                         
   5  17   4          8.27          1.87         4.61 o                         
  -8  18   4        174.08        176.36        16.23 o                         
  -6  18   4        771.42        800.64        38.11 o                         
  -4  18   4        303.97        300.56         8.24 o                         
  -2  18   4        591.22        628.81         6.84 o                         
   0  18   4       1426.62       1353.77        75.67 o                         
   2  18   4        655.89        632.88        11.84 o                         
   4  18   4        187.13        147.59         9.52 o                         
  -7  19   4        126.78        109.81        31.66 o                         
  -5  19   4        319.72        345.09        17.74 o                         
  -3  19   4        264.44        289.68        14.57 o                         
  -1  19   4        829.99        832.20        13.73 o                         
   1  19   4        491.41        491.72        11.26 o                         
   3  19   4        329.91        321.39        10.97 o                         
   5  19   4         92.25         57.12         5.91 o                         
  -6  20   4        244.10        268.64        29.65 o                         
  -4  20   4         58.70         53.80         4.11 o                         
  -2  20   4         83.24         85.42         6.27 o                         
   0  20   4         70.43         64.76         5.91 o                         
   2  20   4         73.23         32.31         5.48 o                         
   4  20   4         18.97         -2.31         5.19 o                         
  -5  21   4        174.94        154.91        22.22 o                         
  -3  21   4        256.18        248.56         8.01 o                         
  -1  21   4        161.50        176.86        11.97 o                         
   1  21   4        230.98        211.80        11.54 o                         
  -2  22   4         20.43         15.14         6.49 o                         
   0  22   4          4.01         -2.02         5.91 o                         
   2  22   4        108.99         96.07         7.21 o                         
 -13   1   5        596.86        603.12         5.93 o                         
 -11   1   5       3643.16       3425.51        10.03 o                         
  -9   1   5       1299.19       1203.47        16.69 o                         
  -7   1   5       4913.63       4776.16        34.30 o                         
  -1   1   5       4465.97       4209.70        66.22 o                         
   1   1   5       6183.51       5444.57        44.63 o                         
 -14   2   5         92.11        110.59         8.98 o                         
 -12   2   5        914.64        931.73        12.18 o                         
 -10   2   5       1714.50       1586.86        18.23 o                         
  -8   2   5       1240.27       1262.14        13.29 o                         
  -6   2   5       7798.46       8628.42        69.87 o                         
  -2   2   5       8907.18       8718.03        14.86 o                         
   2   2   5       6945.42       6341.45        13.66 o                         
 -13   3   5        270.78        244.13         6.16 o                         
 -11   3   5        118.06        117.07         8.64 o                         
  -9   3   5        150.96        130.85         9.21 o                         
  -7   3   5        566.70        525.04        15.41 o                         
  -5   3   5       3045.88       3313.50        37.21 o                         
  -3   3   5       4834.14       4929.28        56.62 o                         
  -1   3   5        957.80       1095.77        10.03 o                         
   5   3   5       5830.22       5578.72        12.68 o                         
 -14   4   5        119.79        121.19        16.26 o                         
 -12   4   5       1803.16       1849.41        33.19 o                         
 -10   4   5       1206.11       1276.86        20.29 o                         
  -8   4   5       2248.86       2385.92        48.00 o                         
  -6   4   5        201.01        178.56         2.87 o                         
  -4   4   5       8255.11       8432.85       100.97 o                         
  -2   4   5       4188.35       4118.37        43.81 o                         
   2   4   5       9620.63       8741.31        18.02 o                         
 -13   5   5         48.36         39.42         4.14 o                         
 -11   5   5        249.66        228.77        10.08 o                         
  -9   5   5        448.18        500.35        19.19 o                         
  -7   5   5        789.06        771.84        25.15 o                         
  -5   5   5        817.55        891.92        18.42 o                         
  -3   5   5       5599.78       5876.50        94.93 o                         
  -1   5   5       1332.01       1419.01        29.11 o                         
   1   5   5       3933.98       4175.21       182.02 o                         
   5   5   5        754.48        611.96         4.34 o                         
 -14   6   5        220.95        215.87        11.65 o                         
 -12   6   5        457.26        420.05        10.32 o                         
 -10   6   5        470.56        478.10         7.84 o                         
  -8   6   5       2512.45       2541.01        53.82 o                         
  -6   6   5       3666.48       3617.84        69.46 o                         
  -4   6   5       3158.98       3143.33        36.68 o                         
  -2   6   5       1573.36       1473.71        29.21 o                         
   0   6   5      16055.55      18120.68        28.36 o                         
   2   6   5       8732.18       8443.64       239.63 o                         
   6   6   5       1427.53       1323.45         6.37 o                         
 -13   7   5        111.88        135.21        10.89 o                         
 -11   7   5       1111.96       1126.12        21.79 o                         
  -9   7   5       1767.88       1870.48        76.37 o                         
  -7   7   5       2997.79       3129.17        62.52 o                         
  -5   7   5       2107.69       1995.50        42.80 o                         
  -3   7   5       8498.72       8173.35       164.71 o                         
  -1   7   5       5022.15       4885.65       143.39 o                         
   1   7   5       4533.20       4739.43       186.31 o                         
 -14   8   5         50.39         48.05         3.79 o                         
 -12   8   5         38.75         25.36         3.85 o                         
 -10   8   5         25.21         20.09         4.14 o                         
  -8   8   5          9.27         18.47         2.16 o                         
  -6   8   5        165.87        181.69        30.45 o                         
  -4   8   5        752.81        781.68         7.47 o                         
  -2   8   5        159.65        146.33         3.09 o                         
   0   8   5        755.25        783.96        30.17 o                         
   2   8   5        732.46        732.55         7.23 o                         
 -13   9   5        260.43        262.61        15.30 o                         
 -11   9   5       1067.76       1111.02        31.19 o                         
  -9   9   5       2311.18       2349.85        74.13 o                         
  -7   9   5       4752.40       5045.53       227.88 o                         
  -5   9   5       5963.50       5669.78       120.13 o                         
  -3   9   5       6602.85       5934.07       131.95 o                         
  -1   9   5       3491.51       3250.25        83.25 o                         
   1   9   5       3066.14       2975.43        84.48 o                         
 -12  10   5         99.37         98.05         6.33 o                         
 -10  10   5        435.94        451.04        21.55 o                         
  -8  10   5        897.68        888.12        28.86 o                         
  -6  10   5        730.96        724.74        27.71 o                         
  -4  10   5       4920.18       4765.53        84.76 o                         
  -2  10   5        779.24        754.66        19.56 o                         
   0  10   5       2116.70       2133.03        37.29 o                         
 -13  11   5        115.23        106.17         6.39 o                         
 -11  11   5        116.28        137.94        12.13 o                         
  -9  11   5        678.95        629.54        28.64 o                         
  -7  11   5        588.48        636.04        18.37 o                         
  -5  11   5       2632.82       2465.34       150.37 o                         
  -3  11   5        685.45        624.43        21.75 o                         
  -1  11   5        756.56        705.90        11.36 o                         
   1  11   5       1165.92       1136.87        47.41 o                         
   3  11   5        162.50        142.41         6.06 o                         
 -12  12   5        521.15        571.43        25.63 o                         
 -10  12   5        983.18        988.76        40.96 o                         
  -8  12   5       1053.80       1093.67        41.85 o                         
  -6  12   5        930.52        914.62        41.19 o                         
  -4  12   5       7099.93       6579.27       215.45 o                         
  -2  12   5       5429.14       5302.99       147.78 o                         
   0  12   5       1814.75       1719.91        37.44 o                         
   2  12   5        848.23        818.63         9.11 o                         
   4  12   5       1106.43       1078.14        10.99 o                         
 -11  13   5         70.05        101.72         7.74 o                         
  -9  13   5        107.79         91.90         6.06 o                         
  -7  13   5        246.74        247.91        11.29 o                         
  -5  13   5        618.45        606.04        21.37 o                         
  -3  13   5        707.81        705.77        22.90 o                         
  -1  13   5        520.89        428.20        14.90 o                         
   1  13   5       1062.02        974.44        10.13 o                         
   3  13   5         21.33         21.20         3.89 o                         
 -10  14   5        399.91        394.55        22.98 o                         
  -8  14   5        324.00        308.28         9.02 o                         
  -6  14   5        803.77        834.89        31.40 o                         
  -4  14   5        261.52        227.47         8.77 o                         
  -2  14   5       1463.62       1420.58        37.56 o                         
   0  14   5        356.24        356.57        10.79 o                         
   2  14   5       1881.15       1857.37        13.77 o                         
   4  14   5       1832.03       1660.82        14.05 o                         
 -11  15   5        434.20        427.10        46.19 o                         
  -9  15   5        416.88        424.60        19.25 o                         
  -7  15   5        503.04        493.32        20.52 o                         
  -5  15   5        198.11        162.52         5.08 o                         
  -3  15   5        229.46        198.06        16.24 o                         
  -1  15   5       1438.69       1358.08        24.82 o                         
   1  15   5        173.62        131.72         7.65 o                         
   3  15   5       1164.04       1076.66        12.29 o                         
 -10  16   5         19.44         18.25         3.52 o                         
  -8  16   5         65.56         56.64         3.10 o                         
  -6  16   5        518.27        468.93        18.66 o                         
  -4  16   5        241.49        236.45         9.60 o                         
  -2  16   5         77.50         71.80         5.13 o                         
   0  16   5        207.37        198.09         4.17 o                         
   2  16   5        399.13        407.51         9.82 o                         
   4  16   5        173.21        155.09         8.94 o                         
  -9  17   5        141.29        129.07        13.18 o                         
  -7  17   5        378.31        356.75        18.38 o                         
  -5  17   5        347.16        344.06        10.88 o                         
  -3  17   5        575.14        602.73        16.07 o                         
  -1  17   5        220.97        199.79        14.86 o                         
   1  17   5        942.90        939.34        12.29 o                         
   3  17   5        431.89        369.26        10.10 o                         
   5  17   5        623.14        567.96        11.55 o                         
  -8  18   5          3.41         -0.98         2.91 o                         
  -6  18   5        102.74        107.28         5.65 o                         
  -4  18   5        382.81        400.20        13.19 o                         
  -2  18   5        183.49        162.79         5.96 o                         
   0  18   5        293.89        227.13        26.48 o                         
   2  18   5        111.62         65.49         5.48 o                         
   4  18   5        164.79        129.55         9.38 o                         
  -7  19   5        213.40        227.78        17.64 o                         
  -5  19   5        118.25        116.98         7.38 o                         
  -3  19   5         93.09         82.72         4.53 o                         
  -1  19   5        245.98        218.44        27.41 o                         
   1  19   5         95.98         82.65         9.66 o                         
   3  19   5        127.59        114.10         9.81 o                         
   5  19   5        125.46         94.92         9.95 o                         
  -6  20   5        106.58        107.79        14.88 o                         
  -4  20   5        178.87        183.22         8.57 o                         
  -2  20   5        423.89        479.21        39.77 o                         
   0  20   5        449.14        476.06        12.13 o                         
   2  20   5        143.84        123.91        10.53 o                         
   4  20   5         89.82         69.81         7.07 o                         
  -5  21   5         55.43         36.16         3.28 o                         
  -3  21   5         47.94         47.20         3.70 o                         
  -1  21   5         15.87          7.79         5.48 o                         
   1  21   5         81.70         49.62         6.35 o                         
   3  21   5         74.25         68.94         6.92 o                         
  -2  22   5        347.09        395.12        13.57 o                         
   0  22   5        252.13        255.24        12.41 o                         
   2  22   5         60.54         33.75         6.35 o                         
 -14   0   6        763.40        734.62         8.78 o                         
 -12   0   6       1016.13       1001.17        14.53 o                         
 -10   0   6       1377.13       1314.49         9.63 o                         
  -8   0   6       2674.27       2629.29        40.88 o                         
  -2   0   6       8535.08       8636.13        14.62 o                         
   2   0   6       3003.42       2745.25         8.50 o                         
 -13   1   6        110.46        104.45         4.35 o                         
 -11   1   6        178.85        152.28         9.79 o                         
  -9   1   6         67.04         69.60         7.85 o                         
  -7   1   6        156.57        136.40         2.51 o                         
  -5   1   6       4152.76       4626.98        38.68 o                         
  -3   1   6          4.74         12.76         0.89 o                         
  -1   1   6       1368.28       1187.61        25.77 o                         
   1   1   6       1435.13       1381.64         8.44 o                         
 -14   2   6        139.70        134.70         5.35 o                         
 -12   2   6       1362.49       1361.56         9.51 o                         
 -10   2   6        585.42        642.99        10.69 o                         
  -8   2   6        404.91        395.44         5.17 o                         
  -6   2   6       1136.59       1034.92        38.66 o                         
  -4   2   6       6500.07       6305.70        85.81 o                         
  -2   2   6      12771.83      12895.39        20.99 o                         
   2   2   6       8728.22       7691.19        15.98 o                         
 -13   3   6        582.67        568.02        14.11 o                         
 -11   3   6       1561.95       1566.55        17.74 o                         
  -9   3   6        638.02        675.08         9.42 o                         
  -7   3   6       2575.38       2505.71        35.83 o                         
  -5   3   6       3986.69       4045.07        51.31 o                         
  -3   3   6       2850.86       3001.21        39.05 o                         
  -1   3   6       3336.64       3677.12        94.23 o                         
   1   3   6       4663.83       4151.60       206.59 o                         
 -14   4   6          4.09          2.01         2.60 o                         
 -12   4   6         15.26         12.32         2.27 o                         
 -10   4   6          7.94          2.24         5.93 o                         
  -8   4   6        657.40        722.67        20.84 o                         
  -6   4   6       2040.93       2165.55        25.96 o                         
  -4   4   6       7919.77       8212.94        97.03 o                         
  -2   4   6       4479.06       4237.50        56.65 o                         
   2   4   6       1657.22       1631.50         8.58 o                         
 -13   5   6        364.32        367.98        13.44 o                         
 -11   5   6        906.14        918.27        27.67 o                         
  -9   5   6       1100.14       1111.02        18.19 o                         
  -7   5   6       4216.66       4493.55       100.16 o                         
  -5   5   6       2055.59       2109.22        32.23 o                         
  -3   5   6       3522.55       3435.45        42.69 o                         
 -14   6   6         83.12         82.80         6.64 o                         
 -12   6   6        637.71        615.95        15.39 o                         
 -10   6   6       1013.88       1064.10        33.08 o                         
  -8   6   6        349.16        345.38         9.75 o                         
  -6   6   6        258.23        233.96         8.19 o                         
  -4   6   6        433.02        391.39         6.81 o                         
  -2   6   6       1361.22       1299.96        22.53 o                         
   0   6   6       8924.99       8724.02       365.11 o                         
   2   6   6        288.35        290.51         5.20 o                         
 -13   7   6        203.75        228.39        13.50 o                         
 -11   7   6        466.61        478.84        12.51 o                         
  -9   7   6        539.83        609.29        20.45 o                         
  -7   7   6       1274.97       1383.80        16.65 o                         
  -5   7   6        632.77        619.21        15.27 o                         
  -3   7   6        887.23        906.92        10.83 o                         
  -1   7   6       3785.47       3698.02        99.62 o                         
   1   7   6       3381.71       3242.58        34.38 o                         
 -14   8   6        190.13        212.73        12.15 o                         
 -12   8   6        498.91        534.38        25.54 o                         
 -10   8   6        827.89        834.06        26.39 o                         
  -8   8   6       3653.30       3658.99        51.85 o                         
  -6   8   6        703.70        703.98        28.47 o                         
  -4   8   6       5252.07       5123.53        66.18 o                         
  -2   8   6       2250.81       2084.49        50.56 o                         
   0   8   6       4120.75       4021.20       109.90 o                         
   2   8   6       9496.29       8809.38       137.95 o                         
 -13   9   6        125.36        132.90         6.48 o                         
 -11   9   6        102.74         90.00        10.07 o                         
  -9   9   6        698.04        716.98        25.81 o                         
  -7   9   6       1320.60       1274.74        15.18 o                         
  -5   9   6        361.26        362.34         6.32 o                         
  -3   9   6        786.14        716.67        16.04 o                         
  -1   9   6       2647.82       2523.88        60.95 o                         
   1   9   6       3510.09       3269.36        39.29 o                         
   3   9   6         41.35         59.42         5.19 o                         
 -12  10   6        383.56        379.56        12.28 o                         
 -10  10   6        946.42        918.42        24.10 o                         
  -8  10   6        380.96        361.19        14.53 o                         
  -6  10   6       2697.48       2870.48        10.18 o                         
  -4  10   6        464.35        528.18        14.86 o                         
  -2  10   6       1479.96       1432.13        34.80 o                         
   0  10   6       2681.83       2349.35        54.95 o                         
   2  10   6        325.72        310.39         6.50 o                         
 -13  11   6        106.96        111.16         6.46 o                         
 -11  11   6        550.45        603.01        26.87 o                         
  -9  11   6        508.51        557.51        36.75 o                         
  -7  11   6        577.09        600.61        14.35 o                         
  -5  11   6       2380.47       2572.53        13.51 o                         
  -3  11   6       5092.50       4800.16       116.73 o                         
  -1  11   6       1112.38       1072.77        30.01 o                         
   1  11   6       1319.06       1321.88        24.91 o                         
   3  11   6        272.83        227.46         6.93 o                         
 -12  12   6         66.38         63.89         5.27 o                         
 -10  12   6        303.12        304.79         9.09 o                         
  -8  12   6         42.65         34.71         3.20 o                         
  -6  12   6       1005.02       1014.78        22.47 o                         
  -4  12   6        300.66        304.39         4.97 o                         
  -2  12   6       1518.65       1446.43        32.60 o                         
   0  12   6        264.54        269.09         4.74 o                         
   2  12   6       1122.90       1121.49        10.56 o                         
 -11  13   6        468.92        446.21        15.01 o                         
  -9  13   6        517.81        461.83        16.50 o                         
  -7  13   6        651.67        647.20        13.63 o                         
  -5  13   6       2782.17       2658.10        54.96 o                         
  -3  13   6       1768.91       1716.04        46.57 o                         
  -1  13   6       1724.14       1643.85        22.40 o                         
   1  13   6       1143.92       1125.07        10.71 o                         
   3  13   6       4151.23       3930.25        18.81 o                         
 -10  14   6         83.13         75.13         5.00 o                         
  -8  14   6        241.09        222.74         5.70 o                         
  -6  14   6         30.13         27.91         2.77 o                         
  -4  14   6        107.50         85.78         5.91 o                         
  -2  14   6       2662.78       2492.84        77.44 o                         
   0  14   6         28.97         27.79        11.83 o                         
   2  14   6        180.95        185.83         8.37 o                         
   4  14   6       1279.14       1203.38        12.88 o                         
 -11  15   6        162.29        177.05        21.71 o                         
  -9  15   6        276.01        271.33        12.33 o                         
  -7  15   6        545.75        546.35        20.45 o                         
  -5  15   6        885.28        938.71        48.96 o                         
  -3  15   6        173.55        175.19        10.86 o                         
  -1  15   6       1304.45       1301.55        30.48 o                         
   1  15   6       1592.48       1526.96        13.47 o                         
   3  15   6        882.63        841.86        11.56 o                         
 -10  16   6        389.21        383.63        23.09 o                         
  -8  16   6        542.48        538.35        24.15 o                         
  -6  16   6        517.39        510.17        18.32 o                         
  -4  16   6        615.32        599.47        14.46 o                         
  -2  16   6        549.51        520.23        18.09 o                         
   0  16   6       2585.71       2578.66        16.69 o                         
   2  16   6       1245.55       1149.07        12.87 o                         
   4  16   6       1281.13       1141.05        13.45 o                         
  -9  17   6         15.49          8.84         3.80 o                         
  -7  17   6         27.71         11.70         2.89 o                         
  -5  17   6        119.08         96.52         6.63 o                         
  -3  17   6         27.03         21.49         3.30 o                         
  -1  17   6        123.80        110.97        15.29 o                         
   1  17   6        121.68         93.76         8.80 o                         
   3  17   6        267.86        236.36         9.52 o                         
  -8  18   6        222.94        225.40        16.57 o                         
  -6  18   6        403.75        410.39        21.95 o                         
  -4  18   6        702.27        718.41        20.46 o                         
  -2  18   6        450.23        404.10        12.44 o                         
   0  18   6        215.08        223.78         9.52 o                         
   2  18   6        182.95        126.24         9.38 o                         
   4  18   6         47.63         36.92         5.34 o                         
  -7  19   6        226.20        231.51        18.96 o                         
  -5  19   6        133.59        129.04         5.73 o                         
  -3  19   6        639.55        686.61        30.27 o                         
  -1  19   6        534.62        526.26        28.37 o                         
   1  19   6         89.79         69.81         5.77 o                         
   3  19   6        141.70        126.08         9.67 o                         
  -6  20   6        146.95        123.46        12.82 o                         
  -4  20   6         68.26         68.39         4.13 o                         
  -2  20   6          2.44         -0.87         3.11 o                         
   0  20   6         24.22         25.24         5.34 o                         
   2  20   6        126.33        105.88        10.53 o                         
   4  20   6         54.52         36.78         9.09 o                         
  -5  21   6        159.99        133.16         5.70 o                         
  -3  21   6        196.69        228.34         9.26 o                         
  -1  21   6        106.94        105.59        11.11 o                         
   3  21   6         75.48         63.03         6.35 o                         
  -2  22   6         10.09         17.88         6.35 o                         
   0  22   6        277.34        305.75        13.27 o                         
 -13   1   7        288.07        268.39         4.62 o                         
 -11   1   7       1771.84       1612.01         9.53 o                         
  -9   1   7       1287.36       1334.37        10.47 o                         
  -7   1   7       3001.63       3174.34        56.13 o                         
  -5   1   7       7025.93       6962.61        55.95 o                         
  -3   1   7       4587.20       4489.86        93.95 o                         
  -1   1   7       1460.10       1231.85        13.89 o                         
 -14   2   7        341.10        341.41         6.94 o                         
 -12   2   7       1173.26       1128.74        19.47 o                         
 -10   2   7       1159.89       1098.00        11.92 o                         
  -8   2   7       1049.96       1096.66        16.27 o                         
  -6   2   7       6322.70       6556.47        37.83 o                         
  -4   2   7      10917.67       9938.73       127.03 o                         
  -2   2   7       2927.45       2577.35        28.63 o                         
   0   2   7       7551.24       6380.83        30.57 o                         
   2   2   7       5970.85       5362.76        29.21 o                         
 -13   3   7        130.69        127.52         9.60 o                         
 -11   3   7         92.81         81.44         8.70 o                         
  -9   3   7        548.60        511.84         8.73 o                         
  -7   3   7        477.84        496.86        14.90 o                         
  -5   3   7       2042.57       2220.04        29.71 o                         
  -3   3   7       1020.84       1163.62        29.61 o                         
  -1   3   7       5480.75       5488.26       121.33 o                         
   1   3   7       2332.35       2172.77        19.04 o                         
 -14   4   7        196.87        196.69         7.41 o                         
 -12   4   7       1233.44       1213.31        25.90 o                         
 -10   4   7       3354.14       3331.01        44.35 o                         
  -8   4   7       1492.61       1607.74        29.05 o                         
  -6   4   7       2988.29       2905.63        44.41 o                         
  -4   4   7       5423.82       5476.71        92.71 o                         
  -2   4   7       3217.19       3079.91        32.97 o                         
   2   4   7       4896.43       4635.79        14.44 o                         
 -13   5   7         42.34         52.33         3.27 o                         
 -11   5   7        176.36        202.86         6.15 o                         
  -9   5   7        458.65        438.51         9.25 o                         
  -7   5   7       1688.38       1745.92        39.63 o                         
  -5   5   7        531.25        588.80         7.38 o                         
  -3   5   7        840.07       1042.24        11.75 o                         
  -1   5   7       3719.11       3985.82        69.39 o                         
   1   5   7        673.43        578.32         6.08 o                         
 -14   6   7         38.39         43.32         4.70 o                         
 -12   6   7        640.13        697.78        13.84 o                         
 -10   6   7        770.47        739.58        20.66 o                         
  -8   6   7       2600.33       2680.54        25.19 o                         
  -6   6   7       1759.06       1833.86        30.12 o                         
  -4   6   7        663.52        607.75         6.73 o                         
  -2   6   7       2856.18       2849.17        39.92 o                         
   0   6   7       2102.65       2385.85        60.04 o                         
   2   6   7        477.08        413.38         6.07 o                         
 -13   7   7        168.93        151.41         6.61 o                         
 -11   7   7       1145.71       1048.42        26.13 o                         
  -9   7   7       1556.76       1589.28        24.58 o                         
  -7   7   7       4559.15       4387.41        45.87 o                         
  -5   7   7       2669.45       2668.59        39.30 o                         
  -3   7   7       5162.75       4891.23        63.77 o                         
  -1   7   7       4096.89       4077.30        71.62 o                         
   1   7   7      17050.09      15390.31        28.90 o                         
 -14   8   7        206.35        213.95         9.38 o                         
 -12   8   7        132.24        121.79         5.77 o                         
 -10   8   7        205.08        203.76        14.39 o                         
  -8   8   7        306.89        270.98        15.01 o                         
  -6   8   7        600.96        556.12         6.50 o                         
  -4   8   7        110.13        103.18        10.00 o                         
  -2   8   7        174.12        153.59        10.09 o                         
   0   8   7        240.61        241.87        24.32 o                         
   2   8   7       1095.14       1046.35        30.69 o                         
 -13   9   7        194.97        227.70         6.96 o                         
 -11   9   7       1135.96       1163.71        44.61 o                         
  -9   9   7        738.66        735.74        17.62 o                         
  -7   9   7        374.21        385.45         9.82 o                         
  -5   9   7       1865.79       1806.20        44.10 o                         
  -3   9   7       2310.14       2328.07        50.38 o                         
  -1   9   7        883.04        797.77        20.52 o                         
   1   9   7       2396.31       2434.71       115.18 o                         
 -12  10   7        100.78        102.00        14.89 o                         
 -10  10   7        564.69        551.86        20.96 o                         
  -8  10   7        624.49        599.19        16.16 o                         
  -6  10   7        500.26        523.74         7.06 o                         
  -4  10   7        306.31        341.74         4.23 o                         
  -2  10   7        905.27        869.91        13.41 o                         
   0  10   7       2158.57       2099.48        12.64 o                         
   2  10   7        480.82        450.77         7.51 o                         
 -13  11   7        105.33        112.20         8.10 o                         
 -11  11   7        182.97        201.76        15.25 o                         
  -9  11   7        918.55        847.70        27.61 o                         
  -7  11   7       1852.63       1841.37        43.50 o                         
  -5  11   7       1615.44       1630.88        36.87 o                         
  -3  11   7       2450.79       2414.03        67.88 o                         
  -1  11   7       2375.57       2387.40        45.17 o                         
   1  11   7       3978.97       3764.40        25.33 o                         
   3  11   7       1131.58       1072.40        10.56 o                         
 -12  12   7        465.47        467.85        26.71 o                         
 -10  12   7        620.76        667.61        19.13 o                         
  -8  12   7        112.45        108.79         6.90 o                         
  -6  12   7       1925.89       1930.97        53.61 o                         
  -4  12   7       3752.10       3762.28        79.91 o                         
  -2  12   7         67.76         63.39         5.73 o                         
   0  12   7         48.54         66.07        13.27 o                         
   2  12   7        427.42        426.95         8.37 o                         
 -11  13   7        135.10        145.86        16.19 o                         
  -9  13   7        304.85        285.83         8.65 o                         
  -7  13   7         22.71         24.80         2.96 o                         
  -5  13   7         68.22         80.12         4.33 o                         
  -3  13   7       3989.04       3815.58        93.68 o                         
  -1  13   7        144.53        131.19         3.02 o                         
   1  13   7       2404.66       2139.15         9.96 o                         
   3  13   7        360.81        343.84         9.38 o                         
 -10  14   7        200.96        211.22        11.80 o                         
  -8  14   7        746.39        803.21        30.93 o                         
  -6  14   7        754.18        738.91        27.39 o                         
  -4  14   7       1189.73       1154.43        77.75 o                         
  -2  14   7       1670.85       1583.06        34.60 o                         
   0  14   7       1336.80       1248.58         8.29 o                         
   2  14   7       3523.60       3442.63        18.48 o                         
 -11  15   7        565.15        625.85        63.60 o                         
  -9  15   7        322.04        311.49        21.41 o                         
  -7  15   7        413.70        416.73        19.09 o                         
  -5  15   7        336.72        288.10         9.97 o                         
  -3  15   7       1042.98       1008.47        26.81 o                         
  -1  15   7        654.64        604.88         7.85 o                         
   1  15   7       1295.78       1237.48        12.73 o                         
   3  15   7        808.07        767.12        11.41 o                         
 -10  16   7         99.26        101.23         6.07 o                         
  -8  16   7         49.64         34.91         3.33 o                         
  -6  16   7        131.70         87.54         4.73 o                         
  -4  16   7         67.48         50.43         2.54 o                         
  -2  16   7        457.03        423.96        12.98 o                         
   0  16   7        394.48        392.78        11.26 o                         
   2  16   7        308.70        235.24         9.24 o                         
   4  16   7         26.99         16.44         4.62 o                         
  -9  17   7        388.59        418.37        22.93 o                         
  -7  17   7        422.05        457.03        17.60 o                         
  -5  17   7       1074.64       1150.51        44.32 o                         
  -3  17   7        446.04        421.77        14.87 o                         
  -1  17   7        547.97        542.36        14.84 o                         
   1  17   7        773.96        781.58        11.85 o                         
   3  17   7        553.45        539.73        11.26 o                         
  -8  18   7        181.63        179.47        18.12 o                         
  -6  18   7        300.29        306.11        10.86 o                         
  -4  18   7        199.21        217.53        10.02 o                         
  -2  18   7         60.64         45.98         2.74 o                         
   0  18   7        265.25        254.68         9.96 o                         
   2  18   7        275.90        207.65         9.81 o                         
   4  18   7        117.19         90.44         9.38 o                         
  -7  19   7        112.40        104.44        10.92 o                         
  -5  19   7        247.26        254.60         5.45 o                         
  -3  19   7        375.14        359.61        20.09 o                         
  -1  19   7         60.77         34.18         5.19 o                         
   1  19   7         29.73          8.36         5.05 o                         
   3  19   7        242.81        196.95        10.39 o                         
  -6  20   7         70.54         64.95         4.04 o                         
  -4  20   7        504.81        525.70        25.10 o                         
  -2  20   7        315.04        316.32        11.69 o                         
   0  20   7        271.55        260.45        11.40 o                         
   2  20   7        145.31         87.56        10.39 o                         
   4  20   7        100.64         98.66        10.39 o                         
  -5  21   7         52.57         43.12         6.92 o                         
  -3  21   7          2.59         -3.75         7.35 o                         
  -1  21   7        105.17        116.84        12.55 o                         
   1  21   7         10.93          2.02         7.21 o                         
   3  21   7         59.59         37.21         6.20 o                         
 -14   0   8        305.75        296.24         7.10 o                         
 -12   0   8        222.35        208.41        19.12 o                         
 -10   0   8       1941.40       1980.91         8.26 o                         
  -8   0   8        442.55        513.97         5.05 o                         
  -6   0   8       2068.42       1984.69        10.90 o                         
  -4   0   8       1464.17       1280.15         7.84 o                         
  -2   0   8       4097.05       3749.01        11.19 o                         
   2   0   8       3682.47       3822.26        11.29 o                         
 -13   1   8          4.40          0.20         2.11 o                         
 -11   1   8        425.42        335.71         5.96 o                         
  -9   1   8        160.54        159.87         5.06 o                         
  -7   1   8        753.39        749.68        16.49 o                         
  -5   1   8        130.25        114.57         5.48 o                         
  -3   1   8        761.55        720.03        16.21 o                         
  -1   1   8       1190.78       1029.61         4.25 o                         
   1   1   8       1374.39       1406.62         4.86 o                         
 -14   2   8        251.40        231.85         4.88 o                         
 -12   2   8        271.49        279.73        13.29 o                         
 -10   2   8       1098.48        993.27        10.19 o                         
  -8   2   8        929.85        888.09        14.34 o                         
  -6   2   8       1425.31       1434.17        14.71 o                         
  -4   2   8      11066.22      11196.33        22.53 o                         
  -2   2   8        407.19        336.05         5.33 o                         
   0   2   8       2520.60       2095.68        19.42 o                         
   2   2   8       9431.98       8767.58        11.82 o                         
 -13   3   8        288.67        311.59        10.60 o                         
 -11   3   8       1415.53       1401.74        18.39 o                         
  -9   3   8       2445.19       2532.91        33.23 o                         
  -7   3   8       1983.97       2045.93        13.62 o                         
  -5   3   8       3930.48       4006.11        55.81 o                         
  -3   3   8       4760.68       4876.12        50.92 o                         
  -1   3   8       1907.94       2021.67        26.35 o                         
   1   3   8       4225.19       3902.03        60.11 o                         
 -14   4   8         30.98         25.29         2.88 o                         
 -12   4   8        128.84        133.37        10.83 o                         
 -10   4   8          2.09          9.56         1.72 o                         
  -8   4   8        345.18        356.15         5.33 o                         
  -6   4   8       1218.04       1258.62        17.33 o                         
  -4   4   8       1628.08       1913.34        22.09 o                         
  -2   4   8       6279.91       6323.56        89.31 o                         
   0   4   8       1643.35       1524.65        23.19 o                         
   2   4   8        150.89        139.97         4.47 o                         
 -13   5   8        437.24        417.52        10.67 o                         
 -11   5   8       2458.01       2336.90        67.37 o                         
  -9   5   8       4000.44       4038.13        39.57 o                         
  -7   5   8       5412.32       5483.08        29.15 o                         
  -5   5   8       4135.10       3688.54        34.05 o                         
  -3   5   8       9351.34       8678.61        93.31 o                         
   1   5   8       1755.74       1528.08         4.33 o                         
 -14   6   8        120.70        107.27         5.79 o                         
 -12   6   8        331.88        364.33        10.48 o                         
 -10   6   8        784.30        743.93         6.19 o                         
  -8   6   8       1799.63       1715.76        18.60 o                         
  -6   6   8       2132.08       2190.65        13.62 o                         
  -4   6   8       7301.10       7272.44        54.84 o                         
  -2   6   8       7332.49       7445.34       121.84 o                         
   0   6   8       2107.73       2231.26        41.91 o                         
   2   6   8       2204.89       2075.88        11.20 o                         
 -13   7   8        271.60        244.62         7.02 o                         
 -11   7   8        506.31        484.07        12.90 o                         
  -9   7   8        279.89        237.38         4.68 o                         
  -7   7   8        123.36        111.43         3.42 o                         
  -5   7   8        608.88        570.12         7.01 o                         
  -3   7   8       2172.44       2219.87        24.58 o                         
  -1   7   8       6033.60       5920.27       106.27 o                         
   1   7   8       3448.53       3286.40        85.30 o                         
 -12   8   8        547.14        600.66        17.43 o                         
 -10   8   8       2059.91       2128.54        49.82 o                         
  -8   8   8       2514.44       2590.08        31.28 o                         
  -6   8   8       1776.10       1921.57        15.81 o                         
  -4   8   8       7469.72       7106.88        91.54 o                         
  -2   8   8       4434.83       4223.42        72.80 o                         
   0   8   8       8650.41       7438.88       157.11 o                         
   2   8   8       4385.51       3852.95        16.83 o                         
 -13   9   8        120.69        119.89        19.33 o                         
 -11   9   8         52.64         52.10         2.99 o                         
  -9   9   8        959.90        973.23        27.55 o                         
  -7   9   8       1426.12       1407.24        18.07 o                         
  -5   9   8         57.02         44.64         2.41 o                         
  -3   9   8        114.79        128.14         3.61 o                         
  -1   9   8        138.84        137.97         6.62 o                         
   1   9   8        696.84        661.04        22.62 o                         
 -12  10   8        440.47        438.34        11.12 o                         
 -10  10   8        768.87        751.62        24.71 o                         
  -8  10   8        815.76        843.60        20.93 o                         
  -6  10   8        765.10        804.64        39.60 o                         
  -4  10   8       3485.73       3411.82        36.87 o                         
  -2  10   8       3756.57       3479.40        48.34 o                         
   0  10   8        110.40        127.96         5.77 o                         
   2  10   8        919.79        862.56        10.63 o                         
 -11  11   8        357.62        400.48        14.08 o                         
  -9  11   8        198.85        211.67         6.43 o                         
  -7  11   8       1389.48       1383.68        32.19 o                         
  -5  11   8       2133.79       2037.70        35.40 o                         
  -3  11   8       2041.12       2038.66        23.60 o                         
  -1  11   8        238.22        245.54         2.82 o                         
   1  11   8       1476.30       1452.25        20.06 o                         
 -12  12   8         71.53        101.32         7.09 o                         
 -10  12   8        193.81        189.88        10.24 o                         
  -8  12   8        181.26        172.96         4.79 o                         
  -6  12   8       1220.16       1228.20        29.30 o                         
  -4  12   8       1344.46       1275.39        14.80 o                         
  -2  12   8       2736.93       2492.94        33.21 o                         
   0  12   8       4795.14       4419.94        72.45 o                         
   2  12   8         35.38         38.22         4.04 o                         
 -11  13   8        328.67        333.82        26.20 o                         
  -9  13   8        540.03        533.98        16.90 o                         
  -7  13   8        925.38        889.96        26.32 o                         
  -5  13   8       2087.12       2032.39        76.47 o                         
  -3  13   8        964.29        955.56        18.50 o                         
  -1  13   8        423.79        424.53         7.57 o                         
   1  13   8       2508.38       2391.54        10.73 o                         
   3  13   8       1640.84       1466.73        13.47 o                         
 -10  14   8         47.51         45.09         3.20 o                         
  -8  14   8         37.14         37.28         2.77 o                         
  -6  14   8        673.59        672.06        18.07 o                         
  -4  14   8        519.18        468.16        37.04 o                         
  -2  14   8        479.42        403.56        11.64 o                         
   0  14   8       2177.94       2034.65        19.36 o                         
   2  14   8       1002.19        930.50        11.57 o                         
 -11  15   8        106.84        127.98         7.45 o                         
  -9  15   8         74.02         64.11         4.44 o                         
  -7  15   8        152.17        138.46         5.65 o                         
  -5  15   8          9.70          3.67         3.14 o                         
  -3  15   8        440.77        445.41        12.60 o                         
  -1  15   8        839.57        812.43        16.84 o                         
   1  15   8         15.72         11.10         4.18 o                         
   3  15   8        196.24        155.24         8.66 o                         
 -10  16   8        329.80        332.28         9.33 o                         
  -8  16   8        427.33        434.54        10.94 o                         
  -6  16   8        577.44        572.37        26.17 o                         
  -4  16   8        411.33        409.73         5.94 o                         
  -2  16   8        816.07        795.50        22.63 o                         
   0  16   8       1498.57       1489.30        26.05 o                         
   2  16   8        525.97        446.88        10.25 o                         
  -9  17   8        181.77        193.57        10.51 o                         
  -7  17   8        111.15         95.95         5.88 o                         
  -5  17   8        108.28         96.38        11.66 o                         
  -3  17   8         50.56         43.70         2.73 o                         
  -1  17   8          7.15         10.00         3.10 o                         
   1  17   8          2.34         -4.18         4.18 o                         
   3  17   8        301.47        265.67         9.96 o                         
  -8  18   8        334.89        338.44        28.34 o                         
  -6  18   8        351.35        350.38        10.48 o                         
  -4  18   8        782.47        795.93        18.89 o                         
  -2  18   8        113.12        100.62         8.79 o                         
   0  18   8        335.35        297.29        10.25 o                         
   2  18   8        314.10        279.53        10.10 o                         
  -7  19   8        126.01         99.83         6.05 o                         
  -5  19   8        335.92        347.75         7.58 o                         
  -3  19   8        534.02        515.83         6.13 o                         
  -1  19   8         51.84         41.83         5.34 o                         
   1  19   8         84.20         64.62         5.91 o                         
   3  19   8         82.88         63.18         6.06 o                         
  -6  20   8         46.53         28.66         3.22 o                         
  -4  20   8          1.22         -2.65         2.65 o
[truncated: 127,171 more chars]
